# Supplementary material for: Synthesis, crystal structure and Hirshfeld surface analysis of 2-azido-N-(2,6-di­methyl­phen­yl)acetamide
Source: Acta Crystallogr E Crystallogr Commun. 2025 Jun 17;81(Pt 7):627–31. doi: 10.1107/S2056989025004530 (PMC12230608; doi:10.1107/S2056989025004530)
Supplement: Supplementary file 1 [file e-81-00627-sup1.cif]

##############################################################################
#                                                                            #
# This CIF contains the data in a paper accepted for publication in          #
# Acta Crystallographica Section E. It conforms to the requirements of       #
# Notes for Authors for Acta Crystallographica Section E, and has been       #
# peer reviewed under the auspices of the IUCr Commission on Journals.       #
#                                                                            #
# Full details of the Crystallographic Information File format               #
# are given in the paper "The Crystallographic Information File (CIF):       #
# a New Standard Archive File for Crystallography" by S. R. Hall, F. H.      #
# Allen and I. D. Brown [Acta Cryst. (1991), A47, 655-685].                  #
#                                                                            #
# The current version of the core CIF dictionary is obtainable from          #
# ftp://ftp.iucr.org/pub/cif_core.dic.                                       #
#                                                                            #
# Software is freely available for graphical display of the structure(s)     #
# in this CIF. For information consult the CIF software page                 #
# http://www.iucr.org/resources/cif/software.                                #
#                                                                            #
# This file may be used for bona fide research purposes within the           #
# scientific community so long as proper attribution is given to the journal # 
# article from which it was obtained.                                        #
#                                                                            #
##############################################################################
data_I
_audit_creation_method     'SHELXL-2019/3'
_journal_date_recd_electronic     2025-03-05
_journal_date_accepted     2025-05-21
_journal_name_full     'Acta Crystallographica, Section E'
_journal_year     2025
_journal_volume     81
_journal_issue      7
_journal_page_first     0
_journal_page_last     0
_journal_paper_category     GO
_journal_paper_doi     10.1107/S2056989025004530
_journal_coeditor_code     ZN2043
_publ_contact_author_name     'Abdulsalam Alsubari'
_publ_contact_author_address
;
Laboratory of Medicinal Chemistry
Faculty of Clinical Pharmacy
21 September University,
Yemen
;
_publ_contact_author_email
                             'alsubaripharmaco@21umas.edu.ye, yramli@um5r.ac.ma'
_publ_contact_author_fax     ?
_publ_contact_author_phone     ?
_publ_section_title
;
Synthesis, crystal structure and Hirshfeld surface analysis of
2-azido-<i>N</i>-(2,6-dimethylphenyl)acetamide
;
loop_
    _publ_author_name
    _publ_author_footnote
    _publ_author_address
    'El Moutaouakil Ala Allah, Abderrazzak' .
;
Laboratory of Medicinal Chemistry
Drug Sciences Research Center
Faculty of Medicine and Pharmacy
Mohammed V University in Rabat,
Morocco
;
    'Kariuki, Benson M.' .
;
School of Chemistry, Cardiff University
Main Building, Park Place, Cardiff, CF10 3AT
United Kingdom
;
    'Al-Sulami, Ahlam I.' .
;
University of Jeddah, Jeddah 21589,
Saudi Arabia
;
    'Basha, Maram T.' .
;
University of Jeddah, Jeddah 21589,
Saudi Arabia
;
    'Allehyani, Basmah H.' .
;
University of Jeddah, Jeddah 21589,
Saudi Arabia
;
    'Alsubari, Abdulsalam' .
;
Laboratory of Medicinal Chemistry
Faculty of Clinical Pharmacy
21 September University,
Yemen
;
    'Mague, Joel T.' .
;
Department of Chemistry, Tulane University
New Orleans, LA, 70118,
USA
;
    'Ramli, Youssef' .
;
Laboratory of Medicinal Chemistry
Drug Sciences Research Center
Faculty of Medicine and Pharmacy
Mohammed V University in Rabat,
Morocco
;
_publ_section_synopsis
;
The asymmetric unit of the title compound, C~10~H~12~N~4~O, consists of two
independent molecules differing in the rotational orientation of the
2-azidoacetamido group.
;
_chemical_name_systematic
;
2-Azido-<i>N</i>-(2,6-dimethylphenyl)acetamide
;
_chemical_name_common     ?
_chemical_formula_moiety     'C10 H12 N4 O'
_chemical_formula_sum     'C10 H12 N4 O'
_chemical_formula_iupac     'C10 H12 N4 O'
_chemical_formula_weight     204.24
_chemical_melting_point     ?
_space_group_crystal_system     triclinic
_space_group_name_H-M_alt     'P -1'
_space_group_name_Hall     '-P 1'
loop_
    _space_group_symop_operation_xyz
    'x, y, z'
    '-x, -y, -z'
_cell_length_a     4.8530(3)
_cell_length_b     7.3504(5)
_cell_length_c     29.862(3)
_cell_angle_alpha     93.584(6)
_cell_angle_beta     90.385(5)
_cell_angle_gamma     99.905(5)
_cell_volume     1047.14(13)
_cell_formula_units_Z     4
_cell_measurement_reflns_used     2419
_cell_measurement_theta_min     5.9210
_cell_measurement_theta_max     72.6110
_cell_measurement_temperature     296(2)
_exptl_crystal_description     plate
_exptl_crystal_colour     yellow
_exptl_crystal_size_max     0.810
_exptl_crystal_size_mid     0.130
_exptl_crystal_size_min     0.040
_exptl_crystal_density_diffrn     1.295
_exptl_crystal_density_meas     ?
_exptl_crystal_density_method     ?
_exptl_crystal_F_000     432
_exptl_absorpt_coefficient_mu     0.727
_exptl_absorpt_correction_type     multi-scan
_exptl_absorpt_process_details
;
(CrysAlisPro; Rigaku OD, 2023)
;
_exptl_absorpt_correction_T_min     0.24455
_exptl_absorpt_correction_T_max     1.00000
_diffrn_ambient_temperature     296(2)
_diffrn_source     ?
_diffrn_radiation_type     CuK\a
_diffrn_radiation_wavelength     1.54184
_diffrn_measurement_device_type     'SuperNova, Dual, Cu at home/near, Atlas'
_diffrn_measurement_method     '\w scans'
_diffrn_detector_area_resol_mean     10.5082
_diffrn_reflns_number     4441
_diffrn_reflns_av_R_equivalents     0.0766
_diffrn_reflns_av_unetI/netI     0.0627
_diffrn_reflns_theta_min     4.451
_diffrn_reflns_theta_max     72.685
_diffrn_reflns_theta_full     67.684
_diffrn_measured_fraction_theta_max     0.965
_diffrn_measured_fraction_theta_full     0.993
_diffrn_reflns_limit_h_min     -5
_diffrn_reflns_limit_h_max     5
_diffrn_reflns_limit_k_min     -8
_diffrn_reflns_limit_k_max     8
_diffrn_reflns_limit_l_min     -36
_diffrn_reflns_limit_l_max     34
_refine_special_details
;
 Refined as a 2-component twin.
;
_reflns_number_total     4441
_reflns_number_gt     2956
_reflns_threshold_expression     'I > 2\s(I)'
_refine_ls_structure_factor_coef     Fsqd
_refine_ls_matrix_type     full
_refine_ls_R_factor_all     0.1040
_refine_ls_R_factor_gt     0.0757
_refine_ls_wR_factor_gt     0.2208
_refine_ls_wR_factor_ref     0.2441
_refine_ls_goodness_of_fit_ref     1.084
_refine_ls_restrained_S_all     1.084
_refine_ls_number_reflns     4441
_refine_ls_number_parameters     284
_refine_ls_number_restraints     0
_refine_ls_hydrogen_treatment     mixed
_refine_ls_weighting_scheme     calc
_refine_ls_weighting_details
              'w=1/[\s^2^(Fo^2^)+(0.1273P)^2^+0.4349P] where P=(Fo^2^+2Fc^2^)/3'
_atom_sites_solution_hydrogens     mixed
_atom_sites_solution_primary     ?
_atom_sites_solution_secondary     ?
_refine_ls_shift/su_max     0.000
_refine_ls_shift/su_mean     0.000
_refine_diff_density_max     0.262
_refine_diff_density_min     -0.281
_refine_ls_extinction_method     none
_refine_ls_extinction_coef     .
loop_
    _atom_type_symbol
    _atom_type_description
    _atom_type_scat_dispersion_real
    _atom_type_scat_dispersion_imag
    _atom_type_scat_source
    'C' 'C' 0.0181 0.0091
                         'International Tables Vol C Tables 4.2.6.8 and 6.1.1.4'
    'H' 'H' 0.0000 0.0000
                         'International Tables Vol C Tables 4.2.6.8 and 6.1.1.4'
    'N' 'N' 0.0311 0.0180
                         'International Tables Vol C Tables 4.2.6.8 and 6.1.1.4'
    'O' 'O' 0.0492 0.0322
                         'International Tables Vol C Tables 4.2.6.8 and 6.1.1.4'
_computing_data_collection
;
CrysAlisPro CCD 43.120a (Rigaku OD, 2024)
;
_computing_cell_refinement
;
CrysAlisPro 1.171.43.90 (Rigaku OD, 2023)
;
_computing_data_reduction
;
CrysAlisPro 1.171.43.90 (Rigaku OD, 2023)
;
_computing_structure_solution
;
<i>SHELXT</i> (Sheldrick, 2015a)
;
_computing_structure_refinement
;
<i>SHELXL2019/2</i> (Sheldrick, 2015b)
;
_computing_molecular_graphics
;
Mercury (Macrae <i>et al.</i>,  2020)
;
_computing_publication_material
;
publCIF (Westrip, 2010)
;
loop_
    _atom_site_type_symbol
    _atom_site_label
    _atom_site_fract_x
    _atom_site_fract_y
    _atom_site_fract_z
    _atom_site_U_iso_or_equiv
    _atom_site_adp_type
    _atom_site_calc_flag
    _atom_site_occupancy
    _atom_site_disorder_assembly
    _atom_site_disorder_group
    C C1 0.3914(11) 0.7296(8) 0.14237(17) 0.0451(13) Uani d 1 . .
    C C2 0.5308(11) 0.9109(9) 0.13628(19) 0.0490(13) Uani d 1 . .
    C C3 0.4650(15) 1.0525(10) 0.1654(2) 0.0632(17) Uani d 1 . .
    H H3 0.551146 1.173825 0.161931 0.076 Uiso calc 1 . .
    C C4 0.2775(16) 1.0172(10) 0.1989(2) 0.0672(18) Uani d 1 . .
    H H4 0.236213 1.113937 0.217831 0.081 Uiso calc 1 . .
    C C5 0.1491(14) 0.8378(11) 0.2047(2) 0.0638(18) Uani d 1 . .
    H H5 0.021724 0.814386 0.227667 0.077 Uiso calc 1 . .
    C C6 0.2078(12) 0.6919(9) 0.17669(18) 0.0496(13) Uani d 1 . .
    C C7 0.7373(14) 0.9541(11) 0.0994(2) 0.0645(17) Uani d 1 . .
    H H7A 0.806593 1.084855 0.100752 0.097 Uiso calc 1 . .
    H H7B 0.646671 0.916193 0.070856 0.097 Uiso calc 1 . .
    H H7C 0.890367 0.888951 0.103125 0.097 Uiso calc 1 . .
    C C8 0.0716(16) 0.4984(12) 0.1860(3) 0.073(2) Uani d 1 . .
    H H8A 0.206330 0.417190 0.182689 0.109 Uiso calc 1 . .
    H H8B -0.081267 0.457138 0.165192 0.109 Uiso calc 1 . .
    H H8C 0.002923 0.497548 0.216077 0.109 Uiso calc 1 . .
    C C9 0.2520(10) 0.4849(8) 0.08358(17) 0.0467(13) Uani d 1 . .
    C C10 0.3565(11) 0.3436(9) 0.05193(18) 0.0522(14) Uani d 1 . .
    H H10A 0.558968 0.371779 0.050904 0.063 Uiso calc 1 . .
    H H10B 0.304729 0.221644 0.063171 0.063 Uiso calc 1 . .
    C C11 0.8588(9) 0.6601(6) 0.35827(17) 0.0345(10) Uani d 1 . .
    C C12 0.9938(9) 0.8443(7) 0.36511(18) 0.0372(11) Uani d 1 . .
    C C13 0.9229(12) 0.9725(8) 0.3366(2) 0.0508(13) Uani d 1 . .
    H H13 1.012905 1.094993 0.339935 0.061 Uiso calc 1 . .
    C C14 0.7215(14) 0.9201(9) 0.3034(2) 0.0565(15) Uani d 1 . .
    H H14 0.669115 1.008470 0.285733 0.068 Uiso calc 1 . .
    C C15 0.5969(12) 0.7371(9) 0.2964(2) 0.0530(14) Uani d 1 . .
    H H15 0.465969 0.703164 0.273131 0.064 Uiso calc 1 . .
    C C16 0.6628(10) 0.6023(7) 0.32321(19) 0.0425(12) Uani d 1 . .
    C C17 1.2093(11) 0.9010(8) 0.4015(2) 0.0527(14) Uani d 1 . .
    H H17A 1.372137 0.847494 0.394543 0.079 Uiso calc 1 . .
    H H17B 1.134856 0.858455 0.429465 0.079 Uiso calc 1 . .
    H H17C 1.259438 1.033412 0.404019 0.079 Uiso calc 1 . .
    C C18 0.5361(15) 0.4039(9) 0.3133(3) 0.0652(17) Uani d 1 . .
    H H18A 0.344075 0.384169 0.322205 0.098 Uiso calc 1 . .
    H H18B 0.636947 0.327169 0.329667 0.098 Uiso calc 1 . .
    H H18C 0.545843 0.372652 0.281742 0.098 Uiso calc 1 . .
    C C19 0.7322(9) 0.4416(6) 0.41601(17) 0.0356(10) Uani d 1 . .
    C C20 0.8437(9) 0.3184(7) 0.44798(17) 0.0394(11) Uani d 1 . .
    H H20A 0.789956 0.190184 0.436906 0.047 Uiso calc 1 . .
    H H20B 1.046425 0.347350 0.448974 0.047 Uiso calc 1 . .
    N N1 0.4497(9) 0.5850(7) 0.11149(15) 0.0452(11) Uani d 1 . .
    N N2 0.2389(11) 0.3427(8) 0.00639(16) 0.0575(13) Uani d 1 . .
    N N3 0.0103(11) 0.2437(8) -0.00052(15) 0.0552(13) Uani d 1 . .
    N N4 -0.1938(12) 0.1562(10) -0.0128(2) 0.0742(17) Uani d 1 . .
    N N5 0.9233(7) 0.5280(5) 0.38826(15) 0.0356(9) Uani d 1 . .
    N N6 0.7382(9) 0.3418(6) 0.49305(17) 0.0509(11) Uani d 1 . .
    N N7 0.5103(9) 0.2455(6) 0.50054(15) 0.0421(10) Uani d 1 . .
    N N8 0.3088(10) 0.1657(8) 0.5130(2) 0.0650(15) Uani d 1 . .
    O O1 0.0030(8) 0.4970(7) 0.08450(15) 0.0596(12) Uani d 1 . .
    O O2 0.4864(7) 0.4538(6) 0.41561(14) 0.0493(10) Uani d 1 . .
    H H5A 1.108(12) 0.534(8) 0.3946(18) 0.040(14) Uiso d 1 . .
    H H1 0.630(16) 0.583(11) 0.105(2) 0.07(2) Uiso d 1 . .
loop_
    _atom_site_aniso_label
    _atom_site_aniso_U_11
    _atom_site_aniso_U_22
    _atom_site_aniso_U_33
    _atom_site_aniso_U_12
    _atom_site_aniso_U_13
    _atom_site_aniso_U_23
    C1 0.040(3) 0.058(4) 0.039(3) 0.016(2) -0.009(2) -0.007(2)
    C2 0.045(3) 0.052(3) 0.049(3) 0.009(2) -0.010(2) -0.003(2)
    C3 0.074(4) 0.052(4) 0.063(4) 0.018(3) -0.009(3) -0.009(3)
    C4 0.086(5) 0.068(5) 0.051(4) 0.026(4) -0.002(3) -0.010(3)
    C5 0.068(4) 0.086(5) 0.042(3) 0.026(4) 0.007(3) 0.001(3)
    C6 0.051(3) 0.057(4) 0.042(3) 0.013(3) -0.005(2) -0.001(2)
    C7 0.055(4) 0.075(5) 0.063(4) 0.013(3) 0.000(3) 0.002(3)
    C8 0.076(5) 0.081(5) 0.059(4) 0.004(4) 0.008(3) 0.016(4)
    C9 0.034(3) 0.068(4) 0.037(3) 0.008(2) -0.0043(19) -0.003(2)
    C10 0.044(3) 0.067(4) 0.043(3) 0.010(3) -0.008(2) -0.013(3)
    C11 0.0232(19) 0.030(2) 0.054(3) 0.0115(16) 0.0014(18) 0.006(2)
    C12 0.029(2) 0.028(2) 0.057(3) 0.0096(17) 0.0047(18) 0.005(2)
    C13 0.054(3) 0.033(3) 0.067(4) 0.012(2) 0.009(3) 0.011(2)
    C14 0.072(4) 0.048(3) 0.055(4) 0.024(3) -0.001(3) 0.012(3)
    C15 0.056(3) 0.056(4) 0.051(3) 0.021(3) -0.009(2) 0.007(3)
    C16 0.037(3) 0.038(3) 0.053(3) 0.011(2) -0.005(2) 0.001(2)
    C17 0.037(3) 0.048(3) 0.070(4) -0.002(2) -0.003(3) 0.004(3)
    C18 0.073(4) 0.046(4) 0.073(4) 0.003(3) -0.018(3) -0.003(3)
    C19 0.025(2) 0.025(2) 0.058(3) 0.0070(16) -0.0036(18) 0.0067(19)
    C20 0.030(2) 0.032(2) 0.061(3) 0.0122(17) 0.003(2) 0.016(2)
    N1 0.033(2) 0.057(3) 0.046(2) 0.0126(19) -0.0036(18) -0.008(2)
    N2 0.046(3) 0.080(4) 0.043(3) 0.004(2) -0.001(2) -0.003(2)
    N3 0.047(3) 0.077(4) 0.041(3) 0.014(2) -0.0020(19) -0.008(2)
    N4 0.050(3) 0.100(5) 0.067(4) 0.008(3) -0.016(3) -0.017(3)
    N5 0.0171(16) 0.032(2) 0.060(3) 0.0073(13) -0.0003(16) 0.0102(17)
    N6 0.044(3) 0.044(3) 0.062(3) -0.0020(19) -0.002(2) 0.008(2)
    N7 0.034(2) 0.037(2) 0.058(3) 0.0117(16) -0.0012(17) 0.0084(19)
    N8 0.037(3) 0.071(4) 0.089(4) 0.009(2) 0.006(2) 0.014(3)
    O1 0.031(2) 0.085(3) 0.062(3) 0.0177(19) -0.0070(16) -0.016(2)
    O2 0.0211(17) 0.058(2) 0.073(3) 0.0146(15) 0.0032(15) 0.0188(19)
_geom_special_details
;
 All esds (except the esd in the dihedral angle between two l.s. planes)
 are estimated using the full covariance matrix.  The cell esds are taken
 into account individually in the estimation of esds in distances, angles
 and torsion angles; correlations between esds in cell parameters are only
 used when they are defined by crystal symmetry.  An approximate (isotropic)
 treatment of cell esds is used for estimating esds involving l.s. planes.
;
loop_
    _geom_bond_atom_site_label_1
    _geom_bond_atom_site_label_2
    _geom_bond_site_symmetry_2
    _geom_bond_distance
    _geom_bond_publ_flag
    C1 C6 . 1.373(8) ?
    C1 C2 . 1.410(9) ?
    C1 N1 . 1.430(7) ?
    C2 C3 . 1.396(8) ?
    C2 C7 . 1.505(9) ?
    C3 C4 . 1.363(10) ?
    C3 H3 . 0.9300 ?
    C4 C5 . 1.380(10) ?
    C4 H4 . 0.9300 ?
    C5 C6 . 1.389(9) ?
    C5 H5 . 0.9300 ?
    C6 C8 . 1.505(10) ?
    C7 H7A . 0.9600 ?
    C7 H7B . 0.9600 ?
    C7 H7C . 0.9600 ?
    C8 H8A . 0.9600 ?
    C8 H8B . 0.9600 ?
    C8 H8C . 0.9600 ?
    C9 O1 . 1.227(6) ?
    C9 N1 . 1.351(7) ?
    C9 C10 . 1.515(7) ?
    C10 N2 . 1.470(7) ?
    C10 H10A . 0.9700 ?
    C10 H10B . 0.9700 ?
    C11 C12 . 1.401(7) ?
    C11 C16 . 1.405(7) ?
    C11 N5 . 1.433(6) ?
    C12 C13 . 1.393(7) ?
    C12 C17 . 1.493(7) ?
    C13 C14 . 1.375(9) ?
    C13 H13 . 0.9300 ?
    C14 C15 . 1.379(9) ?
    C14 H14 . 0.9300 ?
    C15 C16 . 1.390(8) ?
    C15 H15 . 0.9300 ?
    C16 C18 . 1.492(8) ?
    C17 H17A . 0.9600 ?
    C17 H17B . 0.9600 ?
    C17 H17C . 0.9600 ?
    C18 H18A . 0.9600 ?
    C18 H18B . 0.9600 ?
    C18 H18C . 0.9600 ?
    C19 O2 . 1.212(5) ?
    C19 N5 . 1.350(6) ?
    C19 C20 . 1.514(6) ?
    C20 N6 . 1.454(7) ?
    C20 H20A . 0.9700 ?
    C20 H20B . 0.9700 ?
    N1 H1 . 0.90(8) ?
    N2 N3 . 1.226(7) ?
    N3 N4 . 1.129(7) ?
    N5 H5A . 0.91(6) ?
    N6 N7 . 1.236(6) ?
    N7 N8 . 1.129(7) ?
loop_
    _geom_angle_atom_site_label_1
    _geom_angle_atom_site_label_2
    _geom_angle_atom_site_label_3
    _geom_angle_site_symmetry_1
    _geom_angle_site_symmetry_3
    _geom_angle
    _geom_angle_publ_flag
    C6 C1 C2 . . 121.7(6) ?
    C6 C1 N1 . . 120.9(6) ?
    C2 C1 N1 . . 117.4(5) ?
    C3 C2 C1 . . 117.2(6) ?
    C3 C2 C7 . . 120.4(6) ?
    C1 C2 C7 . . 122.4(6) ?
    C4 C3 C2 . . 121.6(7) ?
    C4 C3 H3 . . 119.2 ?
    C2 C3 H3 . . 119.2 ?
    C3 C4 C5 . . 119.9(7) ?
    C3 C4 H4 . . 120.0 ?
    C5 C4 H4 . . 120.0 ?
    C4 C5 C6 . . 120.7(6) ?
    C4 C5 H5 . . 119.6 ?
    C6 C5 H5 . . 119.6 ?
    C1 C6 C5 . . 118.8(6) ?
    C1 C6 C8 . . 122.9(6) ?
    C5 C6 C8 . . 118.3(6) ?
    C2 C7 H7A . . 109.5 ?
    C2 C7 H7B . . 109.5 ?
    H7A C7 H7B . . 109.5 ?
    C2 C7 H7C . . 109.5 ?
    H7A C7 H7C . . 109.5 ?
    H7B C7 H7C . . 109.5 ?
    C6 C8 H8A . . 109.5 ?
    C6 C8 H8B . . 109.5 ?
    H8A C8 H8B . . 109.5 ?
    C6 C8 H8C . . 109.5 ?
    H8A C8 H8C . . 109.5 ?
    H8B C8 H8C . . 109.5 ?
    O1 C9 N1 . . 124.2(5) ?
    O1 C9 C10 . . 120.9(5) ?
    N1 C9 C10 . . 114.8(4) ?
    N2 C10 C9 . . 111.5(5) ?
    N2 C10 H10A . . 109.3 ?
    C9 C10 H10A . . 109.3 ?
    N2 C10 H10B . . 109.3 ?
    C9 C10 H10B . . 109.3 ?
    H10A C10 H10B . . 108.0 ?
    C12 C11 C16 . . 122.0(5) ?
    C12 C11 N5 . . 118.5(4) ?
    C16 C11 N5 . . 119.5(4) ?
    C13 C12 C11 . . 117.9(5) ?
    C13 C12 C17 . . 121.1(5) ?
    C11 C12 C17 . . 121.0(5) ?
    C14 C13 C12 . . 120.8(5) ?
    C14 C13 H13 . . 119.6 ?
    C12 C13 H13 . . 119.6 ?
    C13 C14 C15 . . 120.4(6) ?
    C13 C14 H14 . . 119.8 ?
    C15 C14 H14 . . 119.8 ?
    C14 C15 C16 . . 121.4(5) ?
    C14 C15 H15 . . 119.3 ?
    C16 C15 H15 . . 119.3 ?
    C15 C16 C11 . . 117.4(5) ?
    C15 C16 C18 . . 120.3(5) ?
    C11 C16 C18 . . 122.3(5) ?
    C12 C17 H17A . . 109.5 ?
    C12 C17 H17B . . 109.5 ?
    H17A C17 H17B . . 109.5 ?
    C12 C17 H17C . . 109.5 ?
    H17A C17 H17C . . 109.5 ?
    H17B C17 H17C . . 109.5 ?
    C16 C18 H18A . . 109.5 ?
    C16 C18 H18B . . 109.5 ?
    H18A C18 H18B . . 109.5 ?
    C16 C18 H18C . . 109.5 ?
    H18A C18 H18C . . 109.5 ?
    H18B C18 H18C . . 109.5 ?
    O2 C19 N5 . . 124.4(4) ?
    O2 C19 C20 . . 120.5(4) ?
    N5 C19 C20 . . 115.1(4) ?
    N6 C20 C19 . . 111.9(4) ?
    N6 C20 H20A . . 109.2 ?
    C19 C20 H20A . . 109.2 ?
    N6 C20 H20B . . 109.2 ?
    C19 C20 H20B . . 109.2 ?
    H20A C20 H20B . . 107.9 ?
    C9 N1 C1 . . 122.5(4) ?
    C9 N1 H1 . . 118(5) ?
    C1 N1 H1 . . 117(5) ?
    N3 N2 C10 . . 115.4(5) ?
    N4 N3 N2 . . 170.7(6) ?
    C19 N5 C11 . . 122.4(3) ?
    C19 N5 H5A . . 119(4) ?
    C11 N5 H5A . . 115(4) ?
    N7 N6 C20 . . 115.9(5) ?
    N8 N7 N6 . . 171.1(6) ?
loop_
    _geom_hbond_atom_site_label_D
    _geom_hbond_atom_site_label_H
    _geom_hbond_atom_site_label_A
    _geom_hbond_site_symmetry_A
    _geom_hbond_distance_DH
    _geom_hbond_distance_HA
    _geom_hbond_distance_DA
    _geom_hbond_angle_DHA
    N1 H1 O1 1_655 0.90(8) 2.10(8) 2.973(6) 163(7)
    N5 H5A O2 1_655 0.91(6) 2.13(6) 2.995(5) 160(5)
    C8 H8B O1 . 0.96 2.47 3.046(10) 118
    C10 H10A O1 1_655 0.97 2.38 3.266(7) 151
    C18 H18B N5 . 0.96 2.47 2.911(9) 108
    C20 H20B O2 1_655 0.97 2.39 3.278(6) 152
    C7 H7C Cg1 1_655 0.96 2.97 3.745(7) 138
    C17 H17A Cg2 1_655 0.96 2.87 3.722(6) 148
_shelx_space_group_comment
;
The symmetry employed for this shelxl refinement is uniquely defined
by the following loop, which should always be used as a source of
symmetry information in preference to the above space-group names.
They are only intended as comments.
;
_shelx_estimated_absorpt_T_min     0.591
_shelx_estimated_absorpt_T_max     0.972
_shelx_hkl_file
;
   0   0  -3 23.0031 102.322  -2
   0   0  -3 23.0031 102.322   1
   0   0  -4 161618. 10804.4  -2
   0   0  -4 161618. 10804.4   1
   0   0  -5 166.739 170.995  -2
   0   0  -5 166.739 170.995   1
   0   0  -6 397605. 12864.6  -2
   0   0  -6 397605. 12864.6   1
   0   0  -7 94.2244 229.443  -2
   0   0  -7 94.2244 229.443   1
   0   0  -8 151.466 449.495  -2
   0   0  -8 151.466 449.495   1
   0   0  -9 70.2505 455.620  -2
   0   0  -9 70.2505 455.620   1
   0   0 -10 999999. 4515.74  -2
   0   0 -10 999999. 4515.74   1
   0   0 -11 105.764 416.073  -2
   0   0 -11 105.764 416.073   1
   0   0 -12 244933. 2551.54  -2
   0   0 -12 244933. 2551.54   1
   0   0 -13 119.292 480.008  -2
   0   0 -13 119.292 480.008   1
   0   0 -14 90425.2 1834.03  -2
   0   0 -14 90425.2 1834.03   1
   0   0 -15 53.4035 536.094  -2
   0   0 -15 53.4035 536.094   1
   0   0 -16 49232.9 1520.22  -2
   0   0 -16 49232.9 1520.22   1
   0   0 -17 102.750 469.676  -2
   0   0 -17 102.750 469.676   1
   0   0 -18 671.476 655.688  -2
   0   0 -18 671.476 655.688   1
   0   0 -19 581.894 510.892  -2
   0   0 -19 581.894 510.892   1
   0   0 -20 73631.4 1626.01  -2
   0   0 -20 73631.4 1626.01   1
   0   0 -21 226.092 321.382  -2
   0   0 -21 226.092 321.382   1
   0   0 -22 49879.1 4513.58  -2
   0   0 -22 49879.1 4513.58   1
   0   0 -23 65.7242 471.755  -2
   0   0 -23 65.7242 471.755   1
   0   0  24 12235.6 1830.69  -2
   0   0  24 12235.6 1830.69   1
   0   0 -25 48.9591 527.277  -2
   0   0 -25 48.9591 527.277   1
   0   0 -26 32.9852 419.482  -2
   0   0 -26 32.9852 419.482   1
   0   0 -27-46.9642 433.323  -2
   0   0 -27-46.9642 433.323   1
   0   0 -28 559.492 471.517  -2
   0   0 -28 559.492 471.517   1
   0   0 -29 159.194 402.102  -2
   0   0 -29 159.194 402.102   1
   0   0 -30-61.8543 669.279  -2
   0   0 -30-61.8543 669.279   1
   0   0 -31 927.212 505.306  -2
   0   0 -31 927.212 505.306   1
   0   0 -32 10710.9 749.536  -2
   0   0 -32 10710.9 749.536   1
   0   0 -33 135.861 482.113  -2
   0   0 -33 135.861 482.113   1
   0   0 -34 2501.81 575.109  -2
   0   0 -34 2501.81 575.109   1
   0   0 -35 19.8893 405.060  -2
   0   0 -35 19.8893 405.060   1
   0   0 -36 6196.55 521.335  -2
   0   0 -36 6196.55 521.335   1
   0   1 -36 922.865 331.933   1
   0   1 -35-222.454 367.135   1
   0   1 -34 2993.24 433.041   1
   0   1 -33 749.232 436.395   1
   0   1 -32 2110.40 472.039   1
   0   1 -31 5826.91 1403.27   1
   0   1 -30 13936.7 3919.68   1
   0   1 -29 480.468 341.042   1
   0   1 -28 4460.72 817.560   1
   0   1 -27 7660.40 1467.91   1
   0   1 -26 3004.20 385.439   1
   0   1 -25-25.1998 495.873   1
   0  -1 -24 12.1211 417.499  -2
   0   1 -25 12.1211 417.499   1
   0   1 -24 1776.78 494.248   1
   0  -1 -23 937.485 365.226  -2
   0   1 -24 937.485 365.226   1
   0  -1  23 15.9095 463.657   1
   0  -1 -22 10569.0 402.057  -2
   0   1 -23 10569.0 402.057   1
   0  -1  22 12147.4 1716.34   1
   0  -1 -21 11373.7 377.920  -2
   0   1 -22 11373.7 377.920   1
   0  -1  21-56.6787 626.179   1
   0  -1 -20 3554.92 519.153  -2
   0   1 -21 3554.92 519.153   1
   0   1 -20 10903.7 828.758   1
   0  -1  19 2299.43 704.805   1
   0  -1  18 156.056 599.849   1
   0  -1  17 12058.2 839.953   1
   0  -1  16 2962.80 637.071   1
   0  -1  15 4085.00 631.617   1
   0  -1  14 2966.33 621.575   1
   0  -1  13-130.696 526.795   1
   0   1  11 79832.4 1153.91  -2
   0  -1  12 79832.4 1153.91   1
   0   1  10 92931.1 1164.19  -2
   0  -1  11 92931.1 1164.19   1
   0   1   9 25380.4 735.588  -2
   0  -1  10 25380.4 735.588   1
   0   1   8 13939.1 612.674  -2
   0  -1   9 13939.1 612.674   1
   0   1   7 44774.1 784.445  -2
   0  -1   8 44774.1 784.445   1
   0   1   6 80595.2 893.227  -2
   0  -1   7 80595.2 893.227   1
   0   1   5 194951. 1196.30  -2
   0  -1   6 194951. 1196.30   1
   0  -1   5 195701. 1238.07   1
   0  -1   4 6593.45 381.224   1
   0  -1   3 5235.42 342.851   1
   0  -1   2 95975.8 737.873   1
   0  -1   1 134641. 876.387   1
   0  -1   0 105629. 747.899   1
   0  -1  -1 246514. 1181.39   1
   0  -1  -2 69421.1 627.702   1
   0  -1  -3 27888.1 463.608   1
   0  -1  -4 42800.6 591.087   1
   0  -1  -5 128318. 962.675   1
   0  -1  -6 102927. 930.372   1
   0  -1  -7 7831.54 418.684   1
   0  -1  -8 15483.5 2614.26   1
   0  -1  -9 16968.0 2865.43   1
   0  -1 -10 26954.5 1870.16   1
   0  -1 -11 44496.3 1135.01   1
   0  -1 -12 28427.0 536.634   1
   0  -1 -13 1744.63 285.067   1
   0  -1 -14 9268.62 375.186   1
   0  -1 -15 15221.3 780.621   1
   0  -1 -16 9050.61 743.732   1
   0  -1 -17 7012.21 693.305   1
   0  -1 -18 2585.13 589.592   1
   0  -1 -19 1896.43 647.218   1
   0  -1 -20 6845.19 792.831   1
   0  -1 -21-583.438 622.288   1
   0   1 -22 7455.65 396.770  -2
   0  -1 -21 7455.65 396.770   1
   0  -1 -22 19321.8 1100.89   1
   0   1 -23 10451.7 436.445  -2
   0  -1 -22 10451.7 436.445   1
   0  -1 -23-1381.91 647.376   1
   0   1 -24 993.360 377.834  -2
   0  -1 -23 993.360 377.834   1
   0  -1 -24 241.437 715.930   1
   0   1 -25 83.6804 426.663  -2
   0  -1 -24 83.6804 426.663   1
   0   1 -26 3208.15 1397.57  -2
   0  -1 -25 3208.15 1397.57   1
   0  -1 -26 8087.63 3517.49   1
   0  -1 -27 9122.17 3261.40   1
   0  -1 -28 655.715 538.312   1
   0  -1 -29 1526.96 544.567   1
   0  -1 -30 26686.7 721.013   1
   0  -1 -31 2022.80 544.968   1
   0  -1 -32-206.293 462.886   1
   0  -1 -33 929.068 381.928   1
   0  -1 -34 2098.36 411.958   1
   0  -1 -35 632.693 351.504   1
   0  -1 -36 898.674 304.059   1
   0  -2 -34 739.097 375.585  -2
   0   2 -35 739.097 375.585   1
   0  -2 -33 1399.74 443.296  -2
   0   2 -34 1399.74 443.296   1
   0  -2 -32 1364.88 455.507  -2
   0   2 -33 1364.88 455.507   1
   0  -2 -31 455.849 496.242  -2
   0   2 -32 455.849 496.242   1
   0  -2 -30 26.0724 431.831  -2
   0   2 -31 26.0724 431.831   1
   0  -2 -29 5079.13 968.378  -2
   0   2 -30 5079.13 968.378   1
   0  -2 -28 5159.50 593.509  -2
   0   2 -29 5159.50 593.509   1
   0  -2 -27 2499.69 493.406  -2
   0   2 -28 2499.69 493.406   1
   0  -2 -26 11039.4 2306.62  -2
   0   2 -27 11039.4 2306.62   1
   0   2  25 15301.9 1368.43  -2
   0  -2  26 15301.9 1368.43   1
   0  -2 -24 10978.9 2090.98  -2
   0   2 -25 10978.9 2090.98   1
   0   2  23 6092.70 578.979  -2
   0  -2  24 6092.70 578.979   1
   0  -2 -22 8731.14 591.745  -2
   0   2 -23 8731.14 591.745   1
   0  -2 -21 8560.64 549.563  -2
   0   2 -22 8560.64 549.563   1
   0   2  20 6340.92 537.554  -2
   0  -2  21 6340.92 537.554   1
   0  -2 -19 18413.9 594.831  -2
   0   2 -20 18413.9 594.831   1
   0   2  18 16103.5 926.398  -2
   0  -2  19 16103.5 926.398   1
   0   2  17 18846.8 1207.19  -2
   0  -2  18 18846.8 1207.19   1
   0   2  16 53432.2 1739.52  -2
   0  -2  17 53432.2 1739.52   1
   0   2  15 83104.7 1996.92  -2
   0  -2  16 83104.7 1996.92   1
   0   2  14 57303.7 1658.67  -2
   0  -2  15 57303.7 1658.67   1
   0   2  13 57550.9 1581.67  -2
   0  -2  14 57550.9 1581.67   1
   0   2  12 736.397 748.501  -2
   0  -2  13 736.397 748.501   1
   0   2  11 73649.6 1646.58  -2
   0  -2  12 73649.6 1646.58   1
   0   2  10 69649.0 1540.02  -2
   0  -2  11 69649.0 1540.02   1
   0   2   9 4504.42 701.367  -2
   0  -2  10 4504.42 701.367   1
   0   2   8 41205.4 1163.80  -2
   0  -2   9 41205.4 1163.80   1
   0   2   7 206613. 2220.04  -2
   0  -2   8 206613. 2220.04   1
   0   2   6 194711. 2069.09  -2
   0  -2   7 194711. 2069.09   1
   0   2   5 340647. 2644.89  -2
   0  -2   6 340647. 2644.89   1
   0   2   4 317246. 2449.50  -2
   0  -2   5 317246. 2449.50   1
   0   2   3 438595. 2811.70  -2
   0  -2   4 438595. 2811.70   1
   0   2   2 187790. 1902.60  -2
   0  -2   3 187790. 1902.60   1
   0   2   1 45491.8 1047.88  -2
   0  -2   2 45491.8 1047.88   1
   0   2   0 50864.0 1096.69  -2
   0  -2   1 50864.0 1096.69   1
   0   2  -1 71976.9 1268.36  -2
   0  -2   0 71976.9 1268.36   1
   0   2  -2 80660.6 1323.95  -2
   0  -2  -1 80660.6 1323.95   1
   0   2  -3 270446. 2310.13  -2
   0  -2  -2 270446. 2310.13   1
   0   2  -4 254426. 2151.00  -2
   0  -2  -3 254426. 2151.00   1
   0   2  -5 439852. 2849.62  -2
   0  -2  -4 439852. 2849.62   1
   0   2  -6 268247. 2314.72  -2
   0  -2  -5 268247. 2314.72   1
   0   2  -7 262969. 2351.02  -2
   0  -2  -6 262969. 2351.02   1
   0   2  -8 101588. 1501.73  -2
   0  -2  -7 101588. 1501.73   1
   0   2  -9 53744.3 1214.01  -2
   0  -2  -8 53744.3 1214.01   1
   0   2 -10 2377.70 436.267  -2
   0  -2  -9 2377.70 436.267   1
   0   2 -11 85707.3 1799.11  -2
   0  -2 -10 85707.3 1799.11   1
   0   2 -12 43744.3 6689.97  -2
   0  -2 -11 43744.3 6689.97   1
   0   2 -13 765.693 367.269  -2
   0  -2 -12 765.693 367.269   1
   0   2 -14 26292.5 3445.78  -2
   0  -2 -13 26292.5 3445.78   1
   0   2 -15 90150.0 1913.32  -2
   0  -2 -14 90150.0 1913.32   1
   0   2 -16 79637.0 1904.58  -2
   0  -2 -15 79637.0 1904.58   1
   0   2 -17 50082.3 1641.92  -2
   0  -2 -16 50082.3 1641.92   1
   0   2 -18 15471.2 1181.80  -2
   0  -2 -17 15471.2 1181.80   1
   0   2 -19 25563.6 1455.50  -2
   0  -2 -18 25563.6 1455.50   1
   0   2 -20 18623.6 722.418  -2
   0  -2 -19 18623.6 722.418   1
   0   2 -21 10111.4 1540.81  -2
   0  -2 -20 10111.4 1540.81   1
   0   2 -22 10092.1 823.330  -2
   0  -2 -21 10092.1 823.330   1
   0   2 -23 8838.88 994.613  -2
   0  -2 -22 8838.88 994.613   1
   0   2 -24 10245.2 1996.88  -2
   0  -2 -23 10245.2 1996.88   1
   0   2 -25 10737.5 1414.05  -2
   0  -2 -24 10737.5 1414.05   1
   0   2 -26 23058.5 3080.25  -2
   0  -2 -25 23058.5 3080.25   1
   0   2 -27 11013.8 766.370  -2
   0  -2 -26 11013.8 766.370   1
   0   2 -28 2914.17 696.154  -2
   0  -2 -27 2914.17 696.154   1
   0   2 -29 6887.83 737.761  -2
   0  -2 -28 6887.83 737.761   1
   0   2 -30 4636.75 694.726  -2
   0  -2 -29 4636.75 694.726   1
   0   2 -31 24.9908 579.455  -2
   0  -2 -30 24.9908 579.455   1
   0   2 -32 490.236 469.916  -2
   0  -2 -31 490.236 469.916   1
   0   2 -33 1708.15 455.726  -2
   0  -2 -32 1708.15 455.726   1
   0   2 -34 1171.32 404.540  -2
   0  -2 -33 1171.32 404.540   1
   0   2 -35 306.030 328.804  -2
   0  -2 -34 306.030 328.804   1
   0   3 -33 885.977 264.204   1
   0   3 -32-8.08396 322.292   1
   0   3 -31 199.976 318.784   1
   0   3 -30 1152.71 350.277   1
   0  -3 -28 828.590 400.160  -2
   0   3 -30 828.590 400.160   1
   0  -3 -27 2033.39 903.023  -2
   0   3 -29 2033.39 903.023   1
   0  -3  28 284.591 575.170   1
   0  -3 -26 550.467 420.251  -2
   0   3 -28 550.467 420.251   1
   0  -3 -25 3046.95 531.235  -2
   0   3 -27 3046.95 531.235   1
   0  -3 -24 2734.49 442.147  -2
   0   3 -26 2734.49 442.147   1
   0  -3 -23 505.326 414.912  -2
   0   3 -25 505.326 414.912   1
   0  -3 -22 145.776 402.241  -2
   0   3 -24 145.776 402.241   1
   0   3  21 2584.03 760.196  -2
   0  -3  23 2584.03 760.196   1
   0  -3 -20 5651.15 1363.43  -2
   0   3 -22 5651.15 1363.43   1
   0   3  19 7091.69 491.059  -2
   0  -3  21 7091.69 491.059   1
   0   3  18 25191.2 2065.41  -2
   0  -3  20 25191.2 2065.41   1
   0   3  17 1223.65 436.902  -2
   0  -3  19 1223.65 436.902   1
   0  -3 -16 33747.3 1943.97  -2
   0   3 -18 33747.3 1943.97   1
   0   3  15 26712.7 1211.50  -2
   0  -3  17 26712.7 1211.50   1
   0   3  14 1895.33 818.925  -2
   0  -3  16 1895.33 818.925   1
   0   3  13 13414.6 956.438  -2
   0  -3  15 13414.6 956.438   1
   0   3  12 1193.89 772.852  -2
   0  -3  14 1193.89 772.852   1
   0   3  11 11362.3 921.064  -2
   0  -3  13 11362.3 921.064   1
   0   3  10 15149.5 964.520  -2
   0  -3  12 15149.5 964.520   1
   0   3   9 28656.0 1063.87  -2
   0  -3  11 28656.0 1063.87   1
   0   3   8 114616. 1695.97  -2
   0  -3  10 114616. 1695.97   1
   0   3   7 3373.51 778.710  -2
   0  -3   9 3373.51 778.710   1
   0   3   6 50724.9 1233.94  -2
   0  -3   8 50724.9 1233.94   1
   0   3   5 87318.8 1473.89  -2
   0  -3   7 87318.8 1473.89   1
   0   3   4 149972. 1808.93  -2
   0  -3   6 149972. 1808.93   1
   0   3   3 23210.0 970.783  -2
   0  -3   5 23210.0 970.783   1
   0   3   2 12490.6 847.108  -2
   0  -3   4 12490.6 847.108   1
   0   3   1 5959.27 716.963  -2
   0  -3   3 5959.27 716.963   1
   0   3   0 6822.48 745.162  -2
   0  -3   2 6822.48 745.162   1
   0   3  -1 714.238 677.666  -2
   0  -3   1 714.238 677.666   1
   0   3  -2 5101.48 741.256  -2
   0  -3   0 5101.48 741.256   1
   0   3  -3 4697.89 743.273  -2
   0  -3  -1 4697.89 743.273   1
   0   3  -4 16028.8 784.615  -2
   0  -3  -2 16028.8 784.615   1
   0   3  -5 32197.1 892.521  -2
   0  -3  -3 32197.1 892.521   1
   0  -3  -4 83998.8 1289.47   1
   0   3  -7 88174.7 1390.27  -2
   0  -3  -5 88174.7 1390.27   1
   0   3  -8 64215.8 1180.53  -2
   0  -3  -6 64215.8 1180.53   1
   0   3  -9 4749.85 664.907  -2
   0  -3  -7 4749.85 664.907   1
   0   3 -10 112728. 1536.94  -2
   0  -3  -8 112728. 1536.94   1
   0   3 -11 26327.3 912.223  -2
   0  -3  -9 26327.3 912.223   1
   0  -3 -10 16977.4 644.016   1
   0   3 -12 17446.2 842.082  -2
   0  -3 -10 17446.2 842.082   1
   0  -3 -11 8503.46 488.380   1
   0   3 -13 12085.0 808.845  -2
   0  -3 -11 12085.0 808.845   1
   0  -3 -12 380.762 276.035   1
   0   3 -14 964.642 609.327  -2
   0  -3 -12 964.642 609.327   1
   0   3 -15 10978.7 806.206  -2
   0  -3 -13 10978.7 806.206   1
   0   3 -16 4042.61 699.497  -2
   0  -3 -14 4042.61 699.497   1
   0  -3 -15 22740.5 986.003   1
   0  -3 -16 17566.3 969.884   1
   0   3 -18 40533.0 602.199  -2
   0  -3 -16 40533.0 602.199   1
   0  -3 -17 128.912 575.438   1
   0   3 -19 1076.97 400.537  -2
   0  -3 -17 1076.97 400.537   1
   0  -3 -18 26144.5 1232.38   1
   0   3 -20 32928.7 655.221  -2
   0  -3 -18 32928.7 655.221   1
   0  -3 -19 6193.77 841.610   1
   0   3 -21 9545.87 1308.68  -2
   0  -3 -19 9545.87 1308.68   1
   0  -3 -20 7711.32 875.668   1
   0   3 -22 6277.22 542.331  -2
   0  -3 -20 6277.22 542.331   1
   0  -3 -21 3157.80 851.861   1
   0   3 -23 3905.29 530.547  -2
   0  -3 -21 3905.29 530.547   1
   0   3 -24 364.366 497.503  -2
   0  -3 -22 364.366 497.503   1
   0   3 -25 171.246 540.405  -2
   0  -3 -23 171.246 540.405   1
   0   3 -26 2992.94 520.997  -2
   0  -3 -24 2992.94 520.997   1
   0  -3 -25 2604.26 372.629   1
   0   3 -27 3752.75 639.846  -2
   0  -3 -25 3752.75 639.846   1
   0  -3 -26 355.545 306.289   1
   0   3 -28 93.7850 606.120  -2
   0  -3 -26 93.7850 606.120   1
   0  -3 -27 2115.03 334.819   1
   0   3 -29 2029.89 594.037  -2
   0  -3 -27 2029.89 594.037   1
   0  -3 -28 1074.69 338.854   1
   0   3 -30 1366.81 560.028  -2
   0  -3 -28 1366.81 560.028   1
   0  -3 -29 320.412 367.746   1
   0   3 -31-27.4572 509.636  -2
   0  -3 -29-27.4572 509.636   1
   0  -3 -30 514.141 329.413   1
   0   3 -32 887.097 460.848  -2
   0  -3 -30 887.097 460.848   1
   0  -3 -31 561.721 328.635   1
   0  -3 -32 187.667 288.269   1
   0  -3 -33 110.812 224.692   1
   0  -4 -30 120.551 286.527  -2
   0   4 -32 120.551 286.527   1
   0  -4 -29 265.790 339.836  -2
   0   4 -31 265.790 339.836   1
   0  -4 -28 1218.05 387.371  -2
   0   4 -30 1218.05 387.371   1
   0   4  27 558.896 852.392  -2
   0  -4  29 558.896 852.392   1
   0  -4 -26 232.225 356.265  -2
   0   4 -28 232.225 356.265   1
   0  -4 -25 2435.19 951.869  -2
   0   4 -27 2435.19 951.869   1
   0  -4 -24 18250.7 5036.66  -2
   0   4 -26 18250.7 5036.66   1
   0  -4 -23 1059.31 780.460  -2
   0   4 -25 1059.31 780.460   1
   0  -4 -22 213.335 372.703  -2
   0   4 -24 213.335 372.703   1
   0  -4 -21 1853.66 550.557  -2
   0   4 -23 1853.66 550.557   1
   0  -4 -20 634.293 352.176  -2
   0   4 -22 634.293 352.176   1
   0  -4 -19 64279.8 793.359  -2
   0   4 -21 64279.8 793.359   1
   0  -4 -18 153.219 633.848  -2
   0   4 -20 153.219 633.848   1
   0  -4 -17 815.007 562.605  -2
   0   4 -19 815.007 562.605   1
   0   4  16 9403.83 635.504  -2
   0  -4  18 9403.83 635.504   1
   0   4  15 11190.8 629.093  -2
   0  -4  17 11190.8 629.093   1
   0  -4 -14 699.366 492.741  -2
   0   4 -16 699.366 492.741   1
   0  -4 -13 4440.69 505.208  -2
   0   4 -15 4440.69 505.208   1
   0   4  12 8135.93 531.154  -2
   0  -4  14 8135.93 531.154   1
   0   4  11 338.556 429.408  -2
   0  -4  13 338.556 429.408   1
   0   4  10 26322.2 1444.44  -2
   0  -4  12 26322.2 1444.44   1
   0   4   9 71803.0 2059.03  -2
   0  -4  11 71803.0 2059.03   1
   0   4   8 2348.94 785.553  -2
   0  -4  10 2348.94 785.553   1
   0   4   7 9742.48 1014.28  -2
   0  -4   9 9742.48 1014.28   1
   0   4   6 42088.8 1592.82  -2
   0  -4   8 42088.8 1592.82   1
   0   4   5 4392.58 835.978  -2
   0  -4   7 4392.58 835.978   1
   0   4   4 193.566 631.553  -2
   0  -4   6 193.566 631.553   1
   0   4   3 16674.9 1138.32  -2
   0  -4   5 16674.9 1138.32   1
   0   4   2 7232.11 906.613  -2
   0  -4   4 7232.11 906.613   1
   0   4   1 36089.1 1455.61  -2
   0  -4   3 36089.1 1455.61   1
   0   4   0 2318.39 813.441  -2
   0  -4   2 2318.39 813.441   1
   0   4  -1-225.285 758.194  -2
   0  -4   1-225.285 758.194   1
   0   4  -2 2363.12 812.021  -2
   0  -4   0 2363.12 812.021   1
   0   4  -3 34804.0 3346.11  -2
   0  -4  -1 34804.0 3346.11   1
   0   4  -4 7530.93 872.406  -2
   0  -4  -2 7530.93 872.406   1
   0   4  -5 16899.0 1062.52  -2
   0  -4  -3 16899.0 1062.52   1
   0   4  -6-12.4567 627.475  -2
   0  -4  -4-12.4567 627.475   1
   0   4  -7 4177.50 761.857  -2
   0  -4  -5 4177.50 761.857   1
   0   4  -8 44078.5 1559.87  -2
   0  -4  -6 44078.5 1559.87   1
   0   4  -9 12297.7 982.382  -2
   0  -4  -7 12297.7 982.382   1
   0   4 -10 1292.34 744.374  -2
   0  -4  -8 1292.34 744.374   1
   0   4 -11 67892.6 1895.10  -2
   0  -4  -9 67892.6 1895.10   1
   0   4 -12 27718.0 1366.61  -2
   0  -4 -10 27718.0 1366.61   1
   0   4 -13 159.460 590.073  -2
   0  -4 -11 159.460 590.073   1
   0   4 -14 8645.83 1285.27  -2
   0  -4 -12 8645.83 1285.27   1
   0   4 -15 5083.67 572.393  -2
   0  -4 -13 5083.67 572.393   1
   0   4 -16 1191.82 515.530  -2
   0  -4 -14 1191.82 515.530   1
   0   4 -17 13812.3 699.120  -2
   0  -4 -15 13812.3 699.120   1
   0   4 -18 11388.2 716.128  -2
   0  -4 -16 11388.2 716.128   1
   0   4 -19 941.127 550.469  -2
   0  -4 -17 941.127 550.469   1
   0   4 -20 263.425 588.858  -2
   0  -4 -18 263.425 588.858   1
   0   4 -21 90500.4 1157.78  -2
   0  -4 -19 90500.4 1157.78   1
   0   4 -22 408.388 488.181  -2
   0  -4 -20 408.388 488.181   1
   0   4 -23 2208.24 483.352  -2
   0  -4 -21 2208.24 483.352   1
   0   4 -24 436.898 470.509  -2
   0  -4 -22 436.898 470.509   1
   0   4 -25 1650.52 507.126  -2
   0  -4 -23 1650.52 507.126   1
   0   4 -26 25951.3 741.066  -2
   0  -4 -24 25951.3 741.066   1
   0   4 -27 3478.47 501.465  -2
   0  -4 -25 3478.47 501.465   1
   0   4 -28 465.193 428.491  -2
   0  -4 -26 465.193 428.491   1
   0   4 -29 130.099 392.095  -2
   0  -4 -27 130.099 392.095   1
   0   4 -30 927.438 365.636  -2
   0  -4 -28 927.438 365.636   1
   0   4 -31 604.441 323.796  -2
   0  -4 -29 604.441 323.796   1
   0   4 -32 1146.47 338.351  -2
   0  -4 -30 1146.47 338.351   1
   0   4 -33 53.5932 301.393  -2
   0  -4 -31 53.5932 301.393   1
   0   5 -31-87.4637 194.314   1
   0   5 -30 274.222 226.981   1
   0  -5  29-511.175 425.858   1
   0  -5 -26 504.303 334.721  -2
   0   5 -29 504.303 334.721   1
   0  -5 -25-78.6035 360.078  -2
   0   5 -28-78.6035 360.078   1
   0  -5 -24 1575.59 398.181  -2
   0   5 -27 1575.59 398.181   1
   0  -5 -23 2503.48 432.833  -2
   0   5 -26 2503.48 432.833   1
   0  -5 -22 2439.98 456.999  -2
   0   5 -25 2439.98 456.999   1
   0  -5 -21 5701.55 510.860  -2
   0   5 -24 5701.55 510.860   1
   0   5  19 11803.4 487.062  -2
   0  -5  22 11803.4 487.062   1
   0  -5 -18 8699.28 481.824  -2
   0   5 -21 8699.28 481.824   1
   0   5  17 5842.41 685.427  -2
   0  -5  20 5842.41 685.427   1
   0  -5 -16 7419.52 499.063  -2
   0   5 -19 7419.52 499.063   1
   0  -5 -15 3381.98 471.843  -2
   0   5 -18 3381.98 471.843   1
   0  -5 -14 4102.56 465.871  -2
   0   5 -17 4102.56 465.871   1
   0   5  13 10489.8 1206.55  -2
   0  -5  16 10489.8 1206.55   1
   0  -5 -12 13374.1 657.462  -2
   0   5 -15 13374.1 657.462   1
   0   5  11 3636.48 544.273  -2
   0  -5  14 3636.48 544.273   1
   0  -5 -10 4627.62 639.244  -2
   0   5 -13 4627.62 639.244   1
   0  -5  -9 18969.5 669.995  -2
   0   5 -12 18969.5 669.995   1
   0  -5  -8 15099.2 627.346  -2
   0   5 -11 15099.2 627.346   1
   0  -5  -7 1367.36 498.028  -2
   0   5 -10 1367.36 498.028   1
   0  -5  -6 5256.04 583.702  -2
   0   5  -9 5256.04 583.702   1
   0  -5  -5 1152.62 738.858  -2
   0   5  -8 1152.62 738.858   1
   0  -5  -4 33304.8 5809.18  -2
   0   5  -7 33304.8 5809.18   1
   0  -5  -3 46471.3 5656.06  -2
   0   5  -6 46471.3 5656.06   1
   0  -5  -2 5260.25 472.235  -2
   0   5  -5 5260.25 472.235   1
   0  -5  -1 5450.15 1118.21  -2
   0   5  -4 5450.15 1118.21   1
   0   5   0 11930.9 853.770  -2
   0  -5   3 11930.9 853.770   1
   0   5  -1 8691.34 1315.93  -2
   0  -5   2 8691.34 1315.93   1
   0   5  -2 8545.39 855.088  -2
   0  -5   1 8545.39 855.088   1
   0  -5   3 12917.6 1150.93  -2
   0   5   0 12917.6 1150.93   1
   0  -5   4 4497.11 679.574  -2
   0   5   1 4497.11 679.574   1
   0   5  -5 4821.86 549.515  -2
   0  -5  -2 4821.86 549.515   1
   0  -5   6 41957.6 5923.46  -2
   0   5   3 41957.6 5923.46   1
   0  -5   7 34073.8 1973.61  -2
   0   5   4 34073.8 1973.61   1
   0   5  -8 1075.17 620.603  -2
   0  -5  -5 1075.17 620.603   1
   0   5  -9 4903.27 485.999  -2
   0  -5  -6 4903.27 485.999   1
   0  -5  10 982.099 440.785  -2
   0   5   7 982.099 440.785   1
   0   5 -11 13298.8 1721.42  -2
   0  -5  -8 13298.8 1721.42   1
   0   5 -12 24624.2 673.645  -2
   0  -5  -9 24624.2 673.645   1
   0   5 -13 4527.29 508.227  -2
   0  -5 -10 4527.29 508.227   1
   0   5 -14 2687.02 518.460  -2
   0  -5 -11 2687.02 518.460   1
   0   5 -15 14095.8 637.941  -2
   0  -5 -12 14095.8 637.941   1
   0   5 -16 12926.4 631.004  -2
   0  -5 -13 12926.4 631.004   1
   0   5 -17 4324.75 501.379  -2
   0  -5 -14 4324.75 501.379   1
   0   5 -18 6205.26 521.737  -2
   0  -5 -15 6205.26 521.737   1
   0   5 -19 6960.16 1062.01  -2
   0  -5 -16 6960.16 1062.01   1
   0   5 -20 5986.03 541.965  -2
   0  -5 -17 5986.03 541.965   1
   0   5 -21 8875.86 1200.24  -2
   0  -5 -18 8875.86 1200.24   1
   0   5 -22 18133.5 611.862  -2
   0  -5 -19 18133.5 611.862   1
   0   5 -23 13793.8 1559.41  -2
   0  -5 -20 13793.8 1559.41   1
   0   5 -24 5548.28 513.665  -2
   0  -5 -21 5548.28 513.665   1
   0   5 -25 2175.84 458.576  -2
   0  -5 -22 2175.84 458.576   1
   0   5 -26 2895.60 447.537  -2
   0  -5 -23 2895.60 447.537   1
   0   5 -27 2064.74 611.468  -2
   0  -5 -24 2064.74 611.468   1
   0   5 -28 147.617 362.440  -2
   0  -5 -25 147.617 362.440   1
   0   5 -29 338.176 339.126  -2
   0  -5 -26 338.176 339.126   1
   0  -5 -27 78.3712 271.760   1
   0  -5 -28 338.858 239.332   1
   0  -5 -29 485.059 212.850   1
   0  -6 -25 526.368 250.468  -2
   0   6 -28 526.368 250.468   1
   0  -6 -24 430.777 276.051  -2
   0   6 -27 430.777 276.051   1
   0  -6 -23 10.9494 298.206  -2
   0   6 -26 10.9494 298.206   1
   0  -6 -22 678.428 333.112  -2
   0   6 -25 678.428 333.112   1
   0  -6 -21 498.700 358.418  -2
   0   6 -24 498.700 358.418   1
   0   6  20 108.069 339.016  -2
   0  -6  23 108.069 339.016   1
   0   6  19 952.363 344.977  -2
   0  -6  22 952.363 344.977   1
   0   6  18 1684.35 386.054  -2
   0  -6  21 1684.35 386.054   1
   0   6  17 1934.19 397.603  -2
   0  -6  20 1934.19 397.603   1
   0   6  16 242.000 399.467  -2
   0  -6  19 242.000 399.467   1
   0   6  15 771.074 567.588  -2
   0  -6  18 771.074 567.588   1
   0  -6 -14 710.424 415.893  -2
   0   6 -17 710.424 415.893   1
   0  -6 -13 946.543 420.078  -2
   0   6 -16 946.543 420.078   1
   0  -6 -12 1550.22 427.934  -2
   0   6 -15 1550.22 427.934   1
   0  -6 -11 6581.76 487.935  -2
   0   6 -14 6581.76 487.935   1
   0  -6 -10 2908.94 451.548  -2
   0   6 -13 2908.94 451.548   1
   0  -6  -9 4789.69 464.690  -2
   0   6 -12 4789.69 464.690   1
   0  -6  -8 41770.0 4337.21  -2
   0   6 -11 41770.0 4337.21   1
   0  -6  -7 38693.0 776.548  -2
   0   6 -10 38693.0 776.548   1
   0  -6  -6 3784.68 500.217  -2
   0   6  -9 3784.68 500.217   1
   0  -6  -5 12127.5 744.867  -2
   0   6  -8 12127.5 744.867   1
   0  -6  -4 20654.3 2320.61  -2
   0   6  -7 20654.3 2320.61   1
   0   6   3 5222.07 2162.63  -2
   0  -6   6 5222.07 2162.63   1
   0   6   2 2884.42 728.776  -2
   0  -6   5 2884.42 728.776   1
   0  -6  -1 1199.27 465.571  -2
   0   6  -4 1199.27 465.571   1
   0  -6   0 3304.12 1099.41  -2
   0   6  -3 3304.12 1099.41   1
   0  -6   1 10096.3 1092.76  -2
   0   6  -2 10096.3 1092.76   1
   0   6  -2 7877.60 1371.92  -2
   0  -6   1 7877.60 1371.92   1
   0  -6   3 3391.83 591.819  -2
   0   6   0 3391.83 591.819   1
   0  -6   4 787.520 548.294  -2
   0   6   1 787.520 548.294   1
   0   6  -5 1789.98 565.000  -2
   0  -6  -2 1789.98 565.000   1
   0  -6   6 4621.48 1322.00  -2
   0   6   3 4621.48 1322.00   1
   0   6  -7 19887.9 1383.58  -2
   0  -6  -4 19887.9 1383.58   1
   0  -6   8 16681.0 1684.78  -2
   0   6   5 16681.0 1684.78   1
   0  -6   9 3032.43 565.526  -2
   0   6   6 3032.43 565.526   1
   0   6 -10 51173.4 1952.87  -2
   0  -6  -7 51173.4 1952.87   1
   0   6 -11 39734.9 2024.64  -2
   0  -6  -8 39734.9 2024.64   1
   0   6 -12 5334.14 509.260  -2
   0  -6  -9 5334.14 509.260   1
   0   6 -13 2718.02 472.271  -2
   0  -6 -10 2718.02 472.271   1
   0  -6  14 8522.64 2088.90  -2
   0   6  11 8522.64 2088.90   1
   0   6 -15 1734.34 476.739  -2
   0  -6 -12 1734.34 476.739   1
   0   6 -16 405.794 440.771  -2
   0  -6 -13 405.794 440.771   1
   0   6 -17 362.868 422.286  -2
   0  -6 -14 362.868 422.286   1
   0   6 -18 475.000 489.161  -2
   0  -6 -15 475.000 489.161   1
   0   6 -19 149.955 396.570  -2
   0  -6 -16 149.955 396.570   1
   0   6 -20 1759.86 517.670  -2
   0  -6 -17 1759.86 517.670   1
   0   6 -21 1595.89 565.560  -2
   0  -6 -18 1595.89 565.560   1
   0   6 -22 1366.46 764.631  -2
   0  -6 -19 1366.46 764.631   1
   0   6 -23 627.420 384.461  -2
   0  -6 -20 627.420 384.461   1
   0   6 -24 703.525 369.318  -2
   0  -6 -21 703.525 369.318   1
   0   6 -25 494.981 345.426  -2
   0  -6 -22 494.981 345.426   1
   0   6 -26 35.3873 323.729  -2
   0  -6 -23 35.3873 323.729   1
   0   6 -27 256.175 308.306  -2
   0  -6 -24 256.175 308.306   1
   0   6 -28 451.877 286.451  -2
   0  -6 -25 451.877 286.451   1
   0  -7 -20 151.075 228.825  -2
   0   7 -24 151.075 228.825   1
   0  -7 -19 2122.87 278.236  -2
   0   7 -23 2122.87 278.236   1
   0  -7 -18 373.515 266.577  -2
   0   7 -22 373.515 266.577   1
   0   7  17-119.104 285.196  -2
   0  -7  21-119.104 285.196   1
   0   7  16-15.9991 318.873  -2
   0  -7  20-15.9991 318.873   1
   0   7  15-55.7584 336.297  -2
   0  -7  19-55.7584 336.297   1
   0   7  14-165.199 354.663  -2
   0  -7  18-165.199 354.663   1
   0   7  13 341.418 384.620  -2
   0  -7  17 341.418 384.620   1
   0   7  12 267.233 369.168  -2
   0  -7  16 267.233 369.168   1
   0  -7 -11 526.038 509.837  -2
   0   7 -15 526.038 509.837   1
   0  -7 -10 1042.48 354.327  -2
   0   7 -14 1042.48 354.327   1
   0  -7  -9 4321.25 392.488  -2
   0   7 -13 4321.25 392.488   1
   0  -7  -8 3542.67 391.139  -2
   0   7 -12 3542.67 391.139   1
   0  -7  -7 2090.79 380.048  -2
   0   7 -11 2090.79 380.048   1
   0  -7  -6 2243.85 381.536  -2
   0   7 -10 2243.85 381.536   1
   0  -7  -5-306.087 411.107  -2
   0   7  -9-306.087 411.107   1
   0  -7  -4 1961.75 525.788  -2
   0   7  -8 1961.75 525.788   1
   0  -7  -3 3644.74 711.744  -2
   0   7  -7 3644.74 711.744   1
   0  -7  -2 8002.16 478.975  -2
   0   7  -6 8002.16 478.975   1
   0  -7  -1 8600.20 479.335  -2
   0   7  -5 8600.20 479.335   1
   0  -7   0 5059.25 551.691  -2
   0   7  -4 5059.25 551.691   1
   0  -7   1 1449.84 507.143  -2
   0   7  -3 1449.84 507.143   1
   0  -7   2 870.793 488.671  -2
   0   7  -2 870.793 488.671   1
   0  -7   3 1441.29 492.915  -2
   0   7  -1 1441.29 492.915   1
   0  -7   4 3964.03 511.459  -2
   0   7   0 3964.03 511.459   1
   0  -7   5 8175.47 547.351  -2
   0   7   1 8175.47 547.351   1
   0  -7   6 8405.53 543.299  -2
   0   7   2 8405.53 543.299   1
   0  -7   7 4228.14 485.440  -2
   0   7   3 4228.14 485.440   1
   0  -7   8 1777.85 456.977  -2
   0   7   4 1777.85 456.977   1
   0  -7   9 30.2541 439.536  -2
   0   7   5 30.2541 439.536   1
   0  -7  10 2402.10 449.514  -2
   0   7   6 2402.10 449.514   1
   0  -7  11 1313.13 431.938  -2
   0   7   7 1313.13 431.938   1
   0  -7  12 2556.23 434.457  -2
   0   7   8 2556.23 434.457   1
   0  -7  13 3256.66 424.867  -2
   0   7   9 3256.66 424.867   1
   0  -7  23 1925.20 236.603  -2
   0   7  19 1925.20 236.603   1
   0  -7  24 238.295 201.715  -2
   0   7  20 238.295 201.715   1
   0   8  14 620.182 229.085  -2
   0  -8  18 620.182 229.085   1
   0   8  13 1107.65 264.193  -2
   0  -8  17 1107.65 264.193   1
   0   8  12 1108.66 293.726  -2
   0  -8  16 1108.66 293.726   1
   0   8  11 25.9340 279.905  -2
   0  -8  15 25.9340 279.905   1
   0   8  10 1481.85 341.529  -2
   0  -8  14 1481.85 341.529   1
   0   8   9 423.437 314.484  -2
   0  -8  13 423.437 314.484   1
   0   8   8 297.838 350.163  -2
   0  -8  12 297.838 350.163   1
   0   8   7 271.363 348.842  -2
   0  -8  11 271.363 348.842   1
   0   8   6 194.209 350.547  -2
   0  -8  10 194.209 350.547   1
   0   8   5 190.434 363.895  -2
   0  -8   9 190.434 363.895   1
   0   8   4 3124.79 1395.86  -2
   0  -8   8 3124.79 1395.86   1
   0   8   3 3678.10 450.177  -2
   0  -8   7 3678.10 450.177   1
   0   8   2 1140.86 404.221  -2
   0  -8   6 1140.86 404.221   1
   0   8   1 1958.51 673.425  -2
   0  -8   5 1958.51 673.425   1
   0  -8   0 1110.17 386.477  -2
   0   8  -4 1110.17 386.477   1
   0  -8   1 135.392 367.520  -2
   0   8  -3 135.392 367.520   1
   0  -8   2 686.777 371.036  -2
   0   8  -2 686.777 371.036   1
   0   8  -3-173.102 354.811  -2
   0  -8   1-173.102 354.811   1
   0  -8   4 20.1544 354.089  -2
   0   8   0 20.1544 354.089   1
   0  -8   5 2048.62 388.852  -2
   0   8   1 2048.62 388.852   1
   0  -8   6 3280.38 397.505  -2
   0   8   2 3280.38 397.505   1
   0  -8   7 4555.86 402.376  -2
   0   8   3 4555.86 402.376   1
   0  -8   8 3818.13 390.628  -2
   0   8   4 3818.13 390.628   1
   0  -8   9 463.252 336.567  -2
   0   8   5 463.252 336.567   1
   0  -8  10 286.190 315.754  -2
   0   8   6 286.190 315.754   1
   0  -8  11 429.484 305.197  -2
   0   8   7 429.484 305.197   1
   0  -8  12 284.841 288.601  -2
   0   8   8 284.841 288.601   1
   0  -8  13 8.36275 275.119  -2
   0   8   9 8.36275 275.119   1
   0  -8  14 1384.30 270.901  -2
   0   8  10 1384.30 270.901   1
   0  -8  15 43.9844 236.529  -2
   0   8  11 43.9844 236.529   1
   0  -8  16 1035.33 233.655  -2
   0   8  12 1035.33 233.655   1
   0  -8  17 1200.21 221.831  -2
   0   8  13 1200.21 221.831   1
   0  -8  18 236.477 192.795  -2
   0   8  14 236.477 192.795   1
   1  -8  16 2480.37 227.542  -2
  -1   8  12 2480.37 227.542   1
   1  -8  15 293.720 233.400  -2
  -1   8  11 293.720 233.400   1
   1  -8  14 1438.29 257.410  -2
  -1   8  10 1438.29 257.410   1
   1  -8  13-97.4560 264.204  -2
  -1   8   9-97.4560 264.204   1
   1  -8  12 926.066 285.906  -2
  -1   8   8 926.066 285.906   1
   1  -8  11 396.797 290.112  -2
  -1   8   7 396.797 290.112   1
   1  -8  10 223.753 298.320  -2
  -1   8   6 223.753 298.320   1
   1  -8   9 390.478 312.723  -2
  -1   8   5 390.478 312.723   1
   1  -8   8 158.831 324.713  -2
  -1   8   4 158.831 324.713   1
   1  -8   7 305.906 332.875  -2
  -1   8   3 305.906 332.875   1
   1  -8   6 263.009 339.216  -2
  -1   8   2 263.009 339.216   1
   1  -8   5 5.58185 343.204  -2
  -1   8   1 5.58185 343.204   1
   1  -8   4 824.612 353.205  -2
  -1   8   0 824.612 353.205   1
   1  -8   3 1133.06 371.609  -2
  -1   8  -1 1133.06 371.609   1
   1  -8   2 238.097 638.337  -2
  -1   8  -2 238.097 638.337   1
   1  -8   1 949.350 293.940  -2
  -1   8  -3 949.350 293.940   1
   1  -8   0 132.086 262.114  -2
  -1   8  -4 132.086 262.114   1
   1  -8  -1 56.4213 217.319  -2
  -1   8  -5 56.4213 217.319   1
   1  -8  -2 52.1911 249.563  -2
  -1   8  -6 52.1911 249.563   1
   1  -8  -3 363.704 264.868  -2
  -1   8  -7 363.704 264.868   1
   1  -8  -4 147.757 270.919  -2
  -1   8  -8 147.757 270.919   1
   1  -8  -5 15.0521 274.062  -2
  -1   8  -9 15.0521 274.062   1
   1  -8  -6 97.1538 279.291  -2
  -1   8 -10 97.1538 279.291   1
   1  -8  -7 173.723 219.469  -2
  -1   8 -11 173.723 219.469   1
   1  -8  -8 1176.09 289.526  -2
  -1   8 -12 1176.09 289.526   1
   1  -8  -9-23.2963 263.183  -2
  -1   8 -13-23.2963 263.183   1
   1  -8 -10 2139.45 283.915  -2
  -1   8 -14 2139.45 283.915   1
   1  -8 -11 145.852 282.266  -2
  -1   8 -15 145.852 282.266   1
   1  -8 -12 2470.04 439.036  -2
  -1   8 -16 2470.04 439.036   1
  -1   8  13 506.831 278.355  -2
   1  -8  17 506.831 278.355   1
  -1   8  14 93.5864 197.064  -2
   1  -8  18 93.5864 197.064   1
   1  -7 -19-57.6548 211.978   1
   1  -7  22 200.331 188.893  -2
  -1   7  19 200.331 188.893   1
  -1   7 -21-216.844 254.488  -2
   1  -7 -18-216.844 254.488   1
  -1   7  17 92.5193 209.336   1
  -1   7 -20 243.838 357.386  -2
   1  -7 -17 243.838 357.386   1
  -1   7  16 4.32768 228.038   1
  -1   7 -19 478.055 560.358  -2
   1  -7 -16 478.055 560.358   1
  -1   7 -18 526.448 308.929  -2
   1  -7 -15 526.448 308.929   1
  -1   7 -17 310.175 325.527  -2
   1  -7 -14 310.175 325.527   1
   1  -7  16 700.462 547.086  -2
  -1   7  13 700.462 547.086   1
  -1   7 -15-70.6456 341.994  -2
   1  -7 -12-70.6456 341.994   1
   1  -7  14 608.586 638.012  -2
  -1   7  11 608.586 638.012   1
   1  -7  13 1044.73 707.612  -2
  -1   7  10 1044.73 707.612   1
   1  -7  12 330.276 377.989  -2
  -1   7   9 330.276 377.989   1
   1  -7  11 1742.36 397.949  -2
  -1   7   8 1742.36 397.949   1
   1  -7  10 2767.40 599.916  -2
  -1   7   7 2767.40 599.916   1
   1  -7   9 3709.36 464.677  -2
  -1   7   6 3709.36 464.677   1
   1  -7   8 6501.86 1821.02  -2
  -1   7   5 6501.86 1821.02   1
   1  -7   7 3049.57 508.783  -2
  -1   7   4 3049.57 508.783   1
   1  -7   6 2062.59 1022.29  -2
  -1   7   3 2062.59 1022.29   1
   1  -7   5 11870.9 624.486  -2
  -1   7   2 11870.9 624.486   1
   1  -7   4 15968.6 2367.94  -2
  -1   7   1 15968.6 2367.94   1
   1  -7   3 4099.34 1783.48  -2
  -1   7   0 4099.34 1783.48   1
   1  -7   2 5164.65 473.021  -2
  -1   7  -1 5164.65 473.021   1
   1  -7   1 3879.52 573.663  -2
  -1   7  -2 3879.52 573.663   1
   1  -7   0 3753.35 2108.26  -2
  -1   7  -3 3753.35 2108.26   1
   1  -7  -1 14849.2 522.944  -2
  -1   7  -4 14849.2 522.944   1
   1  -7  -2 14926.5 2050.85  -2
  -1   7  -5 14926.5 2050.85   1
   1  -7  -3 2498.82 428.216  -2
  -1   7  -6 2498.82 428.216   1
   1  -7  -4 3827.53 554.639  -2
  -1   7  -7 3827.53 554.639   1
   1  -7  -5 6659.42 421.799  -2
  -1   7  -8 6659.42 421.799   1
   1  -7  -6 5051.93 407.114  -2
  -1   7  -9 5051.93 407.114   1
   1  -7  -7 2690.13 389.455  -2
  -1   7 -10 2690.13 389.455   1
   1  -7  -8 2131.28 388.184  -2
  -1   7 -11 2131.28 388.184   1
   1  -7  -9 1197.30 372.359  -2
  -1   7 -12 1197.30 372.359   1
   1  -7 -10 1347.17 371.809  -2
  -1   7 -13 1347.17 371.809   1
   1  -7 -11 825.372 364.538  -2
  -1   7 -14 825.372 364.538   1
   1  -7 -12 178.040 354.688  -2
  -1   7 -15 178.040 354.688   1
   1  -7 -13 712.078 342.443  -2
  -1   7 -16 712.078 342.443   1
   1  -7 -14 440.175 338.839  -2
  -1   7 -17 440.175 338.839   1
   1  -7 -15 459.397 324.113  -2
  -1   7 -18 459.397 324.113   1
   1  -7  19 380.153 270.440   1
   1  -7 -16 23.0102 322.242  -2
  -1   7 -19 23.0102 322.242   1
   1  -7  20 8.96339 245.506   1
   1  -7 -17 26.8839 308.302  -2
  -1   7 -20 26.8839 308.302   1
   1  -7  21-30.0685 226.846   1
   1  -7 -18 10.8569 298.386  -2
  -1   7 -21 10.8569 298.386   1
   1  -7 -19 477.628 280.160  -2
  -1   7 -22 477.628 280.160   1
  -1   7 -23 431.227 216.345   1
  -1   7 -24 364.162 191.465   1
  -1   6 -29 597.973 229.425  -2
   1  -6 -26 597.973 229.425   1
  -1   6 -28 98.1189 251.698  -2
   1  -6 -25 98.1189 251.698   1
  -1   6 -27 701.425 378.705  -2
   1  -6 -24 701.425 378.705   1
  -1   6 -26 2171.77 627.787  -2
   1  -6 -23 2171.77 627.787   1
  -1   6 -25 2901.95 809.794  -2
   1  -6 -22 2901.95 809.794   1
  -1   6 -24 1643.30 514.928  -2
   1  -6 -21 1643.30 514.928   1
  -1   6 -23 431.574 336.820  -2
   1  -6 -20 431.574 336.820   1
  -1   6 -22 761.659 379.432  -2
   1  -6 -19 761.659 379.432   1
   1  -6  21 1177.77 375.503  -2
  -1   6  18 1177.77 375.503   1
  -1   6 -20 51.6757 397.934  -2
   1  -6 -17 51.6757 397.934   1
  -1   6 -19 981.160 447.959  -2
   1  -6 -16 981.160 447.959   1
  -1   6 -18 1096.97 431.003  -2
   1  -6 -15 1096.97 431.003   1
  -1   6 -17 1225.35 425.472  -2
   1  -6 -14 1225.35 425.472   1
  -1   6 -16 1616.68 450.138  -2
   1  -6 -13 1616.68 450.138   1
  -1   6 -15 568.980 419.421  -2
   1  -6 -12 568.980 419.421   1
  -1   6 -14 1778.76 427.689  -2
   1  -6 -11 1778.76 427.689   1
  -1   6 -13 1695.37 448.839  -2
   1  -6 -10 1695.37 448.839   1
  -1   6 -12 924.379 419.387  -2
   1  -6  -9 924.379 419.387   1
   1  -6  11 456.074 439.175  -2
  -1   6   8 456.074 439.175   1
   1  -6  10 10308.9 568.346  -2
  -1   6   7 10308.9 568.346   1
   1  -6   9 9150.56 554.302  -2
  -1   6   6 9150.56 554.302   1
  -1   6  -8 916.288 502.750  -2
   1  -6  -5 916.288 502.750   1
  -1   6  -7 11879.2 686.555  -2
   1  -6  -4 11879.2 686.555   1
   1  -6   6 13716.0 750.022  -2
  -1   6   3 13716.0 750.022   1
   1  -6   5 7517.48 3848.30  -2
  -1   6   2 7517.48 3848.30   1
   1  -6   4 38137.5 5993.64  -2
  -1   6   1 38137.5 5993.64   1
   1  -6   3 76550.4 3932.49  -2
  -1   6   0 76550.4 3932.49   1
   1  -6   2 35773.3 5914.64  -2
  -1   6  -1 35773.3 5914.64   1
   1  -6   1 37739.9 7915.11  -2
  -1   6  -2 37739.9 7915.11   1
   1  -6   0 61167.4 4089.59  -2
  -1   6  -3 61167.4 4089.59   1
   1  -6  -1 41532.6 2344.69  -2
  -1   6  -4 41532.6 2344.69   1
   1  -6  -2 6514.54 2174.10  -2
  -1   6  -5 6514.54 2174.10   1
  -1   6   3 12298.4 955.146  -2
   1  -6   6 12298.4 955.146   1
  -1   6   4 13605.2 2584.91  -2
   1  -6   7 13605.2 2584.91   1
  -1   6   5 1805.89 551.695  -2
   1  -6   8 1805.89 551.695   1
   1  -6  -6 10978.2 1932.50  -2
  -1   6  -9 10978.2 1932.50   1
   1  -6  -7 7363.74 466.522  -2
  -1   6 -10 7363.74 466.522   1
   1  -6  -8 196.809 401.106  -2
  -1   6 -11 196.809 401.106   1
   1  -6  -9 319.554 347.875  -2
  -1   6 -12 319.554 347.875   1
   1  -6 -10 1488.12 420.502  -2
  -1   6 -13 1488.12 420.502   1
   1  -6 -11 1194.66 417.584  -2
  -1   6 -14 1194.66 417.584   1
   1  -6 -12 399.616 412.043  -2
  -1   6 -15 399.616 412.043   1
   1  -6 -13 885.469 414.978  -2
  -1   6 -16 885.469 414.978   1
   1  -6 -14 1135.59 413.082  -2
  -1   6 -17 1135.59 413.082   1
   1  -6 -15 1191.75 413.704  -2
  -1   6 -18 1191.75 413.704   1
   1  -6 -16 373.261 393.351  -2
  -1   6 -19 373.261 393.351   1
   1  -6 -17-10.6817 383.874  -2
  -1   6 -20-10.6817 383.874   1
   1  -6 -18 282.554 323.260  -2
  -1   6 -21 282.554 323.260   1
   1  -6 -19 563.886 568.613  -2
  -1   6 -22 563.886 568.613   1
   1  -6 -20 37.4735 338.082  -2
  -1   6 -23 37.4735 338.082   1
   1  -6 -21 2718.88 408.608  -2
  -1   6 -24 2718.88 408.608   1
   1  -6 -22 3384.35 399.993  -2
  -1   6 -25 3384.35 399.993   1
   1  -6 -23 2597.62 359.477  -2
  -1   6 -26 2597.62 359.477   1
   1  -6 -24 810.077 300.321  -2
  -1   6 -27 810.077 300.321   1
   1  -6 -25-84.4888 258.714  -2
  -1   6 -28-84.4888 258.714   1
   1  -5 -29 362.245 192.196   1
   1  -5 -28 2772.83 531.450   1
   1  -5 -27 711.144 276.018   1
   1  -5 -26 897.756 264.922   1
  -1   5 -28 678.386 353.442  -2
   1  -5 -26 678.386 353.442   1
   1  -5 -25 3038.88 333.599   1
  -1   5 -27 4537.18 433.152  -2
   1  -5 -25 4537.18 433.152   1
   1  -5 -24 264.613 310.158   1
  -1   5 -26 220.807 396.574  -2
   1  -5 -24 220.807 396.574   1
  -1   5 -25 2257.25 529.867  -2
   1  -5 -23 2257.25 529.867   1
  -1   5 -24 3444.86 589.356  -2
   1  -5 -22 3444.86 589.356   1
  -1   5 -23 7021.76 717.102  -2
   1  -5 -21 7021.76 717.102   1
  -1   5 -22 1797.70 568.045  -2
   1  -5 -20 1797.70 568.045   1
  -1   5 -21 1162.77 452.050  -2
   1  -5 -19 1162.77 452.050   1
  -1   5 -20-63.0557 452.778  -2
   1  -5 -18-63.0557 452.778   1
  -1   5 -19 7827.54 533.678  -2
   1  -5 -17 7827.54 533.678   1
  -1   5 -18 477.339 450.325  -2
   1  -5 -16 477.339 450.325   1
  -1   5 -17-183.477 433.044  -2
   1  -5 -15-183.477 433.044   1
  -1   5 -16 4332.00 450.786  -2
   1  -5 -14 4332.00 450.786   1
  -1   5 -15 1290.95 679.904  -2
   1  -5 -13 1290.95 679.904   1
  -1   5 -14 2435.88 1162.18  -2
   1  -5 -12 2435.88 1162.18   1
  -1   5 -13 385.031 513.181  -2
   1  -5 -11 385.031 513.181   1
  -1   5 -12 793.876 461.024  -2
   1  -5 -10 793.876 461.024   1
  -1   5 -11 618.486 468.830  -2
   1  -5  -9 618.486 468.830   1
  -1   5 -10 1313.56 468.526  -2
   1  -5  -8 1313.56 468.526   1
  -1   5  -9 2717.52 585.889  -2
   1  -5  -7 2717.52 585.889   1
  -1   5  -8 2337.15 436.362  -2
   1  -5  -6 2337.15 436.362   1
  -1   5  -7 4305.15 547.079  -2
   1  -5  -5 4305.15 547.079   1
  -1   5  -6 3863.58 730.413  -2
   1  -5  -4 3863.58 730.413   1
  -1   5  -5 5301.99 799.980  -2
   1  -5  -3 5301.99 799.980   1
  -1   5  -4 33292.8 1299.90  -2
   1  -5  -2 33292.8 1299.90   1
  -1   5  -3 8928.52 3785.75  -2
   1  -5  -1 8928.52 3785.75   1
  -1   5  -2 2641.71 525.917  -2
   1  -5   0 2641.71 525.917   1
  -1   5  -1 9133.15 707.924  -2
   1  -5   1 9133.15 707.924   1
   1  -5   0 2460.22 599.747  -2
  -1   5  -2 2460.22 599.747   1
  -1   5   1 8064.44 5636.72  -2
   1  -5   3 8064.44 5636.72   1
   1  -5  -2 33991.4 1488.58  -2
  -1   5  -4 33991.4 1488.58   1
   1  -5  -3 9125.62 1776.83  -2
  -1   5  -5 9125.62 1776.83   1
   1  -5  -4 5119.74 469.418  -2
  -1   5  -6 5119.74 469.418   1
   1  -5  -5 3649.49 467.470  -2
  -1   5  -7 3649.49 467.470   1
   1  -5  -6 2849.33 460.005  -2
  -1   5  -8 2849.33 460.005   1
   1  -5  -7 3079.66 483.202  -2
  -1   5  -9 3079.66 483.202   1
   1  -5  -8 814.463 558.127  -2
  -1   5 -10 814.463 558.127   1
   1  -5  -9 1470.83 465.877  -2
  -1   5 -11 1470.83 465.877   1
   1  -5 -10 1409.37 481.648  -2
  -1   5 -12 1409.37 481.648   1
  -1   5  11 363.833 490.160  -2
   1  -5  13 363.833 490.160   1
   1  -5 -12 1754.50 530.847  -2
  -1   5 -14 1754.50 530.847   1
   1  -5 -13 1400.47 1084.41  -2
  -1   5 -15 1400.47 1084.41   1
   1  -5 -14 2852.41 418.299  -2
  -1   5 -16 2852.41 418.299   1
   1  -5 -15-236.995 405.438  -2
  -1   5 -17-236.995 405.438   1
   1  -5 -16 445.179 412.371  -2
  -1   5 -18 445.179 412.371   1
   1  -5 -17 5769.85 450.190  -2
  -1   5 -19 5769.85 450.190   1
   1  -5 -18 781.506 409.149  -2
  -1   5 -20 781.506 409.149   1
  -1   5 -21 1010.05 327.975   1
  -1   5 -22 851.541 323.374   1
   1  -5 -20 1643.69 345.621  -2
  -1   5 -22 1643.69 345.621   1
  -1   5 -23 2991.25 356.897   1
   1  -5 -21 6056.66 1727.06  -2
  -1   5 -23 6056.66 1727.06   1
   1  -5 -22 1660.40 1367.38  -2
  -1   5 -24 1660.40 1367.38   1
   1  -5 -23 1589.26 371.308  -2
  -1   5 -25 1589.26 371.308   1
   1  -5 -24 115.675 310.132  -2
  -1   5 -26 115.675 310.132   1
  -1   5 -27 2415.67 1466.67   1
  -1   5 -28 216.807 224.292   1
  -1   5 -29 229.236 300.977   1
  -1   5 -30 3959.44 286.767   1
  -1   5 -31-115.509 213.593   1
  -1   4 -33 178.375 287.036  -2
   1  -4 -31 178.375 287.036   1
  -1   4 -32 1937.58 308.310  -2
   1  -4 -30 1937.58 308.310   1
  -1   4 -31 946.916 458.470  -2
   1  -4 -29 946.916 458.470   1
  -1   4 -30 691.903 434.933  -2
   1  -4 -28 691.903 434.933   1
  -1   4 -29-32.1432 357.680  -2
   1  -4 -27-32.1432 357.680   1
  -1   4 -28 3676.05 455.681  -2
   1  -4 -26 3676.05 455.681   1
  -1   4 -27 281.374 404.250  -2
   1  -4 -25 281.374 404.250   1
  -1   4 -26 3445.26 497.805  -2
   1  -4 -24 3445.26 497.805   1
  -1   4 -25 2369.30 504.075  -2
   1  -4 -23 2369.30 504.075   1
  -1   4 -24 5360.29 525.250  -2
   1  -4 -22 5360.29 525.250   1
  -1   4 -23 4090.97 601.802  -2
   1  -4 -21 4090.97 601.802   1
  -1   4 -22-18.6933 519.388  -2
   1  -4 -20-18.6933 519.388   1
  -1   4 -21 20629.2 5032.44  -2
   1  -4 -19 20629.2 5032.44   1
   1  -4  20 3524.02 652.957  -2
  -1   4  18 3524.02 652.957   1
  -1   4 -19 6954.26 1173.72  -2
   1  -4 -17 6954.26 1173.72   1
  -1   4 -18 3526.61 1011.37  -2
   1  -4 -16 3526.61 1011.37   1
  -1   4 -17 7286.00 1649.02  -2
   1  -4 -15 7286.00 1649.02   1
   1  -4  16 9701.30 1040.34  -2
  -1   4  14 9701.30 1040.34   1
  -1   4 -15 20726.0 970.985  -2
   1  -4 -13 20726.0 970.985   1
  -1   4 -14 2493.78 657.295  -2
   1  -4 -12 2493.78 657.295   1
  -1   4 -13 1336.97 633.445  -2
   1  -4 -11 1336.97 633.445   1
  -1   4 -12 679.384 653.498  -2
   1  -4 -10 679.384 653.498   1
  -1   4 -11 44930.2 1479.00  -2
   1  -4  -9 44930.2 1479.00   1
  -1   4 -10 73451.7 1835.33  -2
   1  -4  -8 73451.7 1835.33   1
  -1   4  -9 50293.7 1567.59  -2
   1  -4  -7 50293.7 1567.59   1
  -1   4  -8 16835.4 1030.66  -2
   1  -4  -6 16835.4 1030.66   1
  -1   4  -7 4555.98 748.153  -2
   1  -4  -5 4555.98 748.153   1
  -1   4  -6-80.2754 586.177  -2
   1  -4  -4-80.2754 586.177   1
  -1   4  -5 49332.7 1370.55  -2
   1  -4  -3 49332.7 1370.55   1
  -1   4  -4 33419.8 1258.36  -2
   1  -4  -2 33419.8 1258.36   1
  -1   4  -3 148835. 2384.71  -2
   1  -4  -1 148835. 2384.71   1
  -1   4  -2 52546.6 1576.70  -2
   1  -4   0 52546.6 1576.70   1
  -1   4  -1 134359. 2535.52  -2
   1  -4   1 134359. 2535.52   1
  -1   4   0 56452.1 1761.52  -2
   1  -4   2 56452.1 1761.52   1
  -1   4   1 157632. 2741.48  -2
   1  -4   3 157632. 2741.48   1
  -1   4   2 31290.0 1435.82  -2
   1  -4   4 31290.0 1435.82   1
  -1   4   3 44465.2 1615.66  -2
   1  -4   5 44465.2 1615.66   1
  -1   4   4-37.2370 791.829  -2
   1  -4   6-37.2370 791.829   1
  -1   4   5 5639.07 921.183  -2
   1  -4   7 5639.07 921.183   1
  -1   4   6 18529.6 1242.73  -2
   1  -4   8 18529.6 1242.73   1
  -1   4   7 53953.8 1785.26  -2
   1  -4   9 53953.8 1785.26   1
  -1   4   8 73209.3 2065.96  -2
   1  -4  10 73209.3 2065.96   1
  -1   4   9 41946.9 1709.25  -2
   1  -4  11 41946.9 1709.25   1
  -1   4  10 2362.63 875.506  -2
   1  -4  12 2362.63 875.506   1
  -1   4  11 657.768 423.344  -2
   1  -4  13 657.768 423.344   1
   1  -4 -12 1633.04 461.525  -2
  -1   4 -14 1633.04 461.525   1
  -1   4  13 22301.5 1743.69  -2
   1  -4  15 22301.5 1743.69   1
  -1   4  14 9690.96 992.800  -2
   1  -4  16 9690.96 992.800   1
  -1   4  15 6463.61 436.386  -2
   1  -4  17 6463.61 436.386   1
  -1   4  16 3212.09 378.013  -2
   1  -4  18 3212.09 378.013   1
  -1   4  17 6970.11 1049.20  -2
   1  -4  19 6970.11 1049.20   1
  -1   4  18 3036.26 658.497  -2
   1  -4  20 3036.26 658.497   1
   1  -4 -19 17423.1 2403.93  -2
  -1   4 -21 17423.1 2403.93   1
   1  -4 -20 123.506 361.151  -2
  -1   4 -22 123.506 361.151   1
   1  -4 -21 3743.88 416.178  -2
  -1   4 -23 3743.88 416.178   1
   1  -4 -22 3836.64 414.819  -2
  -1   4 -24 3836.64 414.819   1
   1  -4 -23 1869.39 465.330  -2
  -1   4 -25 1869.39 465.330   1
   1  -4 -24 2628.10 415.277  -2
  -1   4 -26 2628.10 415.277   1
   1  -4 -25 137.997 356.398  -2
  -1   4 -27 137.997 356.398   1
   1  -4 -26 2579.29 1007.07  -2
  -1   4 -28 2579.29 1007.07   1
   1  -4 -27 132.950 309.238  -2
  -1   4 -29 132.950 309.238   1
   1  -4 -28 271.707 302.092  -2
  -1   4 -30 271.707 302.092   1
   1  -4 -29 578.547 302.945  -2
  -1   4 -31 578.547 302.945   1
   1  -4 -30 736.792 260.974  -2
  -1   4 -32 736.792 260.974   1
   1  -3 -33 7.86635 222.539   1
   1  -3 -32 145.494 259.266   1
   1  -3 -31 110.299 219.489   1
   1  -3 -30 217.312 237.964   1
   1  -3 -29 646.508 270.567   1
   1  -3 -28 22.4818 282.186   1
   1  -3 -27 1159.40 324.240   1
  -1   3 -28 1295.69 513.074  -2
   1  -3 -27 1295.69 513.074   1
  -1   3  26-128.041 441.316   1
  -1   3 -27 45.5449 457.683  -2
   1  -3 -26 45.5449 457.683   1
  -1   3 -26 940.189 637.752  -2
   1  -3 -25 940.189 637.752   1
   1  -3  25 2003.87 911.837  -2
  -1   3  24 2003.87 911.837   1
  -1   3 -24 3788.01 849.417  -2
   1  -3 -23 3788.01 849.417   1
   1  -3  23 1027.80 674.020  -2
  -1   3  22 1027.80 674.020   1
  -1   3 -22 66.5507 790.598  -2
   1  -3 -21 66.5507 790.598   1
   1  -3  21 391.027 1182.72  -2
  -1   3  20 391.027 1182.72   1
   1  -3  20 238.369 735.740  -2
  -1   3  19 238.369 735.740   1
   1  -3  19 51.7443 1288.18  -2
  -1   3  18 51.7443 1288.18   1
   1  -3  18 205.617 663.306  -2
  -1   3  17 205.617 663.306   1
  -1   3 -17 3741.03 926.649  -2
   1  -3 -16 3741.03 926.649   1
  -1   3 -16 3298.25 695.021  -2
   1  -3 -15 3298.25 695.021   1
  -1   3 -15 2795.51 708.359  -2
   1  -3 -14 2795.51 708.359   1
  -1   3 -14 1324.73 641.355  -2
   1  -3 -13 1324.73 641.355   1
  -1   3 -13 8974.68 745.553  -2
   1  -3 -12 8974.68 745.553   1
  -1   3 -12 30900.3 991.361  -2
   1  -3 -11 30900.3 991.361   1
  -1   3 -11 44101.3 1125.39  -2
   1  -3 -10 44101.3 1125.39   1
  -1   3 -10 10293.0 753.857  -2
   1  -3  -9 10293.0 753.857   1
  -1   3  -9 98989.2 1505.61  -2
   1  -3  -8 98989.2 1505.61   1
  -1   3  -8 101479. 1427.93  -2
   1  -3  -7 101479. 1427.93   1
  -1   3  -7 68326.6 1317.81  -2
   1  -3  -6 68326.6 1317.81   1
  -1   3  -6 19309.2 839.983  -2
   1  -3  -5 19309.2 839.983   1
  -1   3  -5 39783.8 964.976  -2
   1  -3  -4 39783.8 964.976   1
  -1   3  -4 26013.3 825.565  -2
   1  -3  -3 26013.3 825.565   1
  -1   3  -3 28096.6 1855.27  -2
   1  -3  -2 28096.6 1855.27   1
  -1   3  -2 12932.1 837.715  -2
   1  -3  -1 12932.1 837.715   1
  -1   3  -1 22801.9 961.174  -2
   1  -3   0 22801.9 961.174   1
  -1   3   0 29742.9 1025.16  -2
   1  -3   1 29742.9 1025.16   1
  -1   3   1 16747.5 722.024  -2
   1  -3   2 16747.5 722.024   1
  -1   3   2 13857.9 850.258  -2
   1  -3   3 13857.9 850.258   1
  -1   3  -4 33843.4 364.257   1
  -1   3   3 37766.6 1203.96  -2
   1  -3   4 37766.6 1203.96   1
  -1   3   4 40278.8 1152.74  -2
   1  -3   5 40278.8 1152.74   1
  -1   3   5 15318.0 957.662  -2
   1  -3   6 15318.0 957.662   1
  -1   3   6 43404.7 1244.02  -2
   1  -3   7 43404.7 1244.02   1
  -1   3   7 157510. 2198.33  -2
   1  -3   8 157510. 2198.33   1
  -1   3   8 96275.4 1743.59  -2
   1  -3   9 96275.4 1743.59   1
  -1   3   9 12071.1 920.263  -2
   1  -3  10 12071.1 920.263   1
  -1   3  10 27420.7 1139.16  -2
   1  -3  11 27420.7 1139.16   1
  -1   3  11 50315.1 1452.42  -2
   1  -3  12 50315.1 1452.42   1
  -1   3  12 9803.18 925.231  -2
   1  -3  13 9803.18 925.231   1
  -1   3  13 1285.14 814.662  -2
   1  -3  14 1285.14 814.662   1
  -1   3  14 1921.33 846.380  -2
   1  -3  15 1921.33 846.380   1
  -1   3  15 7779.83 970.015  -2
   1  -3  16 7779.83 970.015   1
  -1   3  16 2259.91 315.879  -2
   1  -3  17 2259.91 315.879   1
  -1   3  17 199.518 310.386  -2
   1  -3  18 199.518 310.386   1
  -1   3  18 150.040 345.625  -2
   1  -3  19 150.040 345.625   1
  -1   3  19 486.986 368.231  -2
   1  -3  20 486.986 368.231   1
   1  -3 -20-31.5019 400.324  -2
  -1   3 -21-31.5019 400.324   1
   1  -3 -21 438.398 414.798  -2
  -1   3 -22 438.398 414.798   1
   1  -3 -22 1809.77 384.864  -2
  -1   3 -23 1809.77 384.864   1
   1  -3 -23 4253.38 404.976  -2
  -1   3 -24 4253.38 404.976   1
   1  -3 -24 1558.97 861.752  -2
  -1   3 -25 1558.97 861.752   1
   1  -3 -25 749.562 398.650  -2
  -1   3 -26 749.562 398.650   1
   1  -3 -26 257.614 401.420  -2
  -1   3 -27 257.614 401.420   1
   1  -3 -27 895.829 400.021  -2
  -1   3 -28 895.829 400.021   1
   1  -3 -28 1579.32 450.332  -2
  -1   3 -29 1579.32 450.332   1
   1  -3 -29 334.172 365.874  -2
  -1   3 -30 334.172 365.874   1
  -1   3 -31 98.8204 251.774   1
  -1   3 -32 5.84372 229.915   1
  -1   3 -33-117.481 219.819   1
  -1   2 -35 840.810 314.271  -2
   1  -2 -34 840.810 314.271   1
  -1   2 -34 622.575 391.960  -2
   1  -2 -33 622.575 391.960   1
  -1   2 -33-147.337 428.129  -2
   1  -2 -32-147.337 428.129   1
  -1   2 -32 1204.18 462.347  -2
   1  -2 -31 1204.18 462.347   1
  -1   2 -31 3184.99 529.421  -2
   1  -2 -30 3184.99 529.421   1
  -1   2 -30 1974.86 683.648  -2
   1  -2 -29 1974.86 683.648   1
   1  -2  29 2091.81 492.459  -2
  -1   2  28 2091.81 492.459   1
   1  -2  28 7667.09 614.646  -2
  -1   2  27 7667.09 614.646   1
   1  -2  27 3447.92 695.983  -2
  -1   2  26 3447.92 695.983   1
   1  -2  26 14522.4 861.766  -2
  -1   2  25 14522.4 861.766   1
   1  -2  25 43969.7 1117.29  -2
  -1   2  24 43969.7 1117.29   1
   1  -2  24 16080.0 1098.37  -2
  -1   2  23 16080.0 1098.37   1
   1  -2  23 9214.09 1066.04  -2
  -1   2  22 9214.09 1066.04   1
   1  -2  22 4389.67 818.572  -2
  -1   2  21 4389.67 818.572   1
  -1   2 -21 1342.75 743.434  -2
   1  -2 -20 1342.75 743.434   1
   1  -2  20 50575.4 8861.76  -2
  -1   2  19 50575.4 8861.76   1
  -1   2 -19 62976.2 2869.09  -2
   1  -2 -18 62976.2 2869.09   1
  -1   2 -18 39553.7 1510.07  -2
   1  -2 -17 39553.7 1510.07   1
  -1   2 -17 16059.4 1091.18  -2
   1  -2 -16 16059.4 1091.18   1
  -1   2 -16 27185.0 1158.55  -2
   1  -2 -15 27185.0 1158.55   1
  -1   2 -15 23558.3 1065.91  -2
   1  -2 -14 23558.3 1065.91   1
  -1   2 -14 19330.9 936.499  -2
   1  -2 -13 19330.9 936.499   1
  -1   2 -13 41296.4 1151.57  -2
   1  -2 -12 41296.4 1151.57   1
  -1   2 -12 23300.4 903.214  -2
   1  -2 -11 23300.4 903.214   1
  -1   2 -11 26466.2 949.501  -2
   1  -2 -10 26466.2 949.501   1
  -1   2 -10 157195. 1735.78  -2
   1  -2  -9 157195. 1735.78   1
  -1   2  -9 170019. 1802.53  -2
   1  -2  -8 170019. 1802.53   1
  -1   2  -8 123067. 1408.16  -2
   1  -2  -7 123067. 1408.16   1
  -1   2  -7 68803.3 1169.63  -2
   1  -2  -6 68803.3 1169.63   1
  -1   2  -6 303316. 2205.90  -2
   1  -2  -5 303316. 2205.90   1
  -1   2  -5 289253. 2083.32  -2
   1  -2  -4 289253. 2083.32   1
  -1   2  -4 293771. 1922.05  -2
   1  -2  -3 293771. 1922.05   1
  -1   2  -3 97837.4 1174.82  -2
   1  -2  -2 97837.4 1174.82   1
  -1   2  -2 105052. 3883.31  -2
   1  -2  -1 105052. 3883.31   1
  -1   2  -1 56841.1 1116.52  -2
   1  -2   0 56841.1 1116.52   1
  -1   2   0 82661.0 1294.35  -2
   1  -2   1 82661.0 1294.35   1
  -1   2   1 73384.4 950.931  -2
   1  -2   2 73384.4 950.931   1
  -1   2   2 155515. 2107.19  -2
   1  -2   3 155515. 2107.19   1
  -1   2   3 180950. 10573.9  -2
   1  -2   4 180950. 10573.9   1
  -1   2   4 454159. 5718.94  -2
   1  -2   5 454159. 5718.94   1
  -1   2   5 175200. 1976.52  -2
   1  -2   6 175200. 1976.52   1
  -1   2   6 118407. 1669.23  -2
   1  -2   7 118407. 1669.23   1
  -1   2   7 109672. 1689.41  -2
   1  -2   8 109672. 1689.41   1
  -1   2   8 201332. 2236.92  -2
   1  -2   9 201332. 2236.92   1
  -1   2   9 137786. 1997.83  -2
   1  -2  10 137786. 1997.83   1
  -1   2  10 44505.3 1300.54  -2
   1  -2  11 44505.3 1300.54   1
  -1   2  11 32788.4 1222.29  -2
   1  -2  12 32788.4 1222.29   1
  -1   2  12 27770.1 1217.99  -2
   1  -2  13 27770.1 1217.99   1
  -1   2  13 21914.8 1123.71  -2
   1  -2  14 21914.8 1123.71   1
  -1   2  14 34564.2 1354.72  -2
   1  -2  15 34564.2 1354.72   1
  -1   2  15 16665.1 1096.93  -2
   1  -2  16 16665.1 1096.93   1
  -1   2  16 21514.3 1239.96  -2
   1  -2  17 21514.3 1239.96   1
  -1   2  17 20318.6 1247.11  -2
   1  -2  18 20318.6 1247.11   1
   1  -2 -18 83748.6 4361.93  -2
  -1   2 -19 83748.6 4361.93   1
   1  -2 -19 36952.9 2337.24  -2
  -1   2 -20 36952.9 2337.24   1
   1  -2 -20 1163.80 391.428  -2
  -1   2 -21 1163.80 391.428   1
   1  -2 -21 3399.49 467.157  -2
  -1   2 -22 3399.49 467.157   1
   1  -2 -22 8971.81 574.619  -2
  -1   2 -23 8971.81 574.619   1
   1  -2 -23 21401.3 1975.72  -2
  -1   2 -24 21401.3 1975.72   1
   1  -2 -24 44433.0 792.328  -2
  -1   2 -25 44433.0 792.328   1
   1  -2 -25 12214.9 578.845  -2
  -1   2 -26 12214.9 578.845   1
   1  -2 -26 2878.90 545.165  -2
  -1   2 -27 2878.90 545.165   1
   1  -2 -27 8205.69 601.657  -2
  -1   2 -28 8205.69 601.657   1
   1  -2 -28 999.554 507.786  -2
  -1   2 -29 999.554 507.786   1
   1  -2 -29 709.156 437.319  -2
  -1   2 -30 709.156 437.319   1
   1  -2 -30 2588.08 445.543  -2
  -1   2 -31 2588.08 445.543   1
   1  -2 -31 381.527 401.408  -2
  -1   2 -32 381.527 401.408   1
   1  -2 -32-126.097 362.191  -2
  -1   2 -33-126.097 362.191   1
   1  -2 -33 555.778 329.697  -2
  -1   2 -34 555.778 329.697   1
   1  -1 -35-117.027 297.560   1
  -1   1 -34 261.800 423.872  -2
   1  -1 -34 261.800 423.872   1
  -1   1 -33-445.297 475.485  -2
   1  -1 -33-445.297 475.485   1
  -1   1 -32 360.779 498.341  -2
   1  -1 -32 360.779 498.341   1
  -1   1 -31 399.054 543.783  -2
   1  -1 -31 399.054 543.783   1
  -1   1 -30 2252.04 607.793  -2
   1  -1 -30 2252.04 607.793   1
   1  -1  29 1862.27 639.745  -2
  -1   1  29 1862.27 639.745   1
   1  -1  28 2400.89 706.304  -2
  -1   1  28 2400.89 706.304   1
   1  -1  27 2845.62 717.216  -2
  -1   1  27 2845.62 717.216   1
   1  -1  26 13147.6 834.590  -2
  -1   1  26 13147.6 834.590   1
   1  -1  25 2429.20 733.071  -2
  -1   1  25 2429.20 733.071   1
  -1   1 -24 15607.9 946.683  -2
   1  -1 -24 15607.9 946.683   1
  -1   1 -23 7453.17 856.789  -2
   1  -1 -23 7453.17 856.789   1
  -1   1 -22 1327.77 818.040  -2
   1  -1 -22 1327.77 818.040   1
   1  -1  21 1700.17 751.438  -2
  -1   1  21 1700.17 751.438   1
   1  -1  20 46530.4 5489.30  -2
  -1   1  20 46530.4 5489.30   1
  -1   1 -19 111699. 2054.15  -2
   1  -1 -19 111699. 2054.15   1
  -1   1 -18 1739.86 746.465  -2
   1  -1 -18 1739.86 746.465   1
  -1   1 -17 71725.3 1549.41  -2
   1  -1 -17 71725.3 1549.41   1
  -1   1 -16 2094.53 684.382  -2
   1  -1 -16 2094.53 684.382   1
  -1   1 -15 692.195 619.210  -2
   1  -1 -15 692.195 619.210   1
  -1   1 -14 19983.4 886.187  -2
   1  -1 -14 19983.4 886.187   1
  -1   1 -13 32279.6 982.644  -2
   1  -1 -13 32279.6 982.644   1
  -1   1 -12 889.628 568.442  -2
   1  -1 -12 889.628 568.442   1
  -1   1 -11 65674.9 1095.33  -2
   1  -1 -11 65674.9 1095.33   1
  -1   1 -10 4882.36 490.988  -2
   1  -1 -10 4882.36 490.988   1
  -1   1  -9 113550. 1179.35  -2
   1  -1  -9 113550. 1179.35   1
  -1   1  -8 20460.6 560.345  -2
   1  -1  -8 20460.6 560.345   1
  -1   1  -7 2882.33 386.266  -2
   1  -1  -7 2882.33 386.266   1
  -1   1  -6 546664. 1955.59  -2
   1  -1  -6 546664. 1955.59   1
  -1   1  -5 129243. 920.632  -2
   1  -1  -5 129243. 920.632   1
  -1   1  -4 141618. 886.921  -2
   1  -1  -4 141618. 886.921   1
  -1   1  -3 689158. 1742.30  -2
   1  -1  -3 689158. 1742.30   1
  -1   1  -2 408554. 1269.70  -2
   1  -1  -2 408554. 1269.70   1
   1  -1  -1 1548.92 328.611   1
  -1   1  -1 20898.3 367.901  -2
   1  -1  -1 20898.3 367.901   1
  -1   1   0 2846.21 408.671  -2
   1  -1   0 2846.21 408.671   1
  -1   1  -1 36683.8 717.950   1
  -1   1  -2 243339. 3344.83   1
  -1   1  -3 509619. 3163.26   1
  -1   1   4 178062. 2692.86  -2
   1  -1   4 178062. 2692.86   1
  -1   1  -5 75531.0 659.470   1
  -1   1   5 131734. 1057.63  -2
   1  -1   5 131734. 1057.63   1
  -1   1   6 612066. 2281.56  -2
   1  -1   6 612066. 2281.56   1
  -1   1   7 3996.05 508.929  -2
   1  -1   7 3996.05 508.929   1
  -1   1   8 25037.5 721.891  -2
   1  -1   8 25037.5 721.891   1
  -1   1   9 138752. 1385.08  -2
   1  -1   9 138752. 1385.08   1
  -1   1  10 4456.51 609.568  -2
   1  -1  10 4456.51 609.568   1
  -1   1  11 66744.8 1146.31  -2
   1  -1  11 66744.8 1146.31   1
  -1   1  12 1063.22 651.329  -2
   1  -1  12 1063.22 651.329   1
  -1   1  13 34715.2 1016.77  -2
   1  -1  13 34715.2 1016.77   1
  -1   1  14 21827.8 925.750  -2
   1  -1  14 21827.8 925.750   1
  -1   1  15 362.829 720.048  -2
   1  -1  15 362.829 720.048   1
  -1   1  16 1067.51 700.385  -2
   1  -1  16 1067.51 700.385   1
  -1   1  17 61951.3 1459.15  -2
   1  -1  17 61951.3 1459.15   1
  -1   1  18 1915.39 769.054  -2
   1  -1  18 1915.39 769.054   1
  -1   1  19 103939. 1931.76  -2
   1  -1  19 103939. 1931.76   1
   1  -1 -20 41097.2 1834.19  -2
  -1   1 -20 41097.2 1834.19   1
   1  -1 -21 2871.94 507.586  -2
  -1   1 -21 2871.94 507.586   1
   1  -1 -22 937.409 420.839  -2
  -1   1 -22 937.409 420.839   1
   1  -1 -23 7685.04 817.652  -2
  -1   1 -23 7685.04 817.652   1
   1  -1 -24 13071.5 918.006  -2
  -1   1 -24 13071.5 918.006   1
   1  -1 -25 1243.81 454.503  -2
  -1   1 -25 1243.81 454.503   1
   1  -1 -26 13146.1 1355.64  -2
  -1   1 -26 13146.1 1355.64   1
   1  -1 -27 2231.51 482.988  -2
  -1   1 -27 2231.51 482.988   1
   1  -1 -28 1463.69 523.474  -2
  -1   1 -28 1463.69 523.474   1
   1  -1 -29 262.187 484.479  -2
  -1   1 -29 262.187 484.479   1
   1  -1 -30 1801.42 791.463  -2
  -1   1 -30 1801.42 791.463   1
   1  -1 -31 409.890 433.772  -2
  -1   1 -31 409.890 433.772   1
   1  -1 -32 163.778 417.685  -2
  -1   1 -32 163.778 417.685   1
   1  -1 -33 272.641 375.176  -2
  -1   1 -33 272.641 375.176   1
   1  -1 -34 175.728 487.078  -2
  -1   1 -34 175.728 487.078   1
   1  -1 -35 515.932 420.568  -2
  -1   1 -35 515.932 420.568   1
  -1   0 -36 2725.88 340.852  -2
   1   0 -36 2725.88 340.852   1
  -1   0 -35-300.538 395.430  -2
   1   0 -35-300.538 395.430   1
  -1   0 -34 3048.30 466.921  -2
   1   0 -34 3048.30 466.921   1
  -1   0 -33 8299.53 576.446  -2
   1   0 -33 8299.53 576.446   1
  -1   0 -32 1718.94 547.094  -2
   1   0 -32 1718.94 547.094   1
   1   0  31-456.827 581.889  -2
  -1   0  31-456.827 581.889   1
   1   0  30 8037.82 719.570  -2
  -1   0  30 8037.82 719.570   1
   1   0  29 1509.31 674.437  -2
  -1   0  29 1509.31 674.437   1
   1   0  28 6813.18 800.345  -2
  -1   0  28 6813.18 800.345   1
   1   0  27 3152.80 766.659  -2
  -1   0  27 3152.80 766.659   1
   1   0  26 15527.3 916.499  -2
  -1   0  26 15527.3 916.499   1
   1   0  25 13586.0 903.577  -2
  -1   0  25 13586.0 903.577   1
   1   0  24 4741.06 1882.71  -2
  -1   0  24 4741.06 1882.71   1
  -1   0 -23 12988.9 1843.96  -2
   1   0 -23 12988.9 1843.96   1
   1   0  22 6300.86 1029.62  -2
  -1   0  22 6300.86 1029.62   1
  -1   0 -21 4087.14 995.632  -2
   1   0 -21 4087.14 995.632   1
  -1   0 -20 4293.29 1073.83  -2
   1   0 -20 4293.29 1073.83   1
  -1   0 -18 30459.1 1210.75  -2
   1   0 -18 30459.1 1210.75   1
  -1   0 -17 198.713 621.807  -2
   1   0 -17 198.713 621.807   1
  -1   0 -16 79341.2 1619.79  -2
   1   0 -16 79341.2 1619.79   1
  -1   0 -15 20870.1 3060.68  -2
   1   0 -15 20870.1 3060.68   1
   1   0  14 1740.12 557.120  -2
  -1   0  14 1740.12 557.120   1
  -1   0 -13 49264.9 1196.72  -2
   1   0 -13 49264.9 1196.72   1
  -1   0 -12 25568.6 929.030  -2
   1   0 -12 25568.6 929.030   1
  -1   0 -11 625408. 3457.98  -2
   1   0 -11 625408. 3457.98   1
  -1   0 -10 1936.17 539.670  -2
   1   0 -10 1936.17 539.670   1
  -1   0  -9 91588.7 1234.08  -2
   1   0  -9 91588.7 1234.08   1
  -1   0  -8 90704.5 1202.43  -2
   1   0  -8 90704.5 1202.43   1
   1   0   7 135780. 25553.9  -2
  -1   0   7 135780. 25553.9   1
   1   0   6 290749. 73792.8  -2
  -1   0   6 290749. 73792.8   1
   1   0   5 487723. 83505.6  -2
  -1   0   5 487723. 83505.6   1
   1   0   4 125407. 15578.3  -2
  -1   0   4 125407. 15578.3   1
   1   0   3 168869. 12439.9  -2
  -1   0   3 168869. 12439.9   1
   1   0   2 483052. 1259.34  -2
  -1   0   2 483052. 1259.34   1
   1   0   1 7425.43 436.938  -2
  -1   0   1 7425.43 436.938   1
   1   0   0 11808.0 1215.41  -2
  -1   0   0 11808.0 1215.41   1
  -1   0  -1 4811.62 303.672   1
   1   0  -1 7343.33 286.194  -2
  -1   0  -1 7343.33 286.194   1
   1   0   2 250253. 663.097   1
   1   0  -2 483567. 1582.33  -2
  -1   0  -2 483567. 1582.33   1
   1   0  -3 207088. 2691.49  -2
  -1   0  -3 207088. 2691.49   1
   1   0  -4 133011. 2054.94  -2
  -1   0  -4 133011. 2054.94   1
   1   0  -5 511133. 1660.30  -2
  -1   0  -5 511133. 1660.30   1
   1   0  -6 430960. 1689.62  -2
  -1   0  -6 430960. 1689.62   1
   1   0  -7 202364. 1283.01  -2
  -1   0  -7 202364. 1283.01   1
   1   0  -8 52443.9 12294.7  -2
  -1   0  -8 52443.9 12294.7   1
   1   0  -9 110230. 1435.16  -2
  -1   0  -9 110230. 1435.16   1
   1   0 -10 1254.03 406.403  -2
  -1   0 -10 1254.03 406.403   1
   1   0 -11 563998. 43382.3  -2
  -1   0 -11 563998. 43382.3   1
   1   0 -12 22057.5 1788.09  -2
  -1   0 -12 22057.5 1788.09   1
   1   0 -13 43508.6 5296.04  -2
  -1   0 -13 43508.6 5296.04   1
   1   0 -14 1848.77 440.420  -2
  -1   0 -14 1848.77 440.420   1
   1   0 -15 19796.8 1381.61  -2
  -1   0 -15 19796.8 1381.61   1
   1   0 -16 83226.5 1554.18  -2
  -1   0 -16 83226.5 1554.18   1
   1   0 -17 852.706 591.996  -2
  -1   0 -17 852.706 591.996   1
   1   0 -18 28183.4 1119.72  -2
  -1   0 -18 28183.4 1119.72   1
   1   0 -19 9492.33 900.430  -2
  -1   0 -19 9492.33 900.430   1
   1   0 -20 5780.86 599.661  -2
  -1   0 -20 5780.86 599.661   1
   1   0 -21 4780.92 451.692  -2
  -1   0 -21 4780.92 451.692   1
   1   0 -22 6401.67 568.996  -2
  -1   0 -22 6401.67 568.996   1
   1   0 -23 14953.6 1146.99  -2
  -1   0 -23 14953.6 1146.99   1
  -1   0  24 5174.92 1545.10  -2
   1   0  24 5174.92 1545.10   1
   1   0 -25 11580.8 1449.01  -2
  -1   0 -25 11580.8 1449.01   1
   1   0 -26 15571.7 3403.34  -2
  -1   0 -26 15571.7 3403.34   1
   1   0 -27 1257.80 484.465  -2
  -1   0 -27 1257.80 484.465   1
   1   0 -28 5702.65 1792.27  -2
  -1   0 -28 5702.65 1792.27   1
   1   0 -29 538.157 474.440  -2
  -1   0 -29 538.157 474.440   1
   1   0 -30 6152.94 3454.68  -2
  -1   0 -30 6152.94 3454.68   1
   1   0 -31-39.1414 444.810  -2
  -1   0 -31-39.1414 444.810   1
   1   0 -32 571.671 426.602  -2
  -1   0 -32 571.671 426.602   1
   1   0 -33 9336.16 662.284  -2
  -1   0 -33 9336.16 662.284   1
   1   0 -34 3766.09 556.386  -2
  -1   0 -34 3766.09 556.386   1
   1   0 -35 290.423 453.011  -2
  -1   0 -35 290.423 453.011   1
   1   0 -36 2654.80 400.275  -2
  -1   0 -36 2654.80 400.275   1
  -1  -1 -35 24.1870 363.615  -2
   1   1 -36 24.1870 363.615   1
  -1  -1 -34 556.687 383.113  -2
   1   1 -35 556.687 383.113   1
  -1  -1 -33 142.767 449.880  -2
   1   1 -34 142.767 449.880   1
  -1  -1 -32 2910.95 507.771  -2
   1   1 -33 2910.95 507.771   1
   1   1  31 6545.45 635.177  -2
  -1  -1  32 6545.45 635.177   1
   1   1  30 2914.66 659.930  -2
  -1  -1  31 2914.66 659.930   1
   1   1  29 635.251 669.512  -2
  -1  -1  30 635.251 669.512   1
   1   1  28 2562.43 743.158  -2
  -1  -1  29 2562.43 743.158   1
   1   1  27 1075.84 766.906  -2
  -1  -1  28 1075.84 766.906   1
  -1  -1 -26 301.662 538.027  -2
   1   1 -27 301.662 538.027   1
   1   1  25 2947.00 586.099  -2
  -1  -1  26 2947.00 586.099   1
  -1  -1 -24 5075.28 1657.07  -2
   1   1 -25 5075.28 1657.07   1
   1   1  23 11264.5 1939.21  -2
  -1  -1  24 11264.5 1939.21   1
  -1  -1 -22 19228.4 3948.47  -2
   1   1 -23 19228.4 3948.47   1
  -1  -1 -21 8151.23 614.854  -2
   1   1 -22 8151.23 614.854   1
   1   1  20 787.035 448.669  -2
  -1  -1  21 787.035 448.669   1
  -1  -1 -19 5438.25 517.558  -2
   1   1 -20 5438.25 517.558   1
   1   1  18 4603.33 813.438  -2
  -1  -1  19 4603.33 813.438   1
   1   1  17 1485.65 681.341  -2
  -1  -1  18 1485.65 681.341   1
   1   1  16 13841.2 901.721  -2
  -1  -1  17 13841.2 901.721   1
   1   1  15 11232.7 847.868  -2
  -1  -1  16 11232.7 847.868   1
   1   1  14 539.006 615.729  -2
  -1  -1  15 539.006 615.729   1
   1   1  13 36377.4 1080.57  -2
  -1  -1  14 36377.4 1080.57   1
   1   1  12 116977. 1598.04  -2
  -1  -1  13 116977. 1598.04   1
   1   1  11 61507.6 1223.05  -2
  -1  -1  12 61507.6 1223.05   1
   1   1  10 30639.2 891.376  -2
  -1  -1  11 30639.2 891.376   1
   1   1   9 57310.0 1037.21  -2
  -1  -1  10 57310.0 1037.21   1
   1   1   8 77664.4 1090.13  -2
  -1  -1   9 77664.4 1090.13   1
   1   1   7 35902.7 786.886  -2
  -1  -1   8 35902.7 786.886   1
   1   1   6 25652.2 653.594  -2
  -1  -1   7 25652.2 653.594   1
   1   1   5 55606.7 773.334  -2
  -1  -1   6 55606.7 773.334   1
   1   1   4 74037.3 863.277  -2
  -1  -1   5 74037.3 863.277   1
   1   1   3 93964.1 2458.10  -2
  -1  -1   4 93964.1 2458.10   1
   1   1   2 31147.3 1792.13  -2
  -1  -1   3 31147.3 1792.13   1
   1   1   1 45489.1 896.414  -2
  -1  -1   2 45489.1 896.414   1
   1   1   0 77575.0 735.487  -2
  -1  -1   1 77575.0 735.487   1
   1   1  -1 46699.7 608.925  -2
  -1  -1   0 46699.7 608.925   1
   1   1  -2 60114.6 1861.28  -2
  -1  -1  -1 60114.6 1861.28   1
   1   1  -3 49968.7 1343.29  -2
  -1  -1  -2 49968.7 1343.29   1
   1   1  -4 61695.1 2623.69  -2
  -1  -1  -3 61695.1 2623.69   1
   1   1  -5 91569.5 9755.69  -2
  -1  -1  -4 91569.5 9755.69   1
   1   1  -6 38884.5 2304.06  -2
  -1  -1  -5 38884.5 2304.06   1
   1   1  -7 20764.8 530.654  -2
  -1  -1  -6 20764.8 530.654   1
   1   1  -8 47348.8 693.045  -2
  -1  -1  -7 47348.8 693.045   1
   1   1  -9 57068.8 4475.81  -2
  -1  -1  -8 57068.8 4475.81   1
   1   1 -10 50167.4 4907.62  -2
  -1  -1  -9 50167.4 4907.62   1
   1   1 -11 28754.2 3539.42  -2
  -1  -1 -10 28754.2 3539.42   1
  -1  -1 -11 95367.2 1052.21   1
   1   1 -12 101873. 1338.67  -2
  -1  -1 -11 101873. 1338.67   1
   1   1 -13 86033.9 5391.44  -2
  -1  -1 -12 86033.9 5391.44   1
   1   1 -14 48211.0 3005.11  -2
  -1  -1 -13 48211.0 3005.11   1
   1   1 -15 771.474 942.849  -2
  -1  -1 -14 771.474 942.849   1
   1   1 -16 8026.65 609.259  -2
  -1  -1 -15 8026.65 609.259   1
   1   1 -17 24907.3 785.688  -2
  -1  -1 -16 24907.3 785.688   1
   1   1 -18 1070.08 450.266  -2
  -1  -1 -17 1070.08 450.266   1
   1   1 -19 6188.75 798.479  -2
  -1  -1 -18 6188.75 798.479   1
   1   1 -20 7962.21 1476.75  -2
  -1  -1 -19 7962.21 1476.75   1
   1   1 -21 1057.60 405.342  -2
  -1  -1 -20 1057.60 405.342   1
   1   1 -22 11582.1 2076.21  -2
  -1  -1 -21 11582.1 2076.21   1
   1   1 -23 16228.0 1678.25  -2
  -1  -1 -22 16228.0 1678.25   1
   1   1 -24 14722.3 2947.50  -2
  -1  -1 -23 14722.3 2947.50   1
   1   1 -25 4884.22 555.753  -2
  -1  -1 -24 4884.22 555.753   1
   1   1 -26 1290.08 553.731  -2
  -1  -1 -25 1290.08 553.731   1
   1   1 -27 526.808 457.235  -2
  -1  -1 -26 526.808 457.235   1
   1   1 -28 2261.52 476.121  -2
  -1  -1 -27 2261.52 476.121   1
   1   1 -29 2152.76 672.370  -2
  -1  -1 -28 2152.76 672.370   1
   1   1 -30 778.272 1037.30  -2
  -1  -1 -29 778.272 1037.30   1
   1   1 -31 2626.75 650.092  -2
  -1  -1 -30 2626.75 650.092   1
   1   1 -32 8685.58 721.361  -2
  -1  -1 -31 8685.58 721.361   1
   1   1 -33 2887.29 629.295  -2
  -1  -1 -32 2887.29 629.295   1
   1   1 -34 136.695 541.906  -2
  -1  -1 -33 136.695 541.906   1
   1   1 -35 982.238 497.934  -2
  -1  -1 -34 982.238 497.934   1
   1   1 -36-185.247 402.846  -2
  -1  -1 -35-185.247 402.846   1
   1   2 -35 148.080 253.516   1
  -1  -2 -33 22.3155 410.113  -2
   1   2 -34 22.3155 410.113   1
   1   2  32-37.3835 578.734  -2
  -1  -2  33-37.3835 578.734   1
   1   2  31-462.495 540.608  -2
  -1  -2  32-462.495 540.608   1
   1   2  30 1688.84 629.906  -2
  -1  -2  31 1688.84 629.906   1
   1   2  29 7936.25 743.614  -2
  -1  -2  30 7936.25 743.614   1
   1   2  28 7817.70 2524.40  -2
  -1  -2  29 7817.70 2524.40   1
   1   2  27 3612.01 558.517  -2
  -1  -2  28 3612.01 558.517   1
  -1  -2 -26 714.392 547.110  -2
   1   2 -27 714.392 547.110   1
  -1  -2 -25 236.473 538.049  -2
   1   2 -26 236.473 538.049   1
  -1  -2 -24-16.3877 444.609  -2
   1   2 -25-16.3877 444.609   1
  -1  -2 -23 1403.83 855.766  -2
   1   2 -24 1403.83 855.766   1
  -1  -2 -22 5312.97 952.794  -2
   1   2 -23 5312.97 952.794   1
  -1  -2 -21 16802.7 1954.97  -2
   1   2 -22 16802.7 1954.97   1
   1   2  20 10611.8 1171.61  -2
  -1  -2  21 10611.8 1171.61   1
  -1  -2 -19 3701.28 475.696  -2
   1   2 -20 3701.28 475.696   1
  -1  -2 -18 33970.6 3687.17  -2
   1   2 -19 33970.6 3687.17   1
   1   2  17 25559.8 1159.48  -2
  -1  -2  18 25559.8 1159.48   1
   1   2  16 742.688 735.660  -2
  -1  -2  17 742.688 735.660   1
   1   2  15 9243.47 869.290  -2
  -1  -2  16 9243.47 869.290   1
   1   2  14 44134.9 1244.32  -2
  -1  -2  15 44134.9 1244.32   1
   1   2  13 24331.2 997.272  -2
  -1  -2  14 24331.2 997.272   1
   1   2  12 9468.70 778.185  -2
  -1  -2  13 9468.70 778.185   1
   1   2  11 16706.9 895.672  -2
  -1  -2  12 16706.9 895.672   1
   1   2  10 8932.03 759.057  -2
  -1  -2  11 8932.03 759.057   1
   1   2   9 6102.24 805.877  -2
  -1  -2  10 6102.24 805.877   1
   1   2   8 26130.6 664.033  -2
  -1  -2   9 26130.6 664.033   1
   1   2   7 27154.3 1925.35  -2
  -1  -2   8 27154.3 1925.35   1
   1   2   6 29026.6 1219.43  -2
  -1  -2   7 29026.6 1219.43   1
   1   2   5 1862.43 329.509  -2
  -1  -2   6 1862.43 329.509   1
   1   2   4 43508.2 1600.06  -2
  -1  -2   5 43508.2 1600.06   1
   1   2   3 53602.8 2638.90  -2
  -1  -2   4 53602.8 2638.90   1
   1   2   2 91424.5 944.277  -2
  -1  -2   3 91424.5 944.277   1
   1   2   1 37862.0 770.502  -2
  -1  -2   2 37862.0 770.502   1
   1   2   0 6235.66 511.632  -2
  -1  -2   1 6235.66 511.632   1
   1   2  -1 6639.96 532.940  -2
  -1  -2   0 6639.96 532.940   1
   1   2  -3 56445.5 937.442  -2
  -1  -2  -2 56445.5 937.442   1
  -1  -2  -3 92636.0 970.055   1
   1   2  -4 98881.7 1259.51  -2
  -1  -2  -3 98881.7 1259.51   1
  -1  -2  -4 53.6580 300.165   1
   1   2  -5 22612.3 680.370  -2
  -1  -2  -4 22612.3 680.370   1
  -1  -2  -5 1352.20 299.117   1
   1   2  -6 2902.76 503.435  -2
  -1  -2  -5 2902.76 503.435   1
  -1  -2  -6 250.614 272.327   1
   1   2  -7 16935.0 653.115  -2
  -1  -2  -6 16935.0 653.115   1
   1   2  -8 52123.5 2961.89  -2
  -1  -2  -7 52123.5 2961.89   1
   1   2  -9 10267.4 4851.56  -2
  -1  -2  -8 10267.4 4851.56   1
   1   2 -10 3745.35 525.998  -2
  -1  -2  -9 3745.35 525.998   1
   1   2 -11 15188.9 695.999  -2
  -1  -2 -10 15188.9 695.999   1
   1   2 -12 8383.89 1505.57  -2
  -1  -2 -11 8383.89 1505.57   1
   1   2 -13 14556.1 1441.30  -2
  -1  -2 -12 14556.1 1441.30   1
   1   2 -14 26876.1 3805.78  -2
  -1  -2 -13 26876.1 3805.78   1
   1   2 -15 33248.5 5491.50  -2
  -1  -2 -14 33248.5 5491.50   1
   1   2 -16 12650.9 1441.70  -2
  -1  -2 -15 12650.9 1441.70   1
   1   2 -17 793.090 530.981  -2
  -1  -2 -16 793.090 530.981   1
   1   2 -18 43277.9 4422.73  -2
  -1  -2 -17 43277.9 4422.73   1
   1   2 -19 32888.3 2695.72  -2
  -1  -2 -18 32888.3 2695.72   1
   1   2 -20 3276.53 1465.25  -2
  -1  -2 -19 3276.53 1465.25   1
   1   2 -21 17413.9 1734.36  -2
  -1  -2 -20 17413.9 1734.36   1
   1   2 -22 23549.9 2616.74  -2
  -1  -2 -21 23549.9 2616.74   1
   1   2 -23 8693.57 1354.35  -2
  -1  -2 -22 8693.57 1354.35   1
   1   2 -24 1126.68 587.031  -2
  -1  -2 -23 1126.68 587.031   1
   1   2 -25 993.195 585.353  -2
  -1  -2 -24 993.195 585.353   1
   1   2 -26 43.9529 610.011  -2
  -1  -2 -25 43.9529 610.011   1
   1   2 -27 914.444 584.012  -2
  -1  -2 -26 914.444 584.012   1
   1   2 -28 4336.64 1132.59  -2
  -1  -2 -27 4336.64 1132.59   1
   1   2 -29 7963.11 631.474  -2
  -1  -2 -28 7963.11 631.474   1
  -1  -2 -29 8401.00 447.001   1
   1   2 -30 12177.3 766.668  -2
  -1  -2 -29 12177.3 766.668   1
  -1  -2 -30 259.878 325.641   1
   1   2 -31 3926.18 643.255  -2
  -1  -2 -30 3926.18 643.255   1
  -1  -2 -31 3.43735 295.454   1
   1   2 -32 2.06627 584.597  -2
  -1  -2 -31 2.06627 584.597   1
  -1  -2 -32-447.163 264.389   1
   1   2 -33 118.010 522.680  -2
  -1  -2 -32 118.010 522.680   1
  -1  -2 -33-4.15865 365.996   1
  -1  -2 -34 557.484 329.945   1
   1   3  31 39.6404 364.693  -2
  -1  -3  33 39.6404 364.693   1
  -1  -3 -30 986.798 770.594  -2
   1   3 -32 986.798 770.594   1
   1   3  29 153.466 569.039  -2
  -1  -3  31 153.466 569.039   1
  -1  -3 -28 388.356 419.844  -2
   1   3 -30 388.356 419.844   1
  -1  -3 -27 3149.04 501.980  -2
   1   3 -29 3149.04 501.980   1
   1   3  26 355.631 475.937  -2
  -1  -3  28 355.631 475.937   1
  -1  -3 -25-173.100 416.134  -2
   1   3 -27-173.100 416.134   1
  -1  -3 -24 1066.68 424.896  -2
   1   3 -26 1066.68 424.896   1
  -1  -3 -23 1904.71 456.375  -2
   1   3 -25 1904.71 456.375   1
  -1  -3 -22 7215.65 544.347  -2
   1   3 -24 7215.65 544.347   1
  -1  -3 -21 3389.41 491.105  -2
   1   3 -23 3389.41 491.105   1
  -1  -3 -20 277.361 411.027  -2
   1   3 -22 277.361 411.027   1
   1   3  19 5971.69 1080.16  -2
  -1  -3  21 5971.69 1080.16   1
   1   3  18 100.710 417.548  -2
  -1  -3  20 100.710 417.548   1
   1   3  17 13086.3 587.564  -2
  -1  -3  19 13086.3 587.564   1
   1   3  16 355.010 475.253  -2
  -1  -3  18 355.010 475.253   1
   1   3  15 20929.5 709.589  -2
  -1  -3  17 20929.5 709.589   1
   1   3  14 20731.9 692.756  -2
  -1  -3  16 20731.9 692.756   1
  -1  -3 -13 13524.3 1107.77  -2
   1   3 -15 13524.3 1107.77   1
   1   3  12 1302.37 705.084  -2
  -1  -3  14 1302.37 705.084   1
   1   3  11 30656.0 1283.38  -2
  -1  -3  13 30656.0 1283.38   1
   1   3  10 4220.83 759.462  -2
  -1  -3  12 4220.83 759.462   1
   1   3   9 6846.93 784.952  -2
  -1  -3  11 6846.93 784.952   1
   1   3   8 4772.09 717.038  -2
  -1  -3  10 4772.09 717.038   1
   1   3   7 35605.1 1231.60  -2
  -1  -3   9 35605.1 1231.60   1
   1   3   6 9199.64 822.765  -2
  -1  -3   8 9199.64 822.765   1
   1   3   5 12446.4 874.312  -2
  -1  -3   7 12446.4 874.312   1
   1   3   4 21402.7 988.509  -2
  -1  -3   6 21402.7 988.509   1
   1   3   3 978.595 637.111  -2
  -1  -3   5 978.595 637.111   1
   1   3   2 8233.39 760.708  -2
  -1  -3   4 8233.39 760.708   1
   1   3   1 9953.49 801.433  -2
  -1  -3   3 9953.49 801.433   1
   1   3   0 213940. 2385.79  -2
  -1  -3   2 213940. 2385.79   1
   1   3  -1 285326. 2711.97  -2
  -1  -3   1 285326. 2711.97   1
   1   3  -2 209939. 2395.97  -2
  -1  -3   0 209939. 2395.97   1
   1   3  -3 11692.5 809.015  -2
  -1  -3  -1 11692.5 809.015   1
   1   3  -4 10709.9 783.512  -2
  -1  -3  -2 10709.9 783.512   1
   1   3  -5 2285.25 601.002  -2
  -1  -3  -3 2285.25 601.002   1
   1   3  -6 27372.6 1557.46  -2
  -1  -3  -4 27372.6 1557.46   1
   1   3  -7 11849.1 656.859  -2
  -1  -3  -5 11849.1 656.859   1
   1   3  -8 10230.1 1327.16  -2
  -1  -3  -6 10230.1 1327.16   1
   1   3  -9 42487.8 5528.62  -2
  -1  -3  -7 42487.8 5528.62   1
   1   3 -10 5406.75 615.017  -2
  -1  -3  -8 5406.75 615.017   1
   1   3 -11 5756.82 1011.61  -2
  -1  -3  -9 5756.82 1011.61   1
   1   3 -12 4603.77 963.282  -2
  -1  -3 -10 4603.77 963.282   1
   1   3 -13 30317.1 1838.80  -2
  -1  -3 -11 30317.1 1838.80   1
   1   3 -14 202.445 574.237  -2
  -1  -3 -12 202.445 574.237   1
   1   3 -15 15002.1 2428.47  -2
  -1  -3 -13 15002.1 2428.47   1
   1   3 -16 23631.5 2260.29  -2
  -1  -3 -14 23631.5 2260.29   1
   1   3 -17 23491.7 1572.13  -2
  -1  -3 -15 23491.7 1572.13   1
   1   3 -18 447.701 585.965  -2
  -1  -3 -16 447.701 585.965   1
   1   3 -19 17137.2 1146.86  -2
  -1  -3 -17 17137.2 1146.86   1
   1   3 -20-20.0059 479.327  -2
  -1  -3 -18-20.0059 479.327   1
   1   3 -21 7392.92 1106.43  -2
  -1  -3 -19 7392.92 1106.43   1
   1   3 -22 289.628 516.303  -2
  -1  -3 -20 289.628 516.303   1
   1   3 -23 3985.24 689.337  -2
  -1  -3 -21 3985.24 689.337   1
   1   3 -24 8468.83 606.382  -2
  -1  -3 -22 8468.83 606.382   1
   1   3 -25 1950.20 534.230  -2
  -1  -3 -23 1950.20 534.230   1
   1   3 -26 157.383 488.988  -2
  -1  -3 -24 157.383 488.988   1
   1   3 -27 30.5135 576.204  -2
  -1  -3 -25 30.5135 576.204   1
   1   3 -28 390.590 550.039  -2
  -1  -3 -26 390.590 550.039   1
   1   3 -29 3480.54 577.380  -2
  -1  -3 -27 3480.54 577.380   1
   1   3 -30 336.876 534.578  -2
  -1  -3 -28 336.876 534.578   1
   1   3 -31 128.825 457.945  -2
  -1  -3 -29 128.825 457.945   1
   1   3 -32 1154.52 426.154  -2
  -1  -3 -30 1154.52 426.154   1
   1   3 -33-176.368 373.287  -2
  -1  -3 -31-176.368 373.287   1
  -1  -4  32 185.183 339.934   1
  -1  -4  31-98.6218 255.718   1
   1   4 -30 2836.14 818.381   1
  -1  -4 -27 1230.66 519.950  -2
   1   4 -29 1230.66 519.950   1
  -1  -4 -26 1407.75 351.924  -2
   1   4 -28 1407.75 351.924   1
  -1  -4 -25 2275.98 373.930  -2
   1   4 -27 2275.98 373.930   1
  -1  -4 -24 275.633 369.257  -2
   1   4 -26 275.633 369.257   1
  -1  -4 -23 2373.85 424.774  -2
   1   4 -25 2373.85 424.774   1
  -1  -4 -22 4866.00 463.762  -2
   1   4 -24 4866.00 463.762   1
  -1  -4 -21 16282.0 564.587  -2
   1   4 -23 16282.0 564.587   1
  -1  -4 -20 62.5791 398.077  -2
   1   4 -22 62.5791 398.077   1
   1   4  19 356.216 383.215  -2
  -1  -4  21 356.216 383.215   1
   1   4  18 17084.2 530.939  -2
  -1  -4  20 17084.2 530.939   1
  -1  -4  19 27777.8 1432.87   1
   1   4  17 47648.2 727.837  -2
  -1  -4  19 47648.2 727.837   1
   1   4  16 2147.76 590.140  -2
  -1  -4  18 2147.76 590.140   1
   1   4  15 4237.04 1703.70  -2
  -1  -4  17 4237.04 1703.70   1
   1   4  14 19403.9 4010.34  -2
  -1  -4  16 19403.9 4010.34   1
   1   4  13 26111.7 1643.69  -2
  -1  -4  15 26111.7 1643.69   1
   1   4  12 24113.3 1331.52  -2
  -1  -4  14 24113.3 1331.52   1
   1   4  11 1176.29 501.673  -2
  -1  -4  13 1176.29 501.673   1
  -1  -4 -10 53.0362 374.419  -2
   1   4 -12 53.0362 374.419   1
  -1  -4  -9-276.866 443.695  -2
   1   4 -11-276.866 443.695   1
  -1  -4  -8 706.039 429.325  -2
   1   4 -10 706.039 429.325   1
   1   4   7 8324.05 912.172  -2
  -1  -4   9 8324.05 912.172   1
   1   4   6 2367.10 789.576  -2
  -1  -4   8 2367.10 789.576   1
   1   4   5 6495.17 831.613  -2
  -1  -4   7 6495.17 831.613   1
   1   4   4 2658.84 684.841  -2
  -1  -4   6 2658.84 684.841   1
   1   4   3 9776.00 865.811  -2
  -1  -4   5 9776.00 865.811   1
   1   4   2 11818.0 918.874  -2
  -1  -4   4 11818.0 918.874   1
   1   4   1 5084.24 735.177  -2
  -1  -4   3 5084.24 735.177   1
   1   4   0 1835.11 651.056  -2
  -1  -4   2 1835.11 651.056   1
   1   4  -2 1015.23 669.209  -2
  -1  -4   0 1015.23 669.209   1
   1   4  -3 4989.67 718.638  -2
  -1  -4  -1 4989.67 718.638   1
   1   4  -4 11456.1 925.420  -2
  -1  -4  -2 11456.1 925.420   1
   1   4  -5 8545.05 878.958  -2
  -1  -4  -3 8545.05 878.958   1
   1   4  -6 2604.28 657.699  -2
  -1  -4  -4 2604.28 657.699   1
   1   4  -7 7898.29 843.078  -2
  -1  -4  -5 7898.29 843.078   1
   1   4  -8 4677.81 791.799  -2
  -1  -4  -6 4677.81 791.799   1
   1   4  -9 8018.30 562.546  -2
  -1  -4  -7 8018.30 562.546   1
   1   4 -10 124.455 441.132  -2
  -1  -4  -8 124.455 441.132   1
   1   4 -11-49.1361 438.186  -2
  -1  -4  -9-49.1361 438.186   1
   1   4 -12 428.364 452.015  -2
  -1  -4 -10 428.364 452.015   1
   1   4 -13-29.7410 479.103  -2
  -1  -4 -11-29.7410 479.103   1
   1   4 -14 27279.8 2837.91  -2
  -1  -4 -12 27279.8 2837.91   1
   1   4 -15 31252.8 5576.16  -2
  -1  -4 -13 31252.8 5576.16   1
   1   4 -16 23125.5 5717.89  -2
  -1  -4 -14 23125.5 5717.89   1
   1   4 -17 4122.96 578.532  -2
  -1  -4 -15 4122.96 578.532   1
   1   4 -18 3521.87 681.583  -2
  -1  -4 -16 3521.87 681.583   1
   1   4 -19 61037.1 855.684  -2
  -1  -4 -17 61037.1 855.684   1
   1   4 -20 22963.8 764.101  -2
  -1  -4 -18 22963.8 764.101   1
   1   4 -21 472.830 548.147  -2
  -1  -4 -19 472.830 548.147   1
   1   4 -22 46.0603 526.631  -2
  -1  -4 -20 46.0603 526.631   1
   1   4 -23 17079.1 1011.19  -2
  -1  -4 -21 17079.1 1011.19   1
   1   4 -24 5194.28 710.507  -2
  -1  -4 -22 5194.28 710.507   1
   1   4 -25 1628.52 627.147  -2
  -1  -4 -23 1628.52 627.147   1
   1   4 -26 662.889 452.606  -2
  -1  -4 -24 662.889 452.606   1
   1   4 -27 2379.51 806.213  -2
  -1  -4 -25 2379.51 806.213   1
  -1  -4 -26 668.541 368.213   1
  -1  -4 -27 714.023 354.397   1
  -1  -4 -28 2230.70 341.878   1
  -1  -4 -29 256.540 267.605   1
  -1  -4 -30 384.904 238.954   1
   1   5  27 1134.64 439.741  -2
  -1  -5  30 1134.64 439.741   1
   1   5  26 62.9726 315.071  -2
  -1  -5  29 62.9726 315.071   1
  -1  -5 -25 73.8042 268.527  -2
   1   5 -28 73.8042 268.527   1
  -1  -5 -24-18.9707 295.744  -2
   1   5 -27-18.9707 295.744   1
  -1  -5 -23 441.809 318.276  -2
   1   5 -26 441.809 318.276   1
  -1  -5 -22 117.425 326.318  -2
   1   5 -25 117.425 326.318   1
  -1  -5 -21 238.076 318.671  -2
   1   5 -24 238.076 318.671   1
   1   5  20 397.584 351.707  -2
  -1  -5  23 397.584 351.707   1
   1   5  19 4301.06 417.750  -2
  -1  -5  22 4301.06 417.750   1
   1   5  18 5107.11 459.770  -2
  -1  -5  21 5107.11 459.770   1
   1   5  17 475.209 406.588  -2
  -1  -5  20 475.209 406.588   1
   1   5  16 135.072 410.060  -2
  -1  -5  19 135.072 410.060   1
   1   5  15 4202.62 509.702  -2
  -1  -5  18 4202.62 509.702   1
   1   5  14 16710.0 652.056  -2
  -1  -5  17 16710.0 652.056   1
   1   5  13 15171.9 647.283  -2
  -1  -5  16 15171.9 647.283   1
  -1  -5 -12 2584.55 492.389  -2
   1   5 -15 2584.55 492.389   1
   1   5  11 37587.0 1824.88  -2
  -1  -5  14 37587.0 1824.88   1
  -1  -5 -10 49377.7 2357.30  -2
   1   5 -13 49377.7 2357.30   1
  -1  -5  -9 6882.31 545.682  -2
   1   5 -12 6882.31 545.682   1
  -1  -5  -8 9029.22 1411.90  -2
   1   5 -11 9029.22 1411.90   1
  -1  -5  -7 20957.8 3007.05  -2
   1   5 -10 20957.8 3007.05   1
  -1  -5  -6 6103.68 872.463  -2
   1   5  -9 6103.68 872.463   1
  -1  -5  -5 2682.07 522.817  -2
   1   5  -8 2682.07 522.817   1
  -1  -5  -4 5124.83 1182.99  -2
   1   5  -7 5124.83 1182.99   1
  -1  -5  -3 4410.67 1370.75  -2
   1   5  -6 4410.67 1370.75   1
  -1  -5  -2 3883.65 621.583  -2
   1   5  -5 3883.65 621.583   1
  -1  -5  -1 6256.96 502.510  -2
   1   5  -4 6256.96 502.510   1
   1   5   0 11231.7 1474.57  -2
  -1  -5   3 11231.7 1474.57   1
  -1  -5   1 6356.20 1700.91  -2
   1   5  -2 6356.20 1700.91   1
   1   5  -2 6877.95 1194.10  -2
  -1  -5   1 6877.95 1194.10   1
   1   5  -3 15261.0 1115.32  -2
  -1  -5   0 15261.0 1115.32   1
   1   5  -4 3965.82 1202.37  -2
  -1  -5  -1 3965.82 1202.37   1
   1   5  -5 3047.09 865.608  -2
  -1  -5  -2 3047.09 865.608   1
   1   5  -6 6537.54 612.991  -2
  -1  -5  -3 6537.54 612.991   1
   1   5  -7 5466.49 619.007  -2
  -1  -5  -4 5466.49 619.007   1
   1   5  -8 4433.56 654.758  -2
  -1  -5  -5 4433.56 654.758   1
   1   5  -9 6453.89 830.573  -2
  -1  -5  -6 6453.89 830.573   1
   1   5 -10 21747.5 911.502  -2
  -1  -5  -7 21747.5 911.502   1
   1   5 -11 12663.1 729.806  -2
  -1  -5  -8 12663.1 729.806   1
   1   5 -12 9715.31 717.161  -2
  -1  -5  -9 9715.31 717.161   1
   1   5 -13 49832.8 3051.39  -2
  -1  -5 -10 49832.8 3051.39   1
   1   5 -14 39233.5 3981.01  -2
  -1  -5 -11 39233.5 3981.01   1
   1   5 -15 3854.84 532.389  -2
  -1  -5 -12 3854.84 532.389   1
   1   5 -16 19848.0 1277.50  -2
  -1  -5 -13 19848.0 1277.50   1
   1   5 -17 16720.7 1180.22  -2
  -1  -5 -14 16720.7 1180.22   1
   1   5 -18 4587.60 648.509  -2
  -1  -5 -15 4587.60 648.509   1
   1   5 -19 231.654 484.483  -2
  -1  -5 -16 231.654 484.483   1
   1   5 -20 732.389 494.495  -2
  -1  -5 -17 732.389 494.495   1
   1   5 -21 5025.21 544.451  -2
  -1  -5 -18 5025.21 544.451   1
   1   5 -22 6711.55 593.681  -2
  -1  -5 -19 6711.55 593.681   1
   1   5 -23 577.685 482.892  -2
  -1  -5 -20 577.685 482.892   1
   1   5 -24 270.151 474.194  -2
  -1  -5 -21 270.151 474.194   1
   1   5 -25 529.798 457.255  -2
  -1  -5 -22 529.798 457.255   1
   1   5 -26 334.576 441.681  -2
  -1  -5 -23 334.576 441.681   1
   1   5 -27 196.704 397.069  -2
  -1  -5 -24 196.704 397.069   1
   1   5 -28 110.994 384.790  -2
  -1  -5 -25 110.994 384.790   1
   1   5 -29 281.610 348.085  -2
  -1  -5 -26 281.610 348.085   1
   1   5 -30 171.897 306.662  -2
  -1  -5 -27 171.897 306.662   1
  -1  -6  27-65.4577 326.342   1
   1   6 -26 1079.83 197.241   1
   1   6 -25 136.101 193.491   1
  -1  -6  24 926.109 206.388   1
  -1  -6 -21 1676.82 277.397  -2
   1   6 -24 1676.82 277.397   1
  -1  -6  23 803.757 226.272   1
  -1  -6 -20 1754.73 310.030  -2
   1   6 -23 1754.73 310.030   1
   1   6  19 2224.71 325.273  -2
  -1  -6  22 2224.71 325.273   1
   1   6  18 3504.56 379.192  -2
  -1  -6  21 3504.56 379.192   1
   1   6  17 4432.36 390.073  -2
  -1  -6  20 4432.36 390.073   1
   1   6  16 2497.76 418.303  -2
  -1  -6  19 2497.76 418.303   1
   1   6  15 1506.57 399.128  -2
  -1  -6  18 1506.57 399.128   1
   1   6  14 612.054 406.295  -2
  -1  -6  17 612.054 406.295   1
   1   6  13 1490.59 457.962  -2
  -1  -6  16 1490.59 457.962   1
   1   6  12 5503.78 512.536  -2
  -1  -6  15 5503.78 512.536   1
   1   6  11 2292.55 482.956  -2
  -1  -6  14 2292.55 482.956   1
   1   6  10 1133.11 492.578  -2
  -1  -6  13 1133.11 492.578   1
   1   6   9 3760.70 510.935  -2
  -1  -6  12 3760.70 510.935   1
   1   6   8 840.593 449.102  -2
  -1  -6  11 840.593 449.102   1
  -1  -6  -7 2006.83 631.810  -2
   1   6 -10 2006.83 631.810   1
  -1  -6  -6 20404.2 2441.66  -2
   1   6  -9 20404.2 2441.66   1
  -1  -6  -5 23190.7 905.009  -2
   1   6  -8 23190.7 905.009   1
  -1  -6  -4 9987.47 644.269  -2
   1   6  -7 9987.47 644.269   1
  -1  -6  -3 6778.43 575.555  -2
   1   6  -6 6778.43 575.555   1
  -1  -6  -2 5172.05 540.139  -2
   1   6  -5 5172.05 540.139   1
  -1  -6  -1 5554.14 549.262  -2
   1   6  -4 5554.14 549.262   1
  -1  -6   0 4579.68 529.917  -2
   1   6  -3 4579.68 529.917   1
  -1  -6   1 2545.07 497.478  -2
   1   6  -2 2545.07 497.478   1
  -1  -6   2 3266.52 507.469  -2
   1   6  -1 3266.52 507.469   1
  -1  -6   3 6054.03 539.942  -2
   1   6   0 6054.03 539.942   1
  -1  -6   4 6154.08 534.089  -2
   1   6   1 6154.08 534.089   1
  -1  -6   5 4646.16 521.718  -2
   1   6   2 4646.16 521.718   1
  -1  -6   6 5852.22 534.856  -2
   1   6   3 5852.22 534.856   1
   1   6  -8 24541.8 690.581  -2
  -1  -6  -5 24541.8 690.581   1
   1   6  -9 16525.0 629.251  -2
  -1  -6  -6 16525.0 629.251   1
   1   6 -10 2583.76 502.812  -2
  -1  -6  -7 2583.76 502.812   1
   1   6 -11 1311.50 485.293  -2
  -1  -6  -8 1311.50 485.293   1
   1   6 -12 5421.32 514.495  -2
  -1  -6  -9 5421.32 514.495   1
   1   6 -13 1535.12 473.936  -2
  -1  -6 -10 1535.12 473.936   1
   1   6 -14 2940.63 489.658  -2
  -1  -6 -11 2940.63 489.658   1
   1   6 -15 4337.09 522.647  -2
  -1  -6 -12 4337.09 522.647   1
   1   6 -16 760.607 476.736  -2
  -1  -6 -13 760.607 476.736   1
   1   6 -17-366.139 462.517  -2
  -1  -6 -14-366.139 462.517   1
   1   6 -18 1617.38 449.845  -2
  -1  -6 -15 1617.38 449.845   1
   1   6 -19 2527.38 450.269  -2
  -1  -6 -16 2527.38 450.269   1
   1   6 -20 6014.92 485.218  -2
  -1  -6 -17 6014.92 485.218   1
   1   6 -21 3633.02 476.336  -2
  -1  -6 -18 3633.02 476.336   1
   1   6 -22 2307.75 430.244  -2
  -1  -6 -19 2307.75 430.244   1
   1   6 -23 1388.54 404.363  -2
  -1  -6 -20 1388.54 404.363   1
   1   6 -24 256.843 425.167  -2
  -1  -6 -21 256.843 425.167   1
   1   6 -25 632.472 355.971  -2
  -1  -6 -22 632.472 355.971   1
  -1  -6 -23 192.398 228.685   1
  -1  -7 -17 60.0370 223.425  -2
   1   7 -21 60.0370 223.425   1
  -1  -7 -16 283.566 248.516  -2
   1   7 -20 283.566 248.516   1
   1   7  15 36.6790 285.303  -2
  -1  -7  19 36.6790 285.303   1
   1   7  14 12.3266 303.963  -2
  -1  -7  18 12.3266 303.963   1
   1   7  13-35.4895 327.057  -2
  -1  -7  17-35.4895 327.057   1
   1   7  12 594.699 366.819  -2
  -1  -7  16 594.699 366.819   1
   1   7  11 2446.24 409.385  -2
  -1  -7  15 2446.24 409.385   1
   1   7  10 2934.66 447.798  -2
  -1  -7  14 2934.66 447.798   1
   1   7   9 151.969 339.157  -2
  -1  -7  13 151.969 339.157   1
   1   7   8-24.1882 397.777  -2
  -1  -7  12-24.1882 397.777   1
   1   7   7 64.6744 347.070  -2
  -1  -7  11 64.6744 347.070   1
   1   7   6 5842.91 498.646  -2
  -1  -7  10 5842.91 498.646   1
   1   7   5-158.950 424.866  -2
  -1  -7   9-158.950 424.866   1
  -1  -7  -4 3531.13 541.770  -2
   1   7  -8 3531.13 541.770   1
  -1  -7  -3 2184.70 518.651  -2
   1   7  -7 2184.70 518.651   1
  -1  -7  -2 697.690 650.509  -2
   1   7  -6 697.690 650.509   1
  -1  -7  -1 351.263 562.877  -2
   1   7  -5 351.263 562.877   1
  -1  -7   0 2657.58 1337.16  -2
   1   7  -4 2657.58 1337.16   1
  -1  -7   1 6818.53 765.329  -2
   1   7  -3 6818.53 765.329   1
  -1  -7   2 2267.10 4400.15  -2
   1   7  -2 2267.10 4400.15   1
  -1  -7   3 7153.42 784.672  -2
   1   7  -1 7153.42 784.672   1
  -1  -7   4 3576.69 1933.45  -2
   1   7   0 3576.69 1933.45   1
  -1  -7   5 1489.08 432.619  -2
   1   7   1 1489.08 432.619   1
  -1  -7   6 1090.86 436.163  -2
   1   7   2 1090.86 436.163   1
  -1  -7   7 2150.98 441.065  -2
   1   7   3 2150.98 441.065   1
  -1  -7   8 3014.83 446.451  -2
   1   7   4 3014.83 446.451   1
  -1  -7   9 1195.17 411.274  -2
   1   7   5 1195.17 411.274   1
  -1  -7  10 4243.93 437.958  -2
   1   7   6 4243.93 437.958   1
  -1  -7  11-69.1780 371.765  -2
   1   7   7-69.1780 371.765   1
  -1  -7  12 36.6316 308.008  -2
   1   7   8 36.6316 308.008   1
  -1  -7  13 525.604 357.313  -2
   1   7   9 525.604 357.313   1
  -1  -7  14 2562.34 379.417  -2
   1   7  10 2562.34 379.417   1
  -1  -7  15 1784.30 359.373  -2
   1   7  11 1784.30 359.373   1
  -1  -7  16 908.312 333.996  -2
   1   7  12 908.312 333.996   1
  -1  -7  17 102.209 313.165  -2
   1   7  13 102.209 313.165   1
  -1  -7  18 207.265 299.646  -2
   1   7  14 207.265 299.646   1
  -1  -7  19 241.757 380.439  -2
   1   7  15 241.757 380.439   1
   1   7 -20-31.5166 262.414  -2
  -1  -7 -16-31.5166 262.414   1
  -1  -7  21 368.433 232.459  -2
   1   7  17 368.433 232.459   1
  -1  -7  22 357.003 219.405  -2
   1   7  18 357.003 219.405   1
  -1  -8  15 55.4961 171.842   1
   1   8  10-63.6922 230.385  -2
  -1  -8  14-63.6922 230.385   1
   1   8   9 453.421 251.855  -2
  -1  -8  13 453.421 251.855   1
   1   8   8-19.5600 264.317  -2
  -1  -8  12-19.5600 264.317   1
   1   8   7 4110.72 314.897  -2
  -1  -8  11 4110.72 314.897   1
   1   8   6 303.588 282.306  -2
  -1  -8  10 303.588 282.306   1
   1   8   5 24.2351 283.786  -2
  -1  -8   9 24.2351 283.786   1
   1   8   4 451.066 286.611  -2
  -1  -8   8 451.066 286.611   1
   1   8   3 100.346 286.819  -2
  -1  -8   7 100.346 286.819   1
   1   8   2-512.139 315.230  -2
  -1  -8   6-512.139 315.230   1
   1   8   1 7033.30 352.421  -2
  -1  -8   5 7033.30 352.421   1
   1   8   0 2443.34 328.302  -2
  -1  -8   4 2443.34 328.302   1
  -1  -8   1 7304.07 385.430  -2
   1   8  -3 7304.07 385.430   1
  -1  -8   2 8381.06 387.267  -2
   1   8  -2 8381.06 387.267   1
  -1  -8   3 7280.57 392.056  -2
   1   8  -1 7280.57 392.056   1
  -1  -8   4 8596.78 386.354  -2
   1   8   0 8596.78 386.354   1
  -1  -8   5 6172.22 373.640  -2
   1   8   1 6172.22 373.640   1
  -1  -8   6 3545.33 333.862  -2
   1   8   2 3545.33 333.862   1
  -1  -8   7 442.068 296.812  -2
   1   8   3 442.068 296.812   1
  -1  -8   8 484.779 290.128  -2
   1   8   4 484.779 290.128   1
  -1  -8   9 193.674 275.201  -2
   1   8   5 193.674 275.201   1
  -1  -8  10 355.256 272.718  -2
   1   8   6 355.256 272.718   1
  -1  -8  11 3074.25 280.089  -2
   1   8   7 3074.25 280.089   1
  -1  -8  12 1114.56 250.467  -2
   1   8   8 1114.56 250.467   1
  -1  -8  13 705.505 231.201  -2
   1   8   9 705.505 231.201   1
  -1  -8  14 239.704 213.405  -2
   1   8  10 239.704 213.405   1
   2  -8  17 549.623 221.489  -2
  -2   8  13 549.623 221.489   1
   2  -8  16 4341.09 265.397  -2
  -2   8  12 4341.09 265.397   1
   2  -8  15 416.511 255.790  -2
  -2   8  11 416.511 255.790   1
   2  -8  14 322.006 263.538  -2
  -2   8  10 322.006 263.538   1
   2  -8  13 259.664 283.981  -2
  -2   8   9 259.664 283.981   1
   2  -8  12 536.747 300.183  -2
  -2   8   8 536.747 300.183   1
   2  -8  11 998.799 317.440  -2
  -2   8   7 998.799 317.440   1
   2  -8  10 381.691 338.107  -2
  -2   8   6 381.691 338.107   1
   2  -8   9 845.271 350.816  -2
  -2   8   5 845.271 350.816   1
   2  -8   8 789.405 343.672  -2
  -2   8   4 789.405 343.672   1
   2  -8   7 360.938 253.643  -2
  -2   8   3 360.938 253.643   1
   2  -8   6 106.359 212.320  -2
  -2   8   2 106.359 212.320   1
   2  -8   5 1071.10 228.225  -2
  -2   8   1 1071.10 228.225   1
   2  -8   4 1054.34 242.605  -2
  -2   8   0 1054.34 242.605   1
   2  -8   3 2633.65 267.445  -2
  -2   8  -1 2633.65 267.445   1
   2  -8   2 7546.11 316.953  -2
  -2   8  -2 7546.11 316.953   1
   2  -8   1 2817.39 272.449  -2
  -2   8  -3 2817.39 272.449   1
   2  -8   0 1135.84 265.384  -2
  -2   8  -4 1135.84 265.384   1
   2  -8  -1 1071.54 274.750  -2
  -2   8  -5 1071.54 274.750   1
   2  -8  -2 93.9108 267.338  -2
  -2   8  -6 93.9108 267.338   1
   2  -8  -3 681.208 274.721  -2
  -2   8  -7 681.208 274.721   1
   2  -8  -4 514.110 269.775  -2
  -2   8  -8 514.110 269.775   1
   2  -8  -5 1073.03 278.545  -2
  -2   8  -9 1073.03 278.545   1
   2  -8  -6-7.77271 263.788  -2
  -2   8 -10-7.77271 263.788   1
   2  -8  -7 1226.48 266.261  -2
  -2   8 -11 1226.48 266.261   1
   2  -8  -8 761.549 255.425  -2
  -2   8 -12 761.549 255.425   1
   2  -8  -9 447.464 248.454  -2
  -2   8 -13 447.464 248.454   1
   2  -8 -10 0.98126 238.655  -2
  -2   8 -14 0.98126 238.655   1
   2  -8 -11 161.438 232.075  -2
  -2   8 -15 161.438 232.075   1
   2  -8 -12 2974.32 243.403  -2
  -2   8 -16 2974.32 243.403   1
   2  -8 -13 1027.99 206.738  -2
  -2   8 -17 1027.99 206.738   1
  -2   7 -22 411.100 225.631  -2
   2  -7 -19 411.100 225.631   1
  -2   7 -21-14.7903 250.812  -2
   2  -7 -18-14.7903 250.812   1
  -2   7 -20 266.837 384.190  -2
   2  -7 -17 266.837 384.190   1
  -2   7 -19 9.31840 285.933  -2
   2  -7 -16 9.31840 285.933   1
  -2   7 -18 534.898 294.482  -2
   2  -7 -15 534.898 294.482   1
  -2   7 -17 260.712 319.973  -2
   2  -7 -14 260.712 319.973   1
  -2   7 -16 495.393 319.561  -2
   2  -7 -13 495.393 319.561   1
  -2   7 -15 726.366 339.378  -2
   2  -7 -12 726.366 339.378   1
   2  -7  14 13.5853 375.611  -2
  -2   7  11 13.5853 375.611   1
   2  -7  13 608.847 412.021  -2
  -2   7  10 608.847 412.021   1
   2  -7  12-170.385 392.513  -2
  -2   7   9-170.385 392.513   1
   2  -7  11 1140.78 450.069  -2
  -2   7   8 1140.78 450.069   1
   2  -7  10 1267.41 330.014  -2
  -2   7   7 1267.41 330.014   1
   2  -7   9 3508.10 775.105  -2
  -2   7   6 3508.10 775.105   1
   2  -7   8 2028.46 370.477  -2
  -2   7   5 2028.46 370.477   1
   2  -7   7 3112.96 1305.47  -2
  -2   7   4 3112.96 1305.47   1
   2  -7   6 17346.7 536.944  -2
  -2   7   3 17346.7 536.944   1
   2  -7   5 17126.4 876.756  -2
  -2   7   2 17126.4 876.756   1
   2  -7   4 8607.90 483.938  -2
  -2   7   1 8607.90 483.938   1
   2  -7   3 12390.4 526.366  -2
  -2   7   0 12390.4 526.366   1
   2  -7   2 11811.3 959.697  -2
  -2   7  -1 11811.3 959.697   1
   2  -7   1 11623.1 2176.02  -2
  -2   7  -2 11623.1 2176.02   1
   2  -7   0 16806.6 574.400  -2
  -2   7  -3 16806.6 574.400   1
   2  -7  -1 11749.6 472.675  -2
  -2   7  -4 11749.6 472.675   1
   2  -7  -2 16882.4 514.668  -2
  -2   7  -5 16882.4 514.668   1
   2  -7  -3 17194.9 510.656  -2
  -2   7  -6 17194.9 510.656   1
   2  -7  -4 4610.27 409.245  -2
  -2   7  -7 4610.27 409.245   1
   2  -7  -5 2967.35 400.562  -2
  -2   7  -8 2967.35 400.562   1
   2  -7  -6 3570.14 403.457  -2
  -2   7  -9 3570.14 403.457   1
   2  -7  -7 2201.51 374.294  -2
  -2   7 -10 2201.51 374.294   1
   2  -7  -8 947.810 358.459  -2
  -2   7 -11 947.810 358.459   1
   2  -7  -9 360.784 347.849  -2
  -2   7 -12 360.784 347.849   1
   2  -7 -10 516.475 355.063  -2
  -2   7 -13 516.475 355.063   1
   2  -7 -11 334.545 338.442  -2
  -2   7 -14 334.545 338.442   1
   2  -7 -12 1301.19 332.665  -2
  -2   7 -15 1301.19 332.665   1
   2  -7 -13 653.421 340.022  -2
  -2   7 -16 653.421 340.022   1
   2  -7 -14 60.9787 301.378  -2
  -2   7 -17 60.9787 301.378   1
   2  -7 -15 685.849 286.467  -2
  -2   7 -18 685.849 286.467   1
   2  -7 -16-34.2936 268.428  -2
  -2   7 -19-34.2936 268.428   1
   2  -7 -17 490.739 253.793  -2
  -2   7 -20 490.739 253.793   1
   2  -7 -18-5.20828 228.671  -2
  -2   7 -21-5.20828 228.671   1
   2  -6 -25 314.601 163.619   1
  -2   6 -27 143.738 232.199  -2
   2  -6 -24 143.738 232.199   1
  -2   6 -26 5.08365 245.791  -2
   2  -6 -23 5.08365 245.791   1
  -2   6 -25 6.84285 275.793  -2
   2  -6 -22 6.84285 275.793   1
  -2   6 -24-9.65176 299.022  -2
   2  -6 -21-9.65176 299.022   1
  -2   6 -23 800.399 327.211  -2
   2  -6 -20 800.399 327.211   1
  -2   6 -22 867.136 361.821  -2
   2  -6 -19 867.136 361.821   1
  -2   6 -21 1213.94 369.525  -2
   2  -6 -18 1213.94 369.525   1
  -2   6 -20 1452.15 389.988  -2
   2  -6 -17 1452.15 389.988   1
  -2   6 -19 2668.72 392.197  -2
   2  -6 -16 2668.72 392.197   1
  -2   6 -18 2447.85 404.129  -2
   2  -6 -15 2447.85 404.129   1
  -2   6 -17 6660.39 460.823  -2
   2  -6 -14 6660.39 460.823   1
  -2   6 -16 3461.36 419.563  -2
   2  -6 -13 3461.36 419.563   1
  -2   6 -15 2312.04 405.124  -2
   2  -6 -12 2312.04 405.124   1
  -2   6 -14 2502.91 400.532  -2
   2  -6 -11 2502.91 400.532   1
   2  -6  13 1645.98 385.767  -2
  -2   6  10 1645.98 385.767   1
   2  -6  12 2929.84 348.907  -2
  -2   6   9 2929.84 348.907   1
   2  -6  11 4887.47 638.944  -2
  -2   6   8 4887.47 638.944   1
   2  -6  10 3392.71 331.564  -2
  -2   6   7 3392.71 331.564   1
   2  -6   9 4064.65 361.377  -2
  -2   6   6 4064.65 361.377   1
   2  -6   8 7597.19 396.656  -2
  -2   6   5 7597.19 396.656   1
   2  -6   7 21348.0 494.948  -2
  -2   6   4 21348.0 494.948   1
   2  -6   6 15331.1 3175.16  -2
  -2   6   3 15331.1 3175.16   1
   2  -6   5 2063.06 957.423  -2
  -2   6   2 2063.06 957.423   1
   2  -6   4 17779.4 1136.58  -2
  -2   6   1 17779.4 1136.58   1
   2  -6   3 31075.8 2741.95  -2
  -2   6   0 31075.8 2741.95   1
   2  -6   2 24416.9 2169.22  -2
  -2   6  -1 24416.9 2169.22   1
   2  -6   1 28260.7 1447.47  -2
  -2   6  -2 28260.7 1447.47   1
   2  -6   0 36511.0 1759.25  -2
  -2   6  -3 36511.0 1759.25   1
   2  -6  -1 17345.1 644.969  -2
  -2   6  -4 17345.1 644.969   1
   2  -6  -2 851.970 445.181  -2
  -2   6  -5 851.970 445.181   1
   2  -6  -3 15041.8 1142.43  -2
  -2   6  -6 15041.8 1142.43   1
   2  -6  -4 20390.2 745.587  -2
  -2   6  -7 20390.2 745.587   1
   2  -6  -5 10073.4 472.369  -2
  -2   6  -8 10073.4 472.369   1
   2  -6  -6 4129.35 429.545  -2
  -2   6  -9 4129.35 429.545   1
   2  -6  -7 3552.48 439.581  -2
  -2   6 -10 3552.48 439.581   1
   2  -6  -8 4445.29 441.127  -2
  -2   6 -11 4445.29 441.127   1
   2  -6  -9 3901.97 439.987  -2
  -2   6 -12 3901.97 439.987   1
   2  -6 -10 2484.50 413.025  -2
  -2   6 -13 2484.50 413.025   1
   2  -6 -11 1949.77 412.383  -2
  -2   6 -14 1949.77 412.383   1
   2  -6 -12 2604.69 411.794  -2
  -2   6 -15 2604.69 411.794   1
   2  -6 -13 2764.29 422.918  -2
  -2   6 -16 2764.29 422.918   1
   2  -6 -14 4558.70 418.710  -2
  -2   6 -17 4558.70 418.710   1
   2  -6 -15 3345.98 415.994  -2
  -2   6 -18 3345.98 415.994   1
   2  -6 -16 2252.56 388.440  -2
  -2   6 -19 2252.56 388.440   1
   2  -6 -17 1447.38 361.659  -2
  -2   6 -20 1447.38 361.659   1
   2  -6 -18 573.381 348.433  -2
  -2   6 -21 573.381 348.433   1
   2  -6 -19 1389.97 485.134  -2
  -2   6 -22 1389.97 485.134   1
   2  -6 -20 889.639 648.101  -2
  -2   6 -23 889.639 648.101   1
   2  -6 -21-67.1514 298.999  -2
  -2   6 -24-67.1514 298.999   1
   2  -6 -22-147.111 280.322  -2
  -2   6 -25-147.111 280.322   1
   2  -6 -23-292.521 245.549  -2
  -2   6 -26-292.521 245.549   1
  -2   5 -30 48.4195 232.026  -2
   2  -5 -28 48.4195 232.026   1
  -2   5 -29 177.718 256.848  -2
   2  -5 -27 177.718 256.848   1
  -2   5 -28 240.783 289.662  -2
   2  -5 -26 240.783 289.662   1
  -2   5 -27 734.639 477.292  -2
   2  -5 -25 734.639 477.292   1
  -2   5 -26 88.8673 326.336  -2
   2  -5 -24 88.8673 326.336   1
  -2   5 -25-29.9530 350.353  -2
   2  -5 -23-29.9530 350.353   1
  -2   5 -24-64.9934 379.633  -2
   2  -5 -22-64.9934 379.633   1
  -2   5 -23 62.0521 370.691  -2
   2  -5 -21 62.0521 370.691   1
  -2   5 -22 33.4970 385.255  -2
   2  -5 -20 33.4970 385.255   1
  -2   5 -21 824.688 439.972  -2
   2  -5 -19 824.688 439.972   1
  -2   5 -20 8619.76 537.320  -2
   2  -5 -18 8619.76 537.320   1
  -2   5 -19 318.579 441.474  -2
   2  -5 -17 318.579 441.474   1
  -2   5 -18 24092.6 669.702  -2
   2  -5 -16 24092.6 669.702   1
  -2   5 -17-188.204 423.798  -2
   2  -5 -15-188.204 423.798   1
  -2   5 -16 10153.0 548.461  -2
   2  -5 -14 10153.0 548.461   1
  -2   5 -15 609.141 405.036  -2
   2  -5 -13 609.141 405.036   1
  -2   5 -14 3522.72 434.951  -2
   2  -5 -12 3522.72 434.951   1
  -2   5 -13 1800.56 424.297  -2
   2  -5 -11 1800.56 424.297   1
  -2   5 -12 4693.08 564.360  -2
   2  -5 -10 4693.08 564.360   1
  -2   5 -11 3562.66 1125.05  -2
   2  -5  -9 3562.66 1125.05   1
  -2   5 -10-2.79069 448.450  -2
   2  -5  -8-2.79069 448.450   1
  -2   5  -9-73.8326 592.696  -2
   2  -5  -7-73.8326 592.696   1
  -2   5  -8 1085.15 725.375  -2
   2  -5  -6 1085.15 725.375   1
  -2   5  -7-67.6685 687.250  -2
   2  -5  -5-67.6685 687.250   1
  -2   5  -6 25.1807 605.077  -2
   2  -5  -4 25.1807 605.077   1
  -2   5  -5 1822.42 662.514  -2
   2  -5  -3 1822.42 662.514   1
  -2   5  -4 1176.20 689.359  -2
   2  -5  -2 1176.20 689.359   1
  -2   5  -3 794.488 653.110  -2
   2  -5  -1 794.488 653.110   1
  -2   5  -2 11318.6 981.695  -2
   2  -5   0 11318.6 981.695   1
   2  -5   1 830.520 794.352  -2
  -2   5  -1 830.520 794.352   1
   2  -5   0 11450.4 1188.21  -2
  -2   5  -2 11450.4 1188.21   1
   2  -5  -1 480.480 577.303  -2
  -2   5  -3 480.480 577.303   1
   2  -5  -2 1125.67 539.374  -2
  -2   5  -4 1125.67 539.374   1
   2  -5  -3 601.893 622.718  -2
  -2   5  -5 601.893 622.718   1
   2  -5  -4 635.975 562.653  -2
  -2   5  -6 635.975 562.653   1
   2  -5  -5 75.5632 439.890  -2
  -2   5  -7 75.5632 439.890   1
   2  -5  -6 654.921 824.776  -2
  -2   5  -8 654.921 824.776   1
   2  -5  -7 722.211 475.071  -2
  -2   5  -9 722.211 475.071   1
   2  -5  -8 336.430 484.417  -2
  -2   5 -10 336.430 484.417   1
   2  -5  -9 3133.05 520.923  -2
  -2   5 -11 3133.05 520.923   1
   2  -5 -10 3961.18 397.727  -2
  -2   5 -12 3961.18 397.727   1
  -2   5  11 2005.56 365.431  -2
   2  -5  13 2005.56 365.431   1
   2  -5 -12 2677.95 307.456  -2
  -2   5 -14 2677.95 307.456   1
   2  -5 -13 594.295 293.223  -2
  -2   5 -15 594.295 293.223   1
   2  -5 -14 7866.36 355.294  -2
  -2   5 -16 7866.36 355.294   1
   2  -5 -15 154.541 281.494  -2
  -2   5 -17 154.541 281.494   1
   2  -5 -16 17605.3 471.009  -2
  -2   5 -18 17605.3 471.009   1
   2  -5 -17 30.4650 311.616  -2
  -2   5 -19 30.4650 311.616   1
   2  -5 -18 6089.62 717.735  -2
  -2   5 -20 6089.62 717.735   1
   2  -5 -19 663.533 318.629  -2
  -2   5 -21 663.533 318.629   1
   2  -5 -20 373.592 294.945  -2
  -2   5 -22 373.592 294.945   1
   2  -5 -21 229.449 285.777  -2
  -2   5 -23 229.449 285.777   1
   2  -5 -22-187.987 278.190  -2
  -2   5 -24-187.987 278.190   1
   2  -5 -23-119.265 272.521  -2
  -2   5 -25-119.265 272.521   1
   2  -5 -24 4.08628 306.428  -2
  -2   5 -26 4.08628 306.428   1
   2  -5 -25 564.740 605.338  -2
  -2   5 -27 564.740 605.338   1
   2  -5 -26 367.268 204.259  -2
  -2   5 -28 367.268 204.259   1
   2  -5 -27 4.46310 189.993  -2
  -2   5 -29 4.46310 189.993   1
   2  -4 -30 8.88827 181.052   1
   2  -4 -29-64.1807 204.050   1
  -2   4 -30 3621.78 323.412  -2
   2  -4 -28 3621.78 323.412   1
  -2   4 -29 1579.83 344.336  -2
   2  -4 -27 1579.83 344.336   1
  -2   4 -28 1575.12 353.983  -2
   2  -4 -26 1575.12 353.983   1
  -2   4 -27 1127.11 391.639  -2
   2  -4 -25 1127.11 391.639   1
  -2   4 -26 2032.50 475.806  -2
   2  -4 -24 2032.50 475.806   1
   2  -4  25 2148.02 804.544  -2
  -2   4  23 2148.02 804.544   1
  -2   4 -24 4006.46 1256.22  -2
   2  -4 -22 4006.46 1256.22   1
   2  -4  23 2365.39 654.633  -2
  -2   4  21 2365.39 654.633   1
   2  -4  22 731.377 676.537  -2
  -2   4  20 731.377 676.537   1
   2  -4  21-47.3700 695.893  -2
  -2   4  19-47.3700 695.893   1
   2  -4  20 2295.06 727.124  -2
  -2   4  18 2295.06 727.124   1
   2  -4  19 320.084 716.430  -2
  -2   4  17 320.084 716.430   1
  -2   4 -18 240.930 664.815  -2
   2  -4 -16 240.930 664.815   1
  -2   4 -17 8830.84 863.595  -2
   2  -4 -15 8830.84 863.595   1
  -2   4 -16 8267.35 580.998  -2
   2  -4 -14 8267.35 580.998   1
   2  -4  15 3176.17 851.851  -2
  -2   4  13 3176.17 851.851   1
   2  -4  14 67882.8 2119.52  -2
  -2   4  12 67882.8 2119.52   1
   2  -4  13 3019.51 968.718  -2
  -2   4  11 3019.51 968.718   1
  -2   4 -12 33863.2 2001.11  -2
   2  -4 -10 33863.2 2001.11   1
  -2   4 -11 4906.96 507.110  -2
   2  -4  -9 4906.96 507.110   1
  -2   4 -10 16146.5 611.709  -2
   2  -4  -8 16146.5 611.709   1
  -2   4  -9 1468.26 654.583  -2
   2  -4  -7 1468.26 654.583   1
  -2   4  -8 32217.5 1098.52  -2
   2  -4  -6 32217.5 1098.52   1
  -2   4  -7 28749.6 1065.93  -2
   2  -4  -5 28749.6 1065.93   1
  -2   4  -6 74654.7 1503.21  -2
   2  -4  -4 74654.7 1503.21   1
  -2   4  -5 4408.50 683.717  -2
   2  -4  -3 4408.50 683.717   1
   2  -4   4 25556.2 861.563  -2
  -2   4   2 25556.2 861.563   1
   2  -4   3 41067.2 1140.15  -2
  -2   4   1 41067.2 1140.15   1
  -2   4  -2 34514.7 1084.73  -2
   2  -4   0 34514.7 1084.73   1
  -2   4  -1 3553.44 576.749  -2
   2  -4   1 3553.44 576.749   1
  -2   4   0 31583.8 1199.87  -2
   2  -4   2 31583.8 1199.87   1
  -2   4   1 43886.1 1315.72  -2
   2  -4   3 43886.1 1315.72   1
  -2   4   2 32633.6 1364.25  -2
   2  -4   4 32633.6 1364.25   1
  -2   4   3 13065.8 1015.29  -2
   2  -4   5 13065.8 1015.29   1
  -2   4   4 78762.1 1982.66  -2
   2  -4   6 78762.1 1982.66   1
  -2   4   5 33904.8 1402.79  -2
   2  -4   7 33904.8 1402.79   1
  -2   4   6 36229.3 1441.42  -2
   2  -4   8 36229.3 1441.42   1
   2  -4  -7 2287.42 994.879  -2
  -2   4  -9 2287.42 994.879   1
   2  -4  -8 16707.3 814.878  -2
  -2   4 -10 16707.3 814.878   1
   2  -4  -9 4995.64 740.814  -2
  -2   4 -11 4995.64 740.814   1
   2  -4 -10 36327.9 1791.66  -2
  -2   4 -12 36327.9 1791.66   1
  -2   4  11 4188.79 397.168  -2
   2  -4  13 4188.79 397.168   1
  -2   4  12 71145.6 3690.82  -2
   2  -4  14 71145.6 3690.82   1
  -2   4  13 2452.67 373.702  -2
   2  -4  15 2452.67 373.702   1
   2  -4 -14 7427.25 431.641  -2
  -2   4 -16 7427.25 431.641   1
  -2   4  15 8962.49 902.071  -2
   2  -4  17 8962.49 902.071   1
  -2   4  16 103.437 640.502  -2
   2  -4  18 103.437 640.502   1
   2  -4 -17 337.525 545.282  -2
  -2   4 -19 337.525 545.282   1
   2  -4 -18 3042.13 354.852  -2
  -2   4 -20 3042.13 354.852   1
   2  -4 -19 428.066 476.113  -2
  -2   4 -21 428.066 476.113   1
   2  -4 -20 570.204 323.690  -2
  -2   4 -22 570.204 323.690   1
   2  -4 -21 1538.21 547.720  -2
  -2   4 -23 1538.21 547.720   1
   2  -4 -22 3000.67 530.544  -2
  -2   4 -24 3000.67 530.544   1
   2  -4 -23 1713.71 345.306  -2
  -2   4 -25 1713.71 345.306   1
   2  -4 -24 1485.20 520.277  -2
  -2   4 -26 1485.20 520.277   1
   2  -4 -25 881.959 318.424  -2
  -2   4 -27 881.959 318.424   1
   2  -4 -26 690.070 311.103  -2
  -2   4 -28 690.070 311.103   1
   2  -4 -27 856.391 271.016  -2
  -2   4 -29 856.391 271.016   1
   2  -4 -28 2127.07 281.196  -2
  -2   4 -30 2127.07 281.196   1
   2  -4 -29 47.9803 235.116  -2
  -2   4 -31 47.9803 235.116   1
   2  -4 -30 86.5104 214.206  -2
  -2   4 -32 86.5104 214.206   1
  -2   3 -32 57.0481 249.899  -2
   2  -3 -31 57.0481 249.899   1
  -2   3 -31 447.494 281.504  -2
   2  -3 -30 447.494 281.504   1
  -2   3 -30 1563.08 512.916  -2
   2  -3 -29 1563.08 512.916   1
   2  -3  29 2650.07 1437.35  -2
  -2   3  28 2650.07 1437.35   1
  -2   3 -28 792.325 449.623  -2
   2  -3 -27 792.325 449.623   1
   2  -3  27 431.980 587.242  -2
  -2   3  26 431.980 587.242   1
   2  -3  26 1461.50 661.362  -2
  -2   3  25 1461.50 661.362   1
   2  -3  25 1211.09 692.128  -2
  -2   3  24 1211.09 692.128   1
   2  -3  24 1507.54 703.691  -2
  -2   3  23 1507.54 703.691   1
   2  -3  23 12092.1 871.049  -2
  -2   3  22 12092.1 871.049   1
   2  -3  22 20318.1 951.492  -2
  -2   3  21 20318.1 951.492   1
   2  -3  21 3081.42 784.284  -2
  -2   3  20 3081.42 784.284   1
  -2   3 -20 1964.18 905.602  -2
   2  -3 -19 1964.18 905.602   1
  -2   3 -19 11393.5 1634.78  -2
   2  -3 -18 11393.5 1634.78   1
  -2   3 -18 2287.11 802.365  -2
   2  -3 -17 2287.11 802.365   1
   2  -3  17 4745.03 945.195  -2
  -2   3  16 4745.03 945.195   1
   2  -3  16 10164.1 869.882  -2
  -2   3  15 10164.1 869.882   1
   2  -3  15 2903.25 694.427  -2
  -2   3  14 2903.25 694.427   1
   2  -3  14 1523.02 607.762  -2
  -2   3  13 1523.02 607.762   1
   2  -3  13 3132.50 781.786  -2
  -2   3  12 3132.50 781.786   1
  -2   3 -12 3694.88 601.277  -2
   2  -3 -11 3694.88 601.277   1
  -2   3 -11 6215.41 654.366  -2
   2  -3 -10 6215.41 654.366   1
  -2   3 -10 5874.37 639.160  -2
   2  -3  -9 5874.37 639.160   1
  -2   3  -9 112.981 486.257  -2
   2  -3  -8 112.981 486.257   1
  -2   3  -8 26695.8 978.674  -2
   2  -3  -7 26695.8 978.674   1
  -2   3  -7 41281.6 1126.67  -2
   2  -3  -6 41281.6 1126.67   1
  -2   3  -6 22758.3 873.131  -2
   2  -3  -5 22758.3 873.131   1
  -2   3  -5 2492.40 481.231  -2
   2  -3  -4 2492.40 481.231   1
  -2   3  -4 7749.81 611.728  -2
   2  -3  -3 7749.81 611.728   1
  -2   3  -3 3397.53 507.361  -2
   2  -3  -2 3397.53 507.361   1
  -2   3  -2 45108.6 1135.58  -2
   2  -3  -1 45108.6 1135.58   1
   2  -3   1 65419.5 1289.29  -2
  -2   3   0 65419.5 1289.29   1
  -2   3   0 46628.3 2408.63  -2
   2  -3   1 46628.3 2408.63   1
  -2   3   1 36693.7 1539.87  -2
   2  -3   2 36693.7 1539.87   1
  -2   3   2 4389.67 554.527  -2
   2  -3   3 4389.67 554.527   1
   2  -3  -3 11291.5 731.668  -2
  -2   3  -4 11291.5 731.668   1
   2  -3  -4 2136.17 442.370  -2
  -2   3  -5 2136.17 442.370   1
   2  -3  -5 15272.4 690.697  -2
  -2   3  -6 15272.4 690.697   1
  -2   3   6 64783.3 1643.33  -2
   2  -3   7 64783.3 1643.33   1
  -2   3   7 18974.8 1057.29  -2
   2  -3   8 18974.8 1057.29   1
  -2   3   8 666.438 645.344  -2
   2  -3   9 666.438 645.344   1
  -2   3   9 3935.68 786.333  -2
   2  -3  10 3935.68 786.333   1
  -2   3  10 6131.32 850.236  -2
   2  -3  11 6131.32 850.236   1
  -2   3  11 5393.10 872.913  -2
   2  -3  12 5393.10 872.913   1
  -2   3  12 2805.95 808.596  -2
   2  -3  13 2805.95 808.596   1
  -2   3  13 2051.56 365.633  -2
   2  -3  14 2051.56 365.633   1
  -2   3  14 3106.43 607.864  -2
   2  -3  15 3106.43 607.864   1
  -2   3  15 10932.9 1258.57  -2
   2  -3  16 10932.9 1258.57   1
  -2   3  16 4557.54 549.739  -2
   2  -3  17 4557.54 549.739   1
  -2   3  17 1730.06 608.447  -2
   2  -3  18 1730.06 608.447   1
  -2   3  18 11169.4 859.156  -2
   2  -3  19 11169.4 859.156   1
  -2   3  19 2328.37 444.620  -2
   2  -3  20 2328.37 444.620   1
   2  -3 -20 4236.82 388.996  -2
  -2   3 -21 4236.82 388.996   1
   2  -3 -21 24890.1 1327.89  -2
  -2   3 -22 24890.1 1327.89   1
   2  -3 -22 13185.9 1113.52  -2
  -2   3 -23 13185.9 1113.52   1
   2  -3 -23 1404.30 375.441  -2
  -2   3 -24 1404.30 375.441   1
   2  -3 -24 1178.12 412.026  -2
  -2   3 -25 1178.12 412.026   1
   2  -3 -25 1962.09 379.107  -2
  -2   3 -26 1962.09 379.107   1
   2  -3 -26 569.620 354.619  -2
  -2   3 -27 569.620 354.619   1
   2  -3 -27 735.464 301.988  -2
  -2   3 -28 735.464 301.988   1
   2  -3 -28 1391.23 322.960  -2
  -2   3 -29 1391.23 322.960   1
   2  -3 -29 672.548 305.918  -2
  -2   3 -30 672.548 305.918   1
   2  -3 -30 751.608 277.225  -2
  -2   3 -31 751.608 277.225   1
   2  -3 -31-39.6027 249.076  -2
  -2   3 -32-39.6027 249.076   1
   2  -3 -32-8.99445 226.529  -2
  -2   3 -33-8.99445 226.529   1
  -2   2  32 355.958 285.064   1
   2  -2 -31 906.844 278.352   1
  -2   2  30 4537.80 573.913   1
  -2   2 -31 4347.75 426.835  -2
   2  -2 -30 4347.75 426.835   1
  -2   2  29 169.271 422.246   1
  -2   2 -30 2279.42 447.099  -2
   2  -2 -29 2279.42 447.099   1
  -2   2  28 703.879 464.034   1
   2  -2  28 3347.43 650.349  -2
  -2   2  27 3347.43 650.349   1
   2  -2  27 7444.56 745.177  -2
  -2   2  26 7444.56 745.177   1
   2  -2  26 3089.29 743.738  -2
  -2   2  25 3089.29 743.738   1
   2  -2  25-192.359 730.140  -2
  -2   2  24-192.359 730.140   1
   2  -2  24 6367.26 811.136  -2
  -2   2  23 6367.26 811.136   1
   2  -2  23 3919.00 792.150  -2
  -2   2  22 3919.00 792.150   1
   2  -2  22 21786.8 3203.51  -2
  -2   2  21 21786.8 3203.51   1
   2  -2  21 57852.5 1321.56  -2
  -2   2  20 57852.5 1321.56   1
   2  -2  20 35493.4 5496.53  -2
  -2   2  19 35493.4 5496.53   1
   2  -2  19 5497.89 1182.91  -2
  -2   2  18 5497.89 1182.91   1
  -2   2 -18 12560.7 925.032  -2
   2  -2 -17 12560.7 925.032   1
   2  -2  17 2550.31 1350.14  -2
  -2   2  16 2550.31 1350.14   1
  -2   2 -16 5951.56 460.439  -2
   2  -2 -15 5951.56 460.439   1
  -2   2 -15 34800.0 1132.89  -2
   2  -2 -14 34800.0 1132.89   1
  -2   2 -14 55344.0 1274.79  -2
   2  -2 -13 55344.0 1274.79   1
  -2   2 -13 32455.5 995.130  -2
   2  -2 -12 32455.5 995.130   1
  -2   2 -12 62154.1 1147.48  -2
   2  -2 -11 62154.1 1147.48   1
  -2   2 -11 67599.3 1124.79  -2
   2  -2 -10 67599.3 1124.79   1
  -2   2 -10 38750.4 884.971  -2
   2  -2  -9 38750.4 884.971   1
  -2   2  -9 63541.2 951.131  -2
   2  -2  -8 63541.2 951.131   1
  -2   2  -8 28424.0 688.587  -2
   2  -2  -7 28424.0 688.587   1
  -2   2  -7 4867.56 419.176  -2
   2  -2  -6 4867.56 419.176   1
  -2   2  -6 11181.2 476.260  -2
   2  -2  -5 11181.2 476.260   1
  -2   2  -5 22337.5 560.216  -2
   2  -2  -4 22337.5 560.216   1
  -2   2  -4 8983.19 423.554  -2
   2  -2  -3 8983.19 423.554   1
  -2   2  -3 841.992 316.090  -2
   2  -2  -2 841.992 316.090   1
   2  -2   2 450.103 371.769  -2
  -2   2   1 450.103 371.769   1
   2  -2   1 5367.84 412.828  -2
  -2   2   0 5367.84 412.828   1
   2  -2   0 3907.84 402.957  -2
  -2   2  -1 3907.84 402.957   1
  -2   2   1 245.102 370.838  -2
   2  -2   2 245.102 370.838   1
   2  -2  -2 616.011 455.888  -2
  -2   2  -3 616.011 455.888   1
   2  -2  -3 11923.7 576.271  -2
  -2   2  -4 11923.7 576.271   1
  -2   2   4 23864.7 666.185  -2
   2  -2   5 23864.7 666.185   1
   2  -2  -5 8536.11 521.466  -2
  -2   2  -6 8536.11 521.466   1
  -2   2   6 2350.46 450.498  -2
   2  -2   7 2350.46 450.498   1
  -2   2   7 44490.8 989.434  -2
   2  -2   8 44490.8 989.434   1
  -2   2   8 44268.8 1018.48  -2
   2  -2   9 44268.8 1018.48   1
  -2   2   9 66939.1 1222.83  -2
   2  -2  10 66939.1 1222.83   1
  -2   2  10 75984.6 1310.82  -2
   2  -2  11 75984.6 1310.82   1
  -2   2  11 37521.8 1070.61  -2
   2  -2  12 37521.8 1070.61   1
  -2   2  12 46708.9 1160.79  -2
   2  -2  13 46708.9 1160.79   1
  -2   2  13 48151.9 1247.31  -2
   2  -2  14 48151.9 1247.31   1
  -2   2 -15 6535.88 232.418   1
  -2   2  14 27106.3 1086.13  -2
   2  -2  15 27106.3 1086.13   1
  -2   2  15 6314.78 375.161  -2
   2  -2  16 6314.78 375.161   1
   2  -2 -16 2182.59 570.881  -2
  -2   2 -17 2182.59 570.881   1
  -2   2  17 12930.1 710.088  -2
   2  -2  18 12930.1 710.088   1
  -2   2  18 5857.37 436.285  -2
   2  -2  19 5857.37 436.285   1
  -2   2  19 29972.0 3127.29  -2
   2  -2  20 29972.0 3127.29   1
   2  -2 -20 63256.6 7050.94  -2
  -2   2 -21 63256.6 7050.94   1
   2  -2 -21 17316.4 1567.62  -2
  -2   2 -22 17316.4 1567.62   1
   2  -2 -22 3503.49 628.345  -2
  -2   2 -23 3503.49 628.345   1
   2  -2 -23 6688.95 452.997  -2
  -2   2 -24 6688.95 452.997   1
   2  -2 -24 181.488 384.840  -2
  -2   2 -25 181.488 384.840   1
   2  -2 -25 3059.74 423.776  -2
  -2   2 -26 3059.74 423.776   1
   2  -2 -26 7838.16 2079.86  -2
  -2   2 -27 7838.16 2079.86   1
   2  -2 -27 2790.30 921.926  -2
  -2   2 -28 2790.30 921.926   1
   2  -2 -28 253.193 390.749  -2
  -2   2 -29 253.193 390.749   1
   2  -2 -29 2733.23 404.493  -2
  -2   2 -30 2733.23 404.493   1
  -2   2 -31 1204.05 382.764   1
   2  -2 -30 4036.85 348.835  -2
  -2   2 -31 4036.85 348.835   1
   2  -2 -31 890.145 291.383  -2
  -2   2 -32 890.145 291.383   1
  -2   2 -33 33.2230 194.107   1
  -2   2 -34-264.029 179.560   1
  -2   1 -34-23.7740 298.738  -2
   2  -1 -34-23.7740 298.738   1
  -2   1 -33 204.388 346.030  -2
   2  -1 -33 204.388 346.030   1
  -2   1 -32 220.891 389.119  -2
   2  -1 -32 220.891 389.119   1
   2  -1  31 1936.65 528.028  -2
  -2   1  31 1936.65 528.028   1
   2  -1  30 35.0325 502.036  -2
  -2   1  30 35.0325 502.036   1
   2  -1  29 216.210 620.117  -2
  -2   1  29 216.210 620.117   1
   2  -1  28 4339.76 733.605  -2
  -2   1  28 4339.76 733.605   1
   2  -1  27 496.198 723.608  -2
  -2   1  27 496.198 723.608   1
   2  -1  26 1858.32 759.043  -2
  -2   1  26 1858.32 759.043   1
   2  -1  25-83.8678 760.211  -2
  -2   1  25-83.8678 760.211   1
   2  -1  24 927.811 765.063  -2
  -2   1  24 927.811 765.063   1
   2  -1  23 291.935 779.399  -2
  -2   1  23 291.935 779.399   1
   2  -1  22 9857.75 897.503  -2
  -2   1  22 9857.75 897.503   1
   2  -1  21 9161.73 874.715  -2
  -2   1  21 9161.73 874.715   1
   2  -1  20 6062.94 469.964  -2
  -2   1  20 6062.94 469.964   1
  -2   1 -19 346.494 876.917  -2
   2  -1 -19 346.494 876.917   1
  -2   1 -18 338.278 396.489  -2
   2  -1 -18 338.278 396.489   1
  -2   1 -17 1004.06 393.415  -2
   2  -1 -17 1004.06 393.415   1
   2  -1  16 17.8867 362.812  -2
  -2   1  16 17.8867 362.812   1
  -2   1 -15 424.443 572.867  -2
   2  -1 -15 424.443 572.867   1
  -2   1 -14 48385.9 1460.03  -2
   2  -1 -14 48385.9 1460.03   1
  -2   1 -13 79210.3 1748.63  -2
   2  -1 -13 79210.3 1748.63   1
  -2   1 -12 20008.8 955.214  -2
   2  -1 -12 20008.8 955.214   1
  -2   1 -11 24277.9 969.967  -2
   2  -1 -11 24277.9 969.967   1
  -2   1 -10 229855. 2441.59  -2
   2  -1 -10 229855. 2441.59   1
  -2   1  -9 69929.9 1332.93  -2
   2  -1  -9 69929.9 1332.93   1
  -2   1  -8 141069. 1709.71  -2
   2  -1  -8 141069. 1709.71   1
  -2   1  -7 108259. 1410.97  -2
   2  -1  -7 108259. 1410.97   1
  -2   1  -6 129208. 1418.77  -2
   2  -1  -6 129208. 1418.77   1
  -2   1  -5 17158.8 559.211  -2
   2  -1  -5 17158.8 559.211   1
  -2   1  -4 20095.7 530.021  -2
   2  -1  -4 20095.7 530.021   1
  -2   1  -3 94630.4 2022.74  -2
   2  -1  -3 94630.4 2022.74   1
   2  -1   2 1067.27 381.231  -2
  -2   1   2 1067.27 381.231   1
   2  -1   1-8.58140 350.002  -2
  -2   1   1-8.58140 350.002   1
   2  -1   0 201142. 4880.39  -2
  -2   1   0 201142. 4880.39   1
   2  -1  -1 171.165 371.469  -2
  -2   1  -1 171.165 371.469   1
   2  -1  -2 1448.75 408.219  -2
  -2   1  -2 1448.75 408.219   1
  -2   1   3 83661.4 1119.76  -2
   2  -1   3 83661.4 1119.76   1
  -2   1   4 17410.2 791.402  -2
   2  -1   4 17410.2 791.402   1
   2  -1  -5 15095.7 1084.81  -2
  -2   1  -5 15095.7 1084.81   1
  -2   1   6 117300. 4384.21  -2
   2  -1   6 117300. 4384.21   1
  -2   1   7 97491.0 2004.61  -2
   2  -1   7 97491.0 2004.61   1
  -2   1   8 128989. 6612.46  -2
   2  -1   8 128989. 6612.46   1
  -2   1   9 66847.3 3305.15  -2
   2  -1   9 66847.3 3305.15   1
  -2   1  10 205698. 12262.2  -2
   2  -1  10 205698. 12262.2   1
  -2   1  11 18840.7 845.013  -2
   2  -1  11 18840.7 845.013   1
  -2   1  12 16630.4 853.411  -2
   2  -1  12 16630.4 853.411   1
  -2   1  13 71457.7 1564.85  -2
   2  -1  13 71457.7 1564.85   1
  -2   1  14 40494.0 1289.89  -2
   2  -1  14 40494.0 1289.89   1
  -2   1  15 1687.11 678.614  -2
   2  -1  15 1687.11 678.614   1
   2  -1 -16-69.5427 287.939  -2
  -2   1 -16-69.5427 287.939   1
   2  -1 -17 756.618 340.308  -2
  -2   1 -17 756.618 340.308   1
   2  -1 -18 323.215 320.149  -2
  -2   1 -18 323.215 320.149   1
   2  -1 -19 379.344 331.600  -2
  -2   1 -19 379.344 331.600   1
   2  -1 -20 6394.60 429.759  -2
  -2   1 -20 6394.60 429.759   1
   2  -1 -21 8915.68 442.940  -2
  -2   1 -21 8915.68 442.940   1
   2  -1 -22 9308.88 504.109  -2
  -2   1 -22 9308.88 504.109   1
   2  -1 -23 1219.23 594.188  -2
  -2   1 -23 1219.23 594.188   1
   2  -1 -24 527.939 382.815  -2
  -2   1 -24 527.939 382.815   1
   2  -1 -25 218.363 412.548  -2
  -2   1 -25 218.363 412.548   1
   2  -1 -26 553.850 433.227  -2
  -2   1 -26 553.850 433.227   1
   2  -1 -27 443.710 431.336  -2
  -2   1 -27 443.710 431.336   1
   2  -1 -28 4893.15 881.344  -2
  -2   1 -28 4893.15 881.344   1
   2  -1 -29 371.909 402.399  -2
  -2   1 -29 371.909 402.399   1
   2  -1 -30 145.117 358.634  -2
  -2   1 -30 145.117 358.634   1
   2  -1 -31 1508.87 381.834  -2
  -2   1 -31 1508.87 381.834   1
   2  -1 -32 355.186 339.978  -2
  -2   1 -32 355.186 339.978   1
   2  -1 -33 31.7622 304.676  -2
  -2   1 -33 31.7622 304.676   1
  -2   0  34 191.610 265.116   1
  -2   0  33 482.976 325.625   1
  -2   0  32 123.215 375.526   1
  -2   0  31-228.994 435.142   1
  -2   0  30 242.670 473.854   1
  -2   0  29-253.136 516.611   1
  -2   0  28 749.353 555.787   1
  -2   0  27-21.9943 574.945   1
  -2   0  26 1230.16 628.673   1
  -2   0  25 252.372 619.263   1
  -2   0  24 683.335 640.027   1
  -2   0  23 250.973 611.144   1
  -2   0  22-74.7067 321.574   1
   2   0  22 618.818 765.582  -2
  -2   0  22 618.818 765.582   1
  -2   0  21 19.4390 419.569   1
   2   0  21-111.820 781.478  -2
  -2   0  21-111.820 781.478   1
  -2   0  20 1189.71 305.599   1
   2   0  20 2547.51 747.166  -2
  -2   0  20 2547.51 747.166   1
  -2   0  19 188.242 287.940   1
   2   0  19 145.949 707.355  -2
  -2   0  19 145.949 707.355   1
  -2   0  18 236.201 275.143   1
   2   0  18-54.2918 658.133  -2
  -2   0  18-54.2918 658.133   1
   2   0  17 26070.9 496.849  -2
  -2   0  17 26070.9 496.849   1
   2   0  16 1556.58 639.124  -2
  -2   0  16 1556.58 639.124   1
  -2   0  15 678.417 312.633   1
  -2   0  14 342.726 314.516   1
   2   0  13 23432.5 635.109  -2
  -2   0  13 23432.5 635.109   1
   2   0  12 2638.45 409.004  -2
  -2   0  12 2638.45 409.004   1
   2   0  11 27751.0 657.637  -2
  -2   0  11 27751.0 657.637   1
   2   0  10 25724.2 649.692  -2
  -2   0  10 25724.2 649.692   1
   2   0   9 53795.1 867.596  -2
  -2   0   9 53795.1 867.596   1
   2   0   8 18747.5 618.168  -2
  -2   0   8 18747.5 618.168   1
  -2   0   7 41704.2 485.176   1
   2   0   7 44923.9 813.161  -2
  -2   0   7 44923.9 813.161   1
  -2   0   6 5211.52 260.776   1
   2   0   6 6027.43 523.212  -2
  -2   0   6 6027.43 523.212   1
  -2   0   5 201.996 216.081   1
   2   0   5 9994.40 618.859  -2
  -2   0   5 9994.40 618.859   1
  -2   0   4 78291.3 739.540   1
   2   0   4 121957. 2767.24  -2
  -2   0   4 121957. 2767.24   1
  -2   0   3 52599.3 648.392   1
   2   0   3 93791.1 1172.69  -2
  -2   0   3 93791.1 1172.69   1
   2   0   2 15269.9 508.585  -2
  -2   0   2 15269.9 508.585   1
   2   0   1 1281.99 372.966  -2
  -2   0   1 1281.99 372.966   1
   2   0   0 2360.56 395.955  -2
  -2   0   0 2360.56 395.955   1
   2   0  -1 1184.92 407.407  -2
  -2   0  -1 1184.92 407.407   1
   2   0  -2 20184.9 589.486  -2
  -2   0  -2 20184.9 589.486   1
  -2   0  -3 64550.3 967.506   1
   2   0  -3 94611.4 1003.49  -2
  -2   0  -3 94611.4 1003.49   1
   2   0  -4 119941. 2103.93  -2
  -2   0  -4 119941. 2103.93   1
  -2   0  -5 16818.2 563.430   1
   2   0  -5 17043.8 603.631  -2
  -2   0  -5 17043.8 603.631   1
  -2   0  -6 1462.66 379.283   1
  -2   0  -7 13240.9 563.327   1
  -2   0  -8 4571.14 442.297   1
  -2   0  -9 29506.5 755.682   1
  -2   0 -10 27810.6 756.343   1
  -2   0 -11 32052.1 818.374   1
  -2   0 -12 232.917 380.836   1
  -2   0 -13 11758.6 600.911   1
  -2   0 -14-52.5981 339.998   1
  -2   0 -15 5778.75 508.193   1
  -2   0 -16 623.780 368.463   1
   2   0 -17 28160.1 442.493  -2
  -2   0 -17 28160.1 442.493   1
   2   0 -18 103.111 267.696  -2
  -2   0 -18 103.111 267.696   1
  -2   0 -19 224.510 191.056   1
   2   0 -19 365.038 305.576  -2
  -2   0 -19 365.038 305.576   1
   2   0 -20 2365.41 347.139  -2
  -2   0 -20 2365.41 347.139   1
   2   0 -21 1054.52 424.375  -2
  -2   0 -21 1054.52 424.375   1
   2   0 -22 615.511 359.891  -2
  -2   0 -22 615.511 359.891   1
   2   0 -23 143.568 439.982  -2
  -2   0 -23 143.568 439.982   1
   2   0 -24 966.485 430.290  -2
  -2   0 -24 966.485 430.290   1
   2   0 -25 1357.46 437.456  -2
  -2   0 -25 1357.46 437.456   1
  -2   0 -26 2474.40 616.056   1
   2   0 -26 2768.93 733.789  -2
  -2   0 -26 2768.93 733.789   1
  -2   0 -27 197.644 465.603   1
   2   0 -27-251.287 316.560  -2
  -2   0 -27-251.287 316.560   1
  -2   0 -28 576.576 403.953   1
  -2   0 -29 31.3985 347.146   1
  -2   0 -30 134.061 371.946   1
  -2   0 -31 129.859 271.295   1
  -2   0 -32-29.1930 433.544   1
  -2   0 -33 408.599 376.784   1
  -2   0 -34 97.4381 320.609   1
   2   1  33 516.011 481.773  -2
  -2  -1  34 516.011 481.773   1
   2   1  32 210.087 443.383  -2
  -2  -1  33 210.087 443.383   1
   2   1  31 271.726 515.640  -2
  -2  -1  32 271.726 515.640   1
   2   1  30 373.888 549.713  -2
  -2  -1  31 373.888 549.713   1
   2   1  29 81.1420 619.859  -2
  -2  -1  30 81.1420 619.859   1
   2   1  28-9.15596 662.520  -2
  -2  -1  29-9.15596 662.520   1
   2   1  27 3503.72 762.313  -2
  -2  -1  28 3503.72 762.313   1
   2   1  26 6457.68 880.159  -2
  -2  -1  27 6457.68 880.159   1
   2   1  25 616.790 788.918  -2
  -2  -1  26 616.790 788.918   1
   2   1  24 3239.17 840.813  -2
  -2  -1  25 3239.17 840.813   1
   2   1  23 10511.0 2159.94  -2
  -2  -1  24 10511.0 2159.94   1
   2   1  22 2789.12 416.209  -2
  -2  -1  23 2789.12 416.209   1
   2   1  21 2262.02 483.737  -2
  -2  -1  22 2262.02 483.737   1
   2   1  20 5645.73 459.498  -2
  -2  -1  21 5645.73 459.498   1
   2   1  19 479.746 376.627  -2
  -2  -1  20 479.746 376.627   1
   2   1  18 3877.86 642.354  -2
  -2  -1  19 3877.86 642.354   1
   2   1  17 7842.14 389.530  -2
  -2  -1  18 7842.14 389.530   1
   2   1  16 2928.69 417.132  -2
  -2  -1  17 2928.69 417.132   1
   2   1  15 904.818 447.079  -2
  -2  -1  16 904.818 447.079   1
   2   1  14 653.133 763.577  -2
  -2  -1  15 653.133 763.577   1
   2   1  13 4982.78 958.368  -2
  -2  -1  14 4982.78 958.368   1
   2   1  12 4986.35 777.340  -2
  -2  -1  13 4986.35 777.340   1
   2   1  11 4059.23 588.927  -2
  -2  -1  12 4059.23 588.927   1
   2   1  10 20577.4 870.727  -2
  -2  -1  11 20577.4 870.727   1
   2   1   9 49602.7 4275.48  -2
  -2  -1  10 49602.7 4275.48   1
   2   1   8 24277.9 870.221  -2
  -2  -1   9 24277.9 870.221   1
   2   1   7 2615.86 401.140  -2
  -2  -1   8 2615.86 401.140   1
   2   1   6 16131.4 1698.16  -2
  -2  -1   7 16131.4 1698.16   1
   2   1   5 60617.4 3121.85  -2
  -2  -1   6 60617.4 3121.85   1
   2   1   4 41734.3 3251.16  -2
  -2  -1   5 41734.3 3251.16   1
   2   1   3 30185.7 1859.20  -2
  -2  -1   4 30185.7 1859.20   1
   2   1   2 7936.28 553.696  -2
  -2  -1   3 7936.28 553.696   1
   2   1   1 1020.81 424.095  -2
  -2  -1   2 1020.81 424.095   1
   2   1   0 1038.47 437.775  -2
  -2  -1   1 1038.47 437.775   1
   2   1  -1 1322.76 461.099  -2
  -2  -1   0 1322.76 461.099   1
   2   1  -2 1606.05 462.759  -2
  -2  -1  -1 1606.05 462.759   1
   2   1  -3 7509.80 604.014  -2
  -2  -1  -2 7509.80 604.014   1
   2   1  -4 23633.6 4085.68  -2
  -2  -1  -3 23633.6 4085.68   1
   2   1  -5 56530.8 1073.86  -2
  -2  -1  -4 56530.8 1073.86   1
   2   1  -6 35441.7 932.721  -2
  -2  -1  -5 35441.7 932.721   1
   2   1  -7 26866.9 859.059  -2
  -2  -1  -6 26866.9 859.059   1
   2   1  -8 4856.57 539.662  -2
  -2  -1  -7 4856.57 539.662   1
   2   1  -9 39936.0 1070.92  -2
  -2  -1  -8 39936.0 1070.92   1
   2   1 -10 31885.0 1026.63  -2
  -2  -1  -9 31885.0 1026.63   1
   2   1 -11 30524.8 1045.48  -2
  -2  -1 -10 30524.8 1045.48   1
   2   1 -12 7658.00 699.060  -2
  -2  -1 -11 7658.00 699.060   1
   2   1 -13 6380.60 661.906  -2
  -2  -1 -12 6380.60 661.906   1
   2   1 -14 3890.96 617.541  -2
  -2  -1 -13 3890.96 617.541   1
   2   1 -15 1636.00 552.897  -2
  -2  -1 -14 1636.00 552.897   1
   2   1 -16 866.576 467.069  -2
  -2  -1 -15 866.576 467.069   1
   2   1 -17 4945.91 1100.07  -2
  -2  -1 -16 4945.91 1100.07   1
   2   1 -18 7526.55 864.189  -2
  -2  -1 -17 7526.55 864.189   1
   2   1 -19 4444.54 572.692  -2
  -2  -1 -18 4444.54 572.692   1
   2   1 -20 218.756 340.010  -2
  -2  -1 -19 218.756 340.010   1
   2   1 -21 5506.66 765.154  -2
  -2  -1 -20 5506.66 765.154   1
   2   1 -22 2130.86 522.947  -2
  -2  -1 -21 2130.86 522.947   1
   2   1 -23 3260.15 776.159  -2
  -2  -1 -22 3260.15 776.159   1
   2   1 -24 6431.55 635.792  -2
  -2  -1 -23 6431.55 635.792   1
   2   1 -25 3280.20 589.424  -2
  -2  -1 -24 3280.20 589.424   1
   2   1 -26 1337.57 740.046  -2
  -2  -1 -25 1337.57 740.046   1
   2   1 -27 9292.97 1055.18  -2
  -2  -1 -26 9292.97 1055.18   1
   2   1 -28 4678.37 619.471  -2
  -2  -1 -27 4678.37 619.471   1
   2   1 -29 403.380 571.731  -2
  -2  -1 -28 403.380 571.731   1
   2   1 -30-251.533 637.007  -2
  -2  -1 -29-251.533 637.007   1
   2   1 -31-356.702 613.309  -2
  -2  -1 -30-356.702 613.309   1
   2   1 -32 364.785 463.956  -2
  -2  -1 -31 364.785 463.956   1
   2   1 -33 1227.90 437.466  -2
  -2  -1 -32 1227.90 437.466   1
   2   1 -34 1116.69 433.774  -2
  -2  -1 -33 1116.69 433.774   1
  -2  -2  33 157.210 321.013   1
  -2  -2  32 527.980 370.600   1
  -2  -2  31 118.033 418.151   1
  -2  -2  30 174.746 463.112   1
  -2  -2  29 843.766 528.273   1
  -2  -2  28 517.794 520.118   1
  -2  -2  27 182.069 552.517   1
  -2  -2  26 59.7823 598.280   1
  -2  -2  25 28.6529 621.153   1
  -2  -2  24 2657.06 662.978   1
   2   2 -22 4739.43 1757.31   1
  -2  -2  21 1431.49 331.001   1
   2   2 -20 1154.22 217.691   1
   2   2  18 1469.76 352.957  -2
  -2  -2  20 1469.76 352.957   1
  -2  -2  19-835.760 474.042   1
   2   2  17 517.859 345.466  -2
  -2  -2  19 517.859 345.466   1
  -2  -2  18 24.3249 422.561   1
   2   2  16 919.097 346.558  -2
  -2  -2  18 919.097 346.558   1
  -2  -2  17 462.931 403.675   1
   2   2  15 2695.33 354.531  -2
  -2  -2  17 2695.33 354.531   1
  -2  -2  16 174.949 383.838   1
   2   2  14 636.062 345.032  -2
  -2  -2  16 636.062 345.032   1
  -2  -2  15 371.507 428.789   1
   2   2  13 3007.57 362.992  -2
  -2  -2  15 3007.57 362.992   1
  -2  -2  14 117.106 380.301   1
   2   2  12-53.7226 327.005  -2
  -2  -2  14-53.7226 327.005   1
  -2  -2  13 110.911 350.582   1
  -2  -2  12 114.042 394.592   1
  -2  -2  10 819.144 456.875   1
   2   2   8 4403.82 417.678  -2
  -2  -2  10 4403.82 417.678   1
  -2  -2   9 122.606 273.570   1
   2   2   7 1350.34 387.578  -2
  -2  -2   9 1350.34 387.578   1
  -2  -2   8 9663.71 2021.69   1
   2   2   6 18135.1 589.835  -2
  -2  -2   8 18135.1 589.835   1
  -2  -2   7-52.9183 318.920   1
   2   2   5 693.771 370.815  -2
  -2  -2   7 693.771 370.815   1
  -2  -2   6 1303.52 330.414   1
   2   2   4 9258.02 603.557  -2
  -2  -2   6 9258.02 603.557   1
   2   2   3 77186.6 3084.37  -2
  -2  -2   5 77186.6 3084.37   1
   2   2   2 23435.5 1452.28  -2
  -2  -2   4 23435.5 1452.28   1
   2   2   1 2137.39 446.324  -2
  -2  -2   3 2137.39 446.324   1
   2   2   0 41564.2 954.572  -2
  -2  -2   2 41564.2 954.572   1
   2   2  -1 3644.47 520.762  -2
  -2  -2   1 3644.47 520.762   1
   2   2  -2 51001.6 959.563  -2
  -2  -2   0 51001.6 959.563   1
  -2  -2  -1 1713.56 395.303   1
   2   2  -3 2519.27 541.099  -2
  -2  -2  -1 2519.27 541.099   1
   2   2  -4 21805.8 2373.94  -2
  -2  -2  -2 21805.8 2373.94   1
   2   2  -5 77129.0 2390.41  -2
  -2  -2  -3 77129.0 2390.41   1
  -2  -2  -4 7673.49 526.793   1
  -2  -2  -5 2502.08 425.400   1
  -2  -2  -6 12230.8 588.497   1
  -2  -2  -7 840.771 363.508   1
  -2  -2  -8 2482.55 398.506   1
  -2  -2  -9 2373.74 424.361   1
  -2  -2 -10 136.080 357.122   1
  -2  -2 -11 212.462 384.692   1
  -2  -2 -12 106.879 408.857   1
   2   2 -14 23.6886 437.990  -2
  -2  -2 -12 23.6886 437.990   1
  -2  -2 -13 2392.66 453.213   1
   2   2 -15 3903.14 814.200  -2
  -2  -2 -13 3903.14 814.200   1
  -2  -2 -14 180.527 439.156   1
   2   2 -16 632.153 482.529  -2
  -2  -2 -14 632.153 482.529   1
  -2  -2 -15 2326.55 514.705   1
   2   2 -17 3337.42 521.591  -2
  -2  -2 -15 3337.42 521.591   1
  -2  -2 -16 520.484 488.278   1
   2   2 -18 1276.47 1004.39  -2
  -2  -2 -16 1276.47 1004.39   1
  -2  -2 -17-103.683 563.926   1
   2   2 -19 777.104 534.760  -2
  -2  -2 -17 777.104 534.760   1
  -2  -2 -18 2181.02 649.440   1
   2   2 -20 2169.45 620.900  -2
  -2  -2 -18 2169.45 620.900   1
   2   2 -21 1571.54 606.255  -2
  -2  -2 -19 1571.54 606.255   1
   2   2 -22 7948.51 1430.82  -2
  -2  -2 -20 7948.51 1430.82   1
   2   2 -23 21116.2 2454.44  -2
  -2  -2 -21 21116.2 2454.44   1
   2   2 -24 5062.80 1107.35  -2
  -2  -2 -22 5062.80 1107.35   1
   2   2 -25 1577.37 581.430  -2
  -2  -2 -23 1577.37 581.430   1
   2   2 -26 1449.57 553.938  -2
  -2  -2 -24 1449.57 553.938   1
   2   2 -27 740.616 529.758  -2
  -2  -2 -25 740.616 529.758   1
   2   2 -28 148.713 511.428  -2
  -2  -2 -26 148.713 511.428   1
  -2  -2 -27 2153.30 742.212   1
  -2  -2 -28 167.954 356.541   1
  -2  -2 -29 9.82988 466.910   1
  -2  -2 -30 1818.40 430.079   1
  -2  -2 -31 411.686 380.244   1
  -2  -2 -32 922.475 329.112   1
   2   3  30-280.201 396.380  -2
  -2  -3  32-280.201 396.380   1
   2   3  29 426.101 465.945  -2
  -2  -3  31 426.101 465.945   1
   2   3  28 651.620 521.028  -2
  -2  -3  30 651.620 521.028   1
   2   3  27 251.070 572.643  -2
  -2  -3  29 251.070 572.643   1
   2   3  26 507.674 654.167  -2
  -2  -3  28 507.674 654.167   1
   2   3  25 632.003 674.001  -2
  -2  -3  27 632.003 674.001   1
   2   3  24 391.863 708.691  -2
  -2  -3  26 391.863 708.691   1
   2   3  22 644.236 304.581  -2
  -2  -3  24 644.236 304.581   1
   2   3  21 317.738 327.536  -2
  -2  -3  23 317.738 327.536   1
   2   3  20 2069.60 374.675  -2
  -2  -3  22 2069.60 374.675   1
   2   3  19 411.049 357.827  -2
  -2  -3  21 411.049 357.827   1
   2   3  18 65.4008 386.490  -2
  -2  -3  20 65.4008 386.490   1
   2   3  17 27.7792 383.963  -2
  -2  -3  19 27.7792 383.963   1
   2   3  16 2073.26 908.310  -2
  -2  -3  18 2073.26 908.310   1
   2   3  15 7971.27 3411.41  -2
  -2  -3  17 7971.27 3411.41   1
   2   3  14 9786.29 2243.89  -2
  -2  -3  16 9786.29 2243.89   1
   2   3  13 4321.03 430.622  -2
  -2  -3  15 4321.03 430.622   1
   2   3  12 18837.6 616.110  -2
  -2  -3  14 18837.6 616.110   1
   2   3  11 24142.8 636.795  -2
  -2  -3  13 24142.8 636.795   1
   2   3  10 9258.28 471.620  -2
  -2  -3  12 9258.28 471.620   1
   2   3   9 19876.4 867.172  -2
  -2  -3  11 19876.4 867.172   1
   2   3   8 15083.0 2017.57  -2
  -2  -3  10 15083.0 2017.57   1
   2   3   7 18833.3 2064.90  -2
  -2  -3   9 18833.3 2064.90   1
   2   3   6 11315.6 1995.28  -2
  -2  -3   8 11315.6 1995.28   1
   2   3   5 1270.06 443.166  -2
  -2  -3   7 1270.06 443.166   1
   2   3   4 3416.07 833.114  -2
  -2  -3   6 3416.07 833.114   1
   2   3   3 2541.58 579.762  -2
  -2  -3   5 2541.58 579.762   1
   2   3   2 12529.3 836.846  -2
  -2  -3   4 12529.3 836.846   1
   2   3   1 8253.78 754.190  -2
  -2  -3   3 8253.78 754.190   1
   2   3   0 30417.2 1135.10  -2
  -2  -3   2 30417.2 1135.10   1
   2   3  -1 62.8129 499.748  -2
  -2  -3   1 62.8129 499.748   1
   2   3  -2 31495.6 1887.94  -2
  -2  -3   0 31495.6 1887.94   1
   2   3  -3 8380.21 758.019  -2
  -2  -3  -1 8380.21 758.019   1
   2   3  -4 14265.7 865.084  -2
  -2  -3  -2 14265.7 865.084   1
   2   3  -5 2422.38 595.281  -2
  -2  -3  -3 2422.38 595.281   1
   2   3  -6 3781.63 635.278  -2
  -2  -3  -4 3781.63 635.278   1
   2   3  -7 1883.40 564.544  -2
  -2  -3  -5 1883.40 564.544   1
   2   3  -8 10835.3 610.238  -2
  -2  -3  -6 10835.3 610.238   1
   2   3  -9 21574.0 997.457  -2
  -2  -3  -7 21574.0 997.457   1
   2   3 -10 16599.8 1516.40  -2
  -2  -3  -8 16599.8 1516.40   1
   2   3 -11 19299.3 1662.06  -2
  -2  -3  -9 19299.3 1662.06   1
   2   3 -12 9767.82 1468.14  -2
  -2  -3 -10 9767.82 1468.14   1
   2   3 -13 26970.1 1677.06  -2
  -2  -3 -11 26970.1 1677.06   1
   2   3 -14 20327.6 1085.29  -2
  -2  -3 -12 20327.6 1085.29   1
   2   3 -15 4765.60 875.486  -2
  -2  -3 -13 4765.60 875.486   1
   2   3 -16 12005.7 859.059  -2
  -2  -3 -14 12005.7 859.059   1
   2   3 -17 12684.2 1756.18  -2
  -2  -3 -15 12684.2 1756.18   1
   2   3 -18 2802.06 774.983  -2
  -2  -3 -16 2802.06 774.983   1
   2   3 -19 523.461 546.680  -2
  -2  -3 -17 523.461 546.680   1
   2   3 -20-146.978 576.731  -2
  -2  -3 -18-146.978 576.731   1
   2   3 -21 77.8061 540.024  -2
  -2  -3 -19 77.8061 540.024   1
   2   3 -22 2398.09 642.417  -2
  -2  -3 -20 2398.09 642.417   1
   2   3 -23 789.113 594.674  -2
  -2  -3 -21 789.113 594.674   1
   2   3 -24 852.622 567.526  -2
  -2  -3 -22 852.622 567.526   1
   2   3 -25 128.495 537.547  -2
  -2  -3 -23 128.495 537.547   1
   2   3 -26 595.283 603.373  -2
  -2  -3 -24 595.283 603.373   1
   2   3 -27 948.966 529.271  -2
  -2  -3 -25 948.966 529.271   1
   2   3 -28 799.818 505.646  -2
  -2  -3 -26 799.818 505.646   1
   2   3 -29 122.605 443.073  -2
  -2  -3 -27 122.605 443.073   1
   2   3 -30-116.181 404.309  -2
  -2  -3 -28-116.181 404.309   1
   2   3 -31 789.911 367.132  -2
  -2  -3 -29 789.911 367.132   1
   2   3 -32 241.531 360.823  -2
  -2  -3 -30 241.531 360.823   1
  -2  -4  30-38.5516 322.084   1
  -2  -4  29-119.870 378.522   1
  -2  -4  28 447.894 435.495   1
   2   4  24 514.150 607.938  -2
  -2  -4  27 514.150 607.938   1
   2   4  23 2871.84 681.367  -2
  -2  -4  26 2871.84 681.367   1
  -2  -4  24 641.218 240.760   1
  -2  -4  23 15.8363 243.872   1
   2   4  19 151.799 342.379  -2
  -2  -4  22 151.799 342.379   1
   2   4  18 2957.55 390.604  -2
  -2  -4  21 2957.55 390.604   1
   2   4  17 14994.0 538.227  -2
  -2  -4  20 14994.0 538.227   1
   2   4  16 29959.3 638.132  -2
  -2  -4  19 29959.3 638.132   1
   2   4  15 17261.0 572.690  -2
  -2  -4  18 17261.0 572.690   1
   2   4  14 1693.17 446.670  -2
  -2  -4  17 1693.17 446.670   1
   2   4  13 8056.80 502.574  -2
  -2  -4  16 8056.80 502.574   1
   2   4  12 4371.43 491.361  -2
  -2  -4  15 4371.43 491.361   1
   2   4  11 2574.87 458.424  -2
  -2  -4  14 2574.87 458.424   1
   2   4  10 25054.2 651.474  -2
  -2  -4  13 25054.2 651.474   1
   2   4   9 25060.6 654.663  -2
  -2  -4  12 25060.6 654.663   1
   2   4   8 1655.09 557.499  -2
  -2  -4  11 1655.09 557.499   1
   2   4   7 12100.5 976.499  -2
  -2  -4  10 12100.5 976.499   1
  -2  -4   9 10546.3 730.796   1
   2   4   6 17261.7 3165.65  -2
  -2  -4   9 17261.7 3165.65   1
  -2  -4   8-274.305 438.276   1
   2   4   5 1573.82 408.846  -2
  -2  -4   8 1573.82 408.846   1
  -2  -4   7 34.0957 426.777   1
   2   4   4 2176.74 455.225  -2
  -2  -4   7 2176.74 455.225   1
   2   4   3 2404.72 592.806  -2
  -2  -4   6 2404.72 592.806   1
   2   4   2 4932.50 1006.68  -2
  -2  -4   5 4932.50 1006.68   1
   2   4   1 8288.76 1511.13  -2
  -2  -4   4 8288.76 1511.13   1
  -2  -4   0 25104.2 4258.91  -2
   2   4  -3 25104.2 4258.91   1
  -2  -4   1 27520.5 2716.23  -2
   2   4  -2 27520.5 2716.23   1
  -2  -4   2 25742.3 4866.55  -2
   2   4  -1 25742.3 4866.55   1
   2   4  -3 26338.6 4869.38  -2
  -2  -4   0 26338.6 4869.38   1
   2   4  -4 7953.55 623.195  -2
  -2  -4  -1 7953.55 623.195   1
   2   4  -5 7600.08 852.396  -2
  -2  -4  -2 7600.08 852.396   1
   2   4  -6 3185.80 547.716  -2
  -2  -4  -3 3185.80 547.716   1
  -2  -4  -4 2379.95 517.144   1
   2   4  -7 3533.22 512.002  -2
  -2  -4  -4 3533.22 512.002   1
   2   4  -8 2255.36 565.116  -2
  -2  -4  -5 2255.36 565.116   1
   2   4  -9 16717.8 3275.89  -2
  -2  -4  -6 16717.8 3275.89   1
   2   4 -10 21425.2 3913.46  -2
  -2  -4  -7 21425.2 3913.46   1
   2   4 -11 1099.30 575.619  -2
  -2  -4  -8 1099.30 575.619   1
  -2  -4  -9 449.531 628.242   1
   2   4 -12 28056.4 2612.37  -2
  -2  -4  -9 28056.4 2612.37   1
  -2  -4 -10 34358.0 1116.05   1
   2   4 -13 40788.6 3765.19  -2
  -2  -4 -10 40788.6 3765.19   1
   2   4 -14 2340.13 919.489  -2
  -2  -4 -11 2340.13 919.489   1
   2   4 -15 5165.75 617.960  -2
  -2  -4 -12 5165.75 617.960   1
   2   4 -16 9994.67 2170.34  -2
  -2  -4 -13 9994.67 2170.34   1
   2   4 -17 3183.60 774.515  -2
  -2  -4 -14 3183.60 774.515   1
   2   4 -18 18603.3 999.379  -2
  -2  -4 -15 18603.3 999.379   1
   2   4 -19 44356.8 2870.66  -2
  -2  -4 -16 44356.8 2870.66   1
   2   4 -20 21087.0 1344.03  -2
  -2  -4 -17 21087.0 1344.03   1
   2   4 -21 3844.60 619.668  -2
  -2  -4 -18 3844.60 619.668   1
   2   4 -22 172.869 544.436  -2
  -2  -4 -19 172.869 544.436   1
   2   4 -23 243.425 521.652  -2
  -2  -4 -20 243.425 521.652   1
   2   4 -24 1329.79 518.049  -2
  -2  -4 -21 1329.79 518.049   1
   2   4 -25 5315.46 680.464  -2
  -2  -4 -22 5315.46 680.464   1
   2   4 -26 4983.47 509.573  -2
  -2  -4 -23 4983.47 509.573   1
   2   4 -27 1275.97 451.051  -2
  -2  -4 -24 1275.97 451.051   1
   2   4 -28 774.077 404.951  -2
  -2  -4 -25 774.077 404.951   1
  -2  -4 -26 840.368 289.355   1
   2   4 -29 499.262 377.182  -2
  -2  -4 -26 499.262 377.182   1
  -2  -4 -27 302.069 258.106   1
   2   5  24-204.752 434.054  -2
  -2  -5  27-204.752 434.054   1
   2   5  23 911.503 491.359  -2
  -2  -5  26 911.503 491.359   1
   2   5  22 424.251 550.003  -2
  -2  -5  25 424.251 550.003   1
   2   5  21 2347.12 275.281  -2
  -2  -5  24 2347.12 275.281   1
   2   5  20 2019.85 292.860  -2
  -2  -5  23 2019.85 292.860   1
   2   5  19-55.6446 303.166  -2
  -2  -5  22-55.6446 303.166   1
   2   5  18 4443.85 386.515  -2
  -2  -5  21 4443.85 386.515   1
   2   5  17 4616.50 424.258  -2
  -2  -5  20 4616.50 424.258   1
   2   5  16-67.8503 375.176  -2
  -2  -5  19-67.8503 375.176   1
   2   5  15 4954.16 482.840  -2
  -2  -5  18 4954.16 482.840   1
   2   5  14 6708.73 509.114  -2
  -2  -5  17 6708.73 509.114   1
   2   5  13 611.285 419.924  -2
  -2  -5  16 611.285 419.924   1
   2   5  12 5978.11 543.877  -2
  -2  -5  15 5978.11 543.877   1
   2   5  11 5436.30 537.760  -2
  -2  -5  14 5436.30 537.760   1
   2   5  10 710.682 444.520  -2
  -2  -5  13 710.682 444.520   1
   2   5   9 9.15802 403.022  -2
  -2  -5  12 9.15802 403.022   1
   2   5   8 441.122 447.152  -2
  -2  -5  11 441.122 447.152   1
   2   5   7 17.0442 482.652  -2
  -2  -5  10 17.0442 482.652   1
  -2  -5  -6 798.735 448.045  -2
   2   5  -9 798.735 448.045   1
  -2  -5  -5 1474.52 613.600  -2
   2   5  -8 1474.52 613.600   1
  -2  -5  -4 1064.40 483.420  -2
   2   5  -7 1064.40 483.420   1
  -2  -5  -3 804.012 452.772  -2
   2   5  -6 804.012 452.772   1
  -2  -5  -2 753.775 444.304  -2
   2   5  -5 753.775 444.304   1
  -2  -5  -1 620.684 452.433  -2
   2   5  -4 620.684 452.433   1
  -2  -5   0 3545.21 539.369  -2
   2   5  -3 3545.21 539.369   1
  -2  -5   1 4707.33 802.023  -2
   2   5  -2 4707.33 802.023   1
  -2  -5   2 4132.69 1148.69  -2
   2   5  -1 4132.69 1148.69   1
  -2  -5   3 2963.90 486.467  -2
   2   5   0 2963.90 486.467   1
  -2  -5   4 1145.65 460.736  -2
   2   5   1 1145.65 460.736   1
  -2  -5   5 515.770 460.818  -2
   2   5   2 515.770 460.818   1
   2   5  -6 122.851 423.243  -2
  -2  -5  -3 122.851 423.243   1
   2   5  -7 429.062 440.866  -2
  -2  -5  -4 429.062 440.866   1
   2   5  -8 1831.76 440.588  -2
  -2  -5  -5 1831.76 440.588   1
   2   5  -9 939.820 536.336  -2
  -2  -5  -6 939.820 536.336   1
   2   5 -10 583.227 495.822  -2
  -2  -5  -7 583.227 495.822   1
   2   5 -11 674.476 535.172  -2
  -2  -5  -8 674.476 535.172   1
   2   5 -12 959.585 551.841  -2
  -2  -5  -9 959.585 551.841   1
   2   5 -13 1446.19 555.925  -2
  -2  -5 -10 1446.19 555.925   1
   2   5 -14 6329.24 598.660  -2
  -2  -5 -11 6329.24 598.660   1
   2   5 -15 5932.38 628.222  -2
  -2  -5 -12 5932.38 628.222   1
   2   5 -16 103.256 480.713  -2
  -2  -5 -13 103.256 480.713   1
   2   5 -17 7822.73 645.355  -2
  -2  -5 -14 7822.73 645.355   1
   2   5 -18 7588.15 621.015  -2
  -2  -5 -15 7588.15 621.015   1
   2   5 -19 399.047 511.807  -2
  -2  -5 -16 399.047 511.807   1
   2   5 -20 6411.99 598.112  -2
  -2  -5 -17 6411.99 598.112   1
   2   5 -21 6245.31 562.321  -2
  -2  -5 -18 6245.31 562.321   1
   2   5 -22-178.493 461.986  -2
  -2  -5 -19-178.493 461.986   1
   2   5 -23 2273.51 466.491  -2
  -2  -5 -20 2273.51 466.491   1
   2   5 -24 3425.96 469.882  -2
  -2  -5 -21 3425.96 469.882   1
   2   5 -25 1604.94 397.023  -2
  -2  -5 -22 1604.94 397.023   1
   2   5 -26 422.968 361.037  -2
  -2  -5 -23 422.968 361.037   1
   2   5 -27-29.1286 316.798  -2
  -2  -5 -24-29.1286 316.798   1
   2   6  18-22.8537 230.344  -2
  -2  -6  22-22.8537 230.344   1
   2   6  17 170.345 256.240  -2
  -2  -6  21 170.345 256.240   1
   2   6  16 2170.60 298.507  -2
  -2  -6  20 2170.60 298.507   1
   2   6  15 1120.47 327.884  -2
  -2  -6  19 1120.47 327.884   1
   2   6  14 7259.47 404.352  -2
  -2  -6  18 7259.47 404.352   1
   2   6  13 89.8166 348.966  -2
  -2  -6  17 89.8166 348.966   1
   2   6  12 1448.09 375.055  -2
  -2  -6  16 1448.09 375.055   1
   2   6  11 926.099 387.331  -2
  -2  -6  15 926.099 387.331   1
   2   6  10 1000.73 399.621  -2
  -2  -6  14 1000.73 399.621   1
   2   6   9 2153.58 437.684  -2
  -2  -6  13 2153.58 437.684   1
   2   6   8 1546.32 430.614  -2
  -2  -6  12 1546.32 430.614   1
   2   6   7-0.66431 407.138  -2
  -2  -6  11-0.66431 407.138   1
   2   6   6 4966.70 491.936  -2
  -2  -6  10 4966.70 491.936   1
   2   6   5 3047.70 454.603  -2
  -2  -6   9 3047.70 454.603   1
   2   6   4 5374.04 520.760  -2
  -2  -6   8 5374.04 520.760   1
  -2  -6  -3 6794.98 3788.26  -2
   2   6  -7 6794.98 3788.26   1
  -2  -6  -2 20599.7 3865.00  -2
   2   6  -6 20599.7 3865.00   1
  -2  -6  -1 9343.27 8332.09  -2
   2   6  -5 9343.27 8332.09   1
  -2  -6   0 12564.9 1521.97  -2
   2   6  -4 12564.9 1521.97   1
  -2  -6   1 3902.91 2455.31  -2
   2   6  -3 3902.91 2455.31   1
  -2  -6   2 759.911 526.049  -2
   2   6  -2 759.911 526.049   1
  -2  -6   3 4394.33 1003.84  -2
   2   6  -1 4394.33 1003.84   1
  -2  -6   4 11051.1 2213.06  -2
   2   6   0 11051.1 2213.06   1
  -2  -6   5 12444.3 1980.50  -2
   2   6   1 12444.3 1980.50   1
  -2  -6   6 20547.4 4568.96  -2
   2   6   2 20547.4 4568.96   1
  -2  -6   7 5894.94 856.260  -2
   2   6   3 5894.94 856.260   1
  -2  -6   8 5328.34 929.000  -2
   2   6   4 5328.34 929.000   1
  -2  -6   9 3488.37 757.989  -2
   2   6   5 3488.37 757.989   1
  -2  -6  10 4391.65 455.939  -2
   2   6   6 4391.65 455.939   1
  -2  -6  11 118.579 401.721  -2
   2   6   7 118.579 401.721   1
  -2  -6  12 1715.77 538.993  -2
   2   6   8 1715.77 538.993   1
  -2  -6  13 2631.02 585.982  -2
   2   6   9 2631.02 585.982   1
  -2  -6  14 1344.02 397.512  -2
   2   6  10 1344.02 397.512   1
   2   6 -15 1348.79 429.780  -2
  -2  -6 -11 1348.79 429.780   1
   2   6 -16 2609.29 448.127  -2
  -2  -6 -12 2609.29 448.127   1
   2   6 -17 299.426 402.367  -2
  -2  -6 -13 299.426 402.367   1
   2   6 -18 8668.81 470.084  -2
  -2  -6 -14 8668.81 470.084   1
   2   6 -19 1167.31 384.446  -2
  -2  -6 -15 1167.31 384.446   1
   2   6 -20 3306.88 393.864  -2
  -2  -6 -16 3306.88 393.864   1
   2   6 -21 999.665 345.171  -2
  -2  -6 -17 999.665 345.171   1
   2   6 -22-15.4118 323.195  -2
  -2  -6 -18-15.4118 323.195   1
  -2  -6  23 116.505 508.364  -2
   2   6  19 116.505 508.364   1
  -2  -6 -20 286.204 212.735   1
   2   7  13-130.866 210.573  -2
  -2  -7  17-130.866 210.573   1
   2   7  12 1383.11 255.626  -2
  -2  -7  16 1383.11 255.626   1
   2   7  11 496.927 256.620  -2
  -2  -7  15 496.927 256.620   1
   2   7  10 396.350 267.487  -2
  -2  -7  14 396.350 267.487   1
   2   7   9 100.987 283.475  -2
  -2  -7  13 100.987 283.475   1
   2   7   8-77.4905 296.166  -2
  -2  -7  12-77.4905 296.166   1
   2   7   7 208.326 306.988  -2
  -2  -7  11 208.326 306.988   1
   2   7   6 45.0678 284.459  -2
  -2  -7  10 45.0678 284.459   1
   2   7   5 1397.59 336.522  -2
  -2  -7   9 1397.59 336.522   1
   2   7   4 514.400 322.553  -2
  -2  -7   8 514.400 322.553   1
   2   7   3-97.1989 310.420  -2
  -2  -7   7-97.1989 310.420   1
   2   7   2-382.872 327.263  -2
  -2  -7   6-382.872 327.263   1
   2   7   1 874.013 330.061  -2
  -2  -7   5 874.013 330.061   1
   2   7   0 127.770 268.574  -2
  -2  -7   4 127.770 268.574   1
  -2  -7   1 1818.54 343.575  -2
   2   7  -3 1818.54 343.575   1
  -2  -7   2 4231.48 369.767  -2
   2   7  -2 4231.48 369.767   1
  -2  -7   3 2648.81 353.457  -2
   2   7  -1 2648.81 353.457   1
  -2  -7   4 607.011 328.362  -2
   2   7   0 607.011 328.362   1
  -2  -7   5 1089.69 324.187  -2
   2   7   1 1089.69 324.187   1
  -2  -7   6 1001.05 319.276  -2
   2   7   2 1001.05 319.276   1
  -2  -7   7-88.1510 306.269  -2
   2   7   3-88.1510 306.269   1
  -2  -7   8 645.841 308.676  -2
   2   7   4 645.841 308.676   1
  -2  -7   9 1193.11 309.262  -2
   2   7   5 1193.11 309.262   1
  -2  -7  10 329.553 287.546  -2
   2   7   6 329.553 287.546   1
  -2  -7  11 355.355 278.131  -2
   2   7   7 355.355 278.131   1
  -2  -7  12 290.806 243.714  -2
   2   7   8 290.806 243.714   1
  -2  -7  13-96.8322 258.332  -2
   2   7   9-96.8322 258.332   1
  -2  -7  14 370.279 237.109  -2
   2   7  10 370.279 237.109   1
  -2  -7  15 177.673 241.804  -2
   2   7  11 177.673 241.804   1
  -2  -7  16 1743.45 229.671  -2
   2   7  12 1743.45 229.671   1
   3  -8  13 9478.40 270.734  -2
  -3   8   9 9478.40 270.734   1
   3  -8  12 7252.86 270.599  -2
  -3   8   8 7252.86 270.599   1
   3  -8  11 6969.13 290.225  -2
  -3   8   7 6969.13 290.225   1
   3  -8  10 2135.83 265.883  -2
  -3   8   6 2135.83 265.883   1
   3  -8   9 2076.90 179.030  -2
  -3   8   5 2076.90 179.030   1
   3  -8   8 2052.70 202.037  -2
  -3   8   4 2052.70 202.037   1
   3  -8   7 1002.41 198.303  -2
  -3   8   3 1002.41 198.303   1
   3  -8   6 1679.98 205.512  -2
  -3   8   2 1679.98 205.512   1
   3  -8   5 2372.48 232.053  -2
  -3   8   1 2372.48 232.053   1
   3  -8   4 912.773 218.719  -2
  -3   8   0 912.773 218.719   1
   3  -8   3 1013.23 221.296  -2
  -3   8  -1 1013.23 221.296   1
   3  -8   2 901.837 219.659  -2
  -3   8  -2 901.837 219.659   1
   3  -8   1 1295.84 224.981  -2
  -3   8  -3 1295.84 224.981   1
   3  -8   0 1922.87 228.904  -2
  -3   8  -4 1922.87 228.904   1
   3  -8  -1 3201.33 248.289  -2
  -3   8  -5 3201.33 248.289   1
   3  -8  -2 1465.34 239.557  -2
  -3   8  -6 1465.34 239.557   1
   3  -8  -3 733.741 232.546  -2
  -3   8  -7 733.741 232.546   1
   3  -8  -4 2803.14 241.767  -2
  -3   8  -8 2803.14 241.767   1
   3  -8  -5 2125.30 230.887  -2
  -3   8  -9 2125.30 230.887   1
   3  -8  -6 1327.26 221.479  -2
  -3   8 -10 1327.26 221.479   1
   3  -8  -7 8316.87 256.203  -2
  -3   8 -11 8316.87 256.203   1
   3  -8  -8 4340.67 230.308  -2
  -3   8 -12 4340.67 230.308   1
   3  -8  -9 6946.00 231.094  -2
  -3   8 -13 6946.00 231.094   1
   3  -7  20 319.133 206.839  -2
  -3   7  17 319.133 206.839   1
   3  -7  19 406.829 231.444  -2
  -3   7  16 406.829 231.444   1
   3  -7  18 459.650 245.735  -2
  -3   7  15 459.650 245.735   1
   3  -7  17-54.9286 279.573  -2
  -3   7  14-54.9286 279.573   1
   3  -7  16 589.125 283.544  -2
  -3   7  13 589.125 283.544   1
   3  -7  15 910.196 307.572  -2
  -3   7  12 910.196 307.572   1
   3  -7  14 1547.71 255.077  -2
  -3   7  11 1547.71 255.077   1
   3  -7  13 1430.93 272.663  -2
  -3   7  10 1430.93 272.663   1
   3  -7  12 50.3851 226.556  -2
  -3   7   9 50.3851 226.556   1
   3  -7  11 2761.04 380.653  -2
  -3   7   8 2761.04 380.653   1
   3  -7  10 9092.96 391.520  -2
  -3   7   7 9092.96 391.520   1
   3  -7   9 3318.16 345.680  -2
  -3   7   6 3318.16 345.680   1
   3  -7   8 2249.42 336.013  -2
  -3   7   5 2249.42 336.013   1
   3  -7   7 13570.0 466.679  -2
  -3   7   4 13570.0 466.679   1
   3  -7   6 11466.3 811.276  -2
  -3   7   3 11466.3 811.276   1
   3  -7   5 1934.73 362.323  -2
  -3   7   2 1934.73 362.323   1
   3  -7   4 6312.53 421.048  -2
  -3   7   1 6312.53 421.048   1
   3  -7   3 6515.05 426.282  -2
  -3   7   0 6515.05 426.282   1
   3  -7   2 2814.25 600.650  -2
  -3   7  -1 2814.25 600.650   1
   3  -7   1 2441.96 501.212  -2
  -3   7  -2 2441.96 501.212   1
   3  -7   0 7716.41 404.196  -2
  -3   7  -3 7716.41 404.196   1
   3  -7  -1 5379.41 381.581  -2
  -3   7  -4 5379.41 381.581   1
   3  -7  -2 1478.27 358.969  -2
  -3   7  -5 1478.27 358.969   1
   3  -7  -3 11696.2 455.808  -2
  -3   7  -6 11696.2 455.808   1
   3  -7  -4 13947.9 470.078  -2
  -3   7  -7 13947.9 470.078   1
   3  -7  -5 1957.43 358.695  -2
  -3   7  -8 1957.43 358.695   1
   3  -7  -6 4460.91 371.803  -2
  -3   7  -9 4460.91 371.803   1
   3  -7  -7 8488.35 401.405  -2
  -3   7 -10 8488.35 401.405   1
   3  -7  -8 2131.53 338.166  -2
  -3   7 -11 2131.53 338.166   1
   3  -7  -9 8.26247 243.959  -2
  -3   7 -12 8.26247 243.959   1
   3  -7 -10 1143.55 308.431  -2
  -3   7 -13 1143.55 308.431   1
   3  -7 -11 1225.08 288.147  -2
  -3   7 -14 1225.08 288.147   1
   3  -7 -12 1446.75 274.221  -2
  -3   7 -15 1446.75 274.221   1
   3  -7 -13 640.932 255.115  -2
  -3   7 -16 640.932 255.115   1
   3  -7 -14 420.163 228.147  -2
  -3   7 -17 420.163 228.147   1
   3  -7 -15 163.414 204.296  -2
  -3   7 -18 163.414 204.296   1
  -3   6  22 87.9186 148.587   1
   3  -6 -21-28.1490 168.626   1
   3  -6 -20 614.618 193.065   1
   3  -6 -19 104.917 198.020   1
  -3   6 -20 158.385 269.534  -2
   3  -6 -18 158.385 269.534   1
  -3   6 -19 3171.67 310.146  -2
   3  -6 -17 3171.67 310.146   1
  -3   6 -18 311.637 287.199  -2
   3  -6 -16 311.637 287.199   1
   3  -6  17 2549.35 265.571  -2
  -3   6  15 2549.35 265.571   1
   3  -6  16-64.7587 263.798  -2
  -3   6  14-64.7587 263.798   1
   3  -6  15 65.9166 273.248  -2
  -3   6  13 65.9166 273.248   1
   3  -6  14 625.535 271.260  -2
  -3   6  12 625.535 271.260   1
   3  -6  13 4075.68 305.193  -2
  -3   6  11 4075.68 305.193   1
   3  -6  12 6472.24 336.926  -2
  -3   6  10 6472.24 336.926   1
   3  -6  11 5116.46 352.316  -2
  -3   6   9 5116.46 352.316   1
   3  -6  10 2438.24 335.893  -2
  -3   6   8 2438.24 335.893   1
   3  -6   9 3010.62 342.873  -2
  -3   6   7 3010.62 342.873   1
   3  -6   8 3961.49 361.999  -2
  -3   6   6 3961.49 361.999   1
   3  -6   7 19717.8 1755.36  -2
  -3   6   5 19717.8 1755.36   1
   3  -6   6 10967.4 4588.73  -2
  -3   6   4 10967.4 4588.73   1
   3  -6   5 22758.1 1591.62  -2
  -3   6   3 22758.1 1591.62   1
   3  -6   4 5168.33 448.513  -2
  -3   6   2 5168.33 448.513   1
   3  -6   3 646.333 409.657  -2
  -3   6   1 646.333 409.657   1
   3  -6   2 856.506 902.849  -2
  -3   6   0 856.506 902.849   1
   3  -6   1 3223.89 433.184  -2
  -3   6  -1 3223.89 433.184   1
   3  -6   0 586.784 416.126  -2
  -3   6  -2 586.784 416.126   1
   3  -6  -1 111.529 390.595  -2
  -3   6  -3 111.529 390.595   1
   3  -6  -2 4634.70 3552.48  -2
  -3   6  -4 4634.70 3552.48   1
   3  -6  -3 23781.4 1281.60  -2
  -3   6  -5 23781.4 1281.60   1
   3  -6  -4 14413.7 460.687  -2
  -3   6  -6 14413.7 460.687   1
   3  -6  -5 23549.1 533.929  -2
  -3   6  -7 23549.1 533.929   1
   3  -6  -6 3322.73 399.872  -2
  -3   6  -8 3322.73 399.872   1
   3  -6  -7 3197.37 400.057  -2
  -3   6  -9 3197.37 400.057   1
   3  -6  -8 3495.63 395.138  -2
  -3   6 -10 3495.63 395.138   1
   3  -6  -9 7033.40 416.192  -2
  -3   6 -11 7033.40 416.192   1
   3  -6 -10 6303.84 400.182  -2
  -3   6 -12 6303.84 400.182   1
   3  -6 -11 5326.55 280.311  -2
  -3   6 -13 5326.55 280.311   1
   3  -6 -12 1779.95 239.224  -2
  -3   6 -14 1779.95 239.224   1
   3  -6 -13 59.3100 218.567  -2
  -3   6 -15 59.3100 218.567   1
   3  -6 -14 727.438 245.060  -2
  -3   6 -16 727.438 245.060   1
  -3   6 -17 927.405 250.693   1
   3  -6 -15 2543.28 184.130  -2
  -3   6 -17 2543.28 184.130   1
  -3   6 -18-105.121 220.721   1
   3  -6 -16 550.995 176.229  -2
  -3   6 -18 550.995 176.229   1
   3  -6 -17 2532.26 184.024  -2
  -3   6 -19 2532.26 184.024   1
   3  -6 -18-97.3884 161.470  -2
  -3   6 -20-97.3884 161.470   1
  -3   6 -21 94.3230 125.360   1
  -3   6 -22 382.397 125.123   1
  -3   5 -27 655.421 229.574  -2
   3  -5 -25 655.421 229.574   1
  -3   5 -26 4566.97 259.066  -2
   3  -5 -24 4566.97 259.066   1
  -3   5 -25 126.844 263.092  -2
   3  -5 -23 126.844 263.092   1
  -3   5 -24 101.879 237.236  -2
   3  -5 -22 101.879 237.236   1
  -3   5 -23 311.793 302.070  -2
   3  -5 -21 311.793 302.070   1
  -3   5 -22 40.4844 320.726  -2
   3  -5 -20 40.4844 320.726   1
  -3   5 -21-71.3427 322.569  -2
   3  -5 -19-71.3427 322.569   1
  -3   5 -20 5161.79 416.477  -2
   3  -5 -18 5161.79 416.477   1
  -3   5 -19 145.304 251.415  -2
   3  -5 -17 145.304 251.415   1
  -3   5 -18 333.409 307.366  -2
   3  -5 -16 333.409 307.366   1
  -3   5 -17 8423.93 1549.86  -2
   3  -5 -15 8423.93 1549.86   1
   3  -5  16 141.014 327.327  -2
  -3   5  14 141.014 327.327   1
   3  -5  15 1700.00 362.432  -2
  -3   5  13 1700.00 362.432   1
   3  -5  14 618.941 335.223  -2
  -3   5  12 618.941 335.223   1
   3  -5  13 339.123 333.903  -2
  -3   5  11 339.123 333.903   1
   3  -5  12 525.489 361.048  -2
  -3   5  10 525.489 361.048   1
   3  -5  11 615.169 382.250  -2
  -3   5   9 615.169 382.250   1
   3  -5  10 955.630 374.924  -2
  -3   5   8 955.630 374.924   1
   3  -5   9 2175.76 416.396  -2
  -3   5   7 2175.76 416.396   1
   3  -5   8 6931.42 490.523  -2
  -3   5   6 6931.42 490.523   1
   3  -5   7 23975.6 529.893  -2
  -3   5   5 23975.6 529.893   1
   3  -5   6 26.7714 332.894  -2
  -3   5   4 26.7714 332.894   1
   3  -5   5 18435.6 489.502  -2
  -3   5   3 18435.6 489.502   1
   3  -5   4 807.929 332.422  -2
  -3   5   2 807.929 332.422   1
   3  -5   3 2911.40 353.219  -2
  -3   5   1 2911.40 353.219   1
   3  -5   2 3041.09 341.941  -2
  -3   5   0 3041.09 341.941   1
   3  -5   1 36450.4 6650.01  -2
  -3   5  -1 36450.4 6650.01   1
   3  -5   0 1996.57 407.353  -2
  -3   5  -2 1996.57 407.353   1
   3  -5  -1 2900.82 377.901  -2
  -3   5  -3 2900.82 377.901   1
   3  -5  -2 33.0945 314.846  -2
  -3   5  -4 33.0945 314.846   1
   3  -5  -3 22270.7 546.919  -2
  -3   5  -5 22270.7 546.919   1
   3  -5  -4 470.686 358.788  -2
  -3   5  -6 470.686 358.788   1
   3  -5  -5 31126.3 1087.97  -2
  -3   5  -7 31126.3 1087.97   1
   3  -5  -6 6496.40 416.888  -2
  -3   5  -8 6496.40 416.888   1
   3  -5  -7 2379.81 356.115  -2
  -3   5  -9 2379.81 356.115   1
   3  -5  -8 890.528 335.849  -2
  -3   5 -10 890.528 335.849   1
   3  -5  -9 663.546 325.128  -2
  -3   5 -11 663.546 325.128   1
   3  -5 -10 513.859 296.009  -2
  -3   5 -12 513.859 296.009   1
   3  -5 -11 328.779 322.329  -2
  -3   5 -13 328.779 322.329   1
   3  -5 -12 601.792 304.758  -2
  -3   5 -14 601.792 304.758   1
   3  -5 -13 2232.88 305.822  -2
  -3   5 -15 2232.88 305.822   1
   3  -5 -14 280.872 253.995  -2
  -3   5 -16 280.872 253.995   1
   3  -5 -15 8890.66 329.564  -2
  -3   5 -17 8890.66 329.564   1
   3  -5 -16 245.107 194.553  -2
  -3   5 -18 245.107 194.553   1
   3  -5 -17-49.4314 221.164  -2
  -3   5 -19-49.4314 221.164   1
   3  -5 -18 4218.44 259.482  -2
  -3   5 -20 4218.44 259.482   1
   3  -5 -19-30.4833 207.425  -2
  -3   5 -21-30.4833 207.425   1
   3  -5 -20-37.7016 207.012  -2
  -3   5 -22-37.7016 207.012   1
   3  -5 -21 32.1752 164.454  -2
  -3   5 -23 32.1752 164.454   1
   3  -5 -22-70.7644 192.471  -2
  -3   5 -24-70.7644 192.471   1
   3  -5 -23-30.0134 196.337  -2
  -3   5 -25-30.0134 196.337   1
   3  -5 -24 3828.05 226.858  -2
  -3   5 -26 3828.05 226.858   1
   3  -5 -25 193.136 153.707  -2
  -3   5 -27 193.136 153.707   1
   3  -4 -28 107.669 158.279   1
   3  -4 -27 56.6495 181.759   1
   3  -4 -26 4.48786 211.356   1
   3  -4 -25 945.772 248.282   1
   3  -4 -24 86.3341 250.554   1
   3  -4  24 2714.54 554.479  -2
  -3   4  23 2714.54 554.479   1
  -3   4  22 16.3526 180.090   1
   3  -4  23 305.362 568.883  -2
  -3   4  22 305.362 568.883   1
  -3   4  21 7.50899 195.837   1
   3  -4  22 999.612 593.130  -2
  -3   4  21 999.612 593.130   1
  -3   4  20 2068.90 232.942   1
   3  -4  21 1699.19 644.751  -2
  -3   4  20 1699.19 644.751   1
  -3   4  19 621.919 239.317   1
   3  -4  20 1825.87 668.188  -2
  -3   4  19 1825.87 668.188   1
  -3   4  18 184.910 245.191   1
   3  -4  19 349.455 667.500  -2
  -3   4  18 349.455 667.500   1
   3  -4  18 479.616 433.723  -2
  -3   4  17 479.616 433.723   1
   3  -4  17 1847.05 459.592  -2
  -3   4  16 1847.05 459.592   1
   3  -4  16 6683.83 512.548  -2
  -3   4  15 6683.83 512.548   1
   3  -4  15 6614.90 928.397  -2
  -3   4  14 6614.90 928.397   1
   3  -4  14 2268.02 498.788  -2
  -3   4  13 2268.02 498.788   1
   3  -4  13 3698.65 513.519  -2
  -3   4  12 3698.65 513.519   1
   3  -4  12 6724.74 1312.27  -2
  -3   4  11 6724.74 1312.27   1
   3  -4  11 11290.2 3102.40  -2
  -3   4  10 11290.2 3102.40   1
   3  -4  10 9269.90 886.281  -2
  -3   4   9 9269.90 886.281   1
   3  -4   9 1729.92 641.159  -2
  -3   4   8 1729.92 641.159   1
   3  -4   8 522.981 472.552  -2
  -3   4   7 522.981 472.552   1
   3  -4   7 1558.20 486.576  -2
  -3   4   6 1558.20 486.576   1
   3  -4   6 5821.47 2385.79  -2
  -3   4   5 5821.47 2385.79   1
   3  -4   5 9913.58 992.888  -2
  -3   4   4 9913.58 992.888   1
   3  -4   4 5422.46 493.077  -2
  -3   4   3 5422.46 493.077   1
   3  -4   3 4447.69 485.471  -2
  -3   4   2 4447.69 485.471   1
   3  -4   2 22608.0 531.224  -2
  -3   4   1 22608.0 531.224   1
   3  -4   1 60884.7 6008.49  -2
  -3   4   0 60884.7 6008.49   1
   3  -4   0 48366.8 11147.6  -2
  -3   4  -1 48366.8 11147.6   1
   3  -4  -1 20211.8 513.089  -2
  -3   4  -2 20211.8 513.089   1
   3  -4  -2 3374.30 374.471  -2
  -3   4  -3 3374.30 374.471   1
   3  -4  -3 4812.44 398.206  -2
  -3   4  -4 4812.44 398.206   1
   3  -4  -4 11890.8 423.384  -2
  -3   4  -5 11890.8 423.384   1
   3  -4  -5 7220.05 416.991  -2
  -3   4  -6 7220.05 416.991   1
   3  -4  -6 1679.32 617.523  -2
  -3   4  -7 1679.32 617.523   1
   3  -4  -7 520.885 348.572  -2
  -3   4  -8 520.885 348.572   1
   3  -4  -8 1789.34 403.539  -2
  -3   4  -9 1789.34 403.539   1
   3  -4  -9 8598.72 407.957  -2
  -3   4 -10 8598.72 407.957   1
   3  -4 -10 14242.5 429.620  -2
  -3   4 -11 14242.5 429.620   1
   3  -4 -11 7330.82 390.295  -2
  -3   4 -12 7330.82 390.295   1
   3  -4 -12 3747.54 348.554  -2
  -3   4 -13 3747.54 348.554   1
   3  -4 -13 2986.05 342.410  -2
  -3   4 -14 2986.05 342.410   1
   3  -4 -14 8337.97 377.925  -2
  -3   4 -15 8337.97 377.925   1
   3  -4 -15 7803.14 367.506  -2
  -3   4 -16 7803.14 367.506   1
   3  -4 -16 2277.01 320.402  -2
  -3   4 -17 2277.01 320.402   1
   3  -4 -17 783.674 285.140  -2
  -3   4 -18 783.674 285.140   1
   3  -4 -18 1266.46 289.758  -2
  -3   4 -19 1266.46 289.758   1
   3  -4 -19 1909.86 279.201  -2
  -3   4 -20 1909.86 279.201   1
   3  -4 -20 1902.71 272.169  -2
  -3   4 -21 1902.71 272.169   1
   3  -4 -21 1205.99 258.112  -2
  -3   4 -22 1205.99 258.112   1
   3  -4 -22 295.636 250.626  -2
  -3   4 -23 295.636 250.626   1
  -3   4 -24 215.910 196.069   1
  -3   4 -25 2971.34 226.505   1
  -3   4 -26 145.790 187.799   1
  -3   4 -27 474.578 169.092   1
  -3   4 -28 60.4310 170.040   1
  -3   4 -29 85.3998 158.165   1
  -3   3 -30 826.960 233.743  -2
   3  -3 -29 826.960 233.743   1
   3  -3  29 470.243 392.197  -2
  -3   3  28 470.243 392.197   1
   3  -3  28 1357.83 456.666  -2
  -3   3  27 1357.83 456.666   1
   3  -3  27 1598.48 511.988  -2
  -3   3  26 1598.48 511.988   1
   3  -3  26 1426.85 457.108  -2
  -3   3  25 1426.85 457.108   1
   3  -3  25 910.967 484.362  -2
  -3   3  24 910.967 484.362   1
   3  -3  24 1896.94 389.178  -2
  -3   3  23 1896.94 389.178   1
   3  -3  23 2007.27 409.041  -2
  -3   3  22 2007.27 409.041   1
   3  -3  22 503.085 605.705  -2
  -3   3  21 503.085 605.705   1
   3  -3  21 3969.22 763.209  -2
  -3   3  20 3969.22 763.209   1
   3  -3  20 937.280 722.949  -2
  -3   3  19 937.280 722.949   1
   3  -3  19 1958.65 770.094  -2
  -3   3  18 1958.65 770.094   1
   3  -3  18 6636.78 843.995  -2
  -3   3  17 6636.78 843.995   1
   3  -3  17 2281.43 768.161  -2
  -3   3  16 2281.43 768.161   1
   3  -3  16 14080.4 940.105  -2
  -3   3  15 14080.4 940.105   1
   3  -3  15 28877.7 1079.31  -2
  -3   3  14 28877.7 1079.31   1
   3  -3  14 2223.05 634.157  -2
  -3   3  13 2223.05 634.157   1
   3  -3  13 19897.9 970.620  -2
  -3   3  12 19897.9 970.620   1
   3  -3  12 60772.4 1272.89  -2
  -3   3  11 60772.4 1272.89   1
   3  -3  11 43899.6 904.694  -2
  -3   3  10 43899.6 904.694   1
   3  -3  10 5811.28 712.727  -2
  -3   3   9 5811.28 712.727   1
   3  -3   9 359.453 598.694  -2
  -3   3   8 359.453 598.694   1
   3  -3   8 2056.23 1279.02  -2
  -3   3   7 2056.23 1279.02   1
   3  -3   7 10745.2 3044.37  -2
  -3   3   6 10745.2 3044.37   1
   3  -3   6 28919.0 1646.63  -2
  -3   3   5 28919.0 1646.63   1
   3  -3   5 23510.1 1757.01  -2
  -3   3   4 23510.1 1757.01   1
   3  -3   4 5512.46 992.576  -2
  -3   3   3 5512.46 992.576   1
   3  -3   3 3002.41 1198.05  -2
  -3   3   2 3002.41 1198.05   1
   3  -3   2 5750.09 674.396  -2
  -3   3   1 5750.09 674.396   1
   3  -3   1 1855.17 424.347  -2
  -3   3   0 1855.17 424.347   1
   3  -3   0 1755.07 1100.76  -2
  -3   3  -1 1755.07 1100.76   1
   3  -3  -1 5305.54 480.028  -2
  -3   3  -2 5305.54 480.028   1
   3  -3  -2 4364.82 692.743  -2
  -3   3  -3 4364.82 692.743   1
   3  -3  -3 7476.49 581.190  -2
  -3   3  -4 7476.49 581.190   1
   3  -3  -4 27850.5 702.944  -2
  -3   3  -5 27850.5 702.944   1
   3  -3  -5 22140.5 1099.75  -2
  -3   3  -6 22140.5 1099.75   1
   3  -3  -6 13188.3 882.415  -2
  -3   3  -7 13188.3 882.415   1
   3  -3  -7 2096.54 279.542  -2
  -3   3  -8 2096.54 279.542   1
   3  -3  -8 556.530 263.685  -2
  -3   3  -9 556.530 263.685   1
   3  -3  -9 4779.14 321.569  -2
  -3   3 -10 4779.14 321.569   1
   3  -3 -10 49233.6 1229.91  -2
  -3   3 -11 49233.6 1229.91   1
   3  -3 -11 53301.1 623.910  -2
  -3   3 -12 53301.1 623.910   1
   3  -3 -12 22973.9 555.768  -2
  -3   3 -13 22973.9 555.768   1
   3  -3 -13 2894.04 371.075  -2
  -3   3 -14 2894.04 371.075   1
   3  -3 -14 36817.0 610.401  -2
  -3   3 -15 36817.0 610.401   1
   3  -3 -15 13426.2 451.226  -2
  -3   3 -16 13426.2 451.226   1
   3  -3 -16 3015.74 359.809  -2
  -3   3 -17 3015.74 359.809   1
   3  -3 -17 10678.5 419.303  -2
  -3   3 -18 10678.5 419.303   1
   3  -3 -18 1977.38 330.361  -2
  -3   3 -19 1977.38 330.361   1
   3  -3 -19 1170.63 315.579  -2
  -3   3 -20 1170.63 315.579   1
   3  -3 -20 5342.08 335.816  -2
  -3   3 -21 5342.08 335.816   1
   3  -3 -21 1056.22 278.762  -2
  -3   3 -22 1056.22 278.762   1
   3  -3 -22 2720.87 300.620  -2
  -3   3 -23 2720.87 300.620   1
   3  -3 -23 1738.07 250.784  -2
  -3   3 -24 1738.07 250.784   1
   3  -3 -24 1535.10 280.829  -2
  -3   3 -25 1535.10 280.829   1
   3  -3 -25 1814.94 288.943  -2
  -3   3 -26 1814.94 288.943   1
   3  -3 -26 2556.76 287.043  -2
  -3   3 -27 2556.76 287.043   1
   3  -3 -27 1313.10 295.019  -2
  -3   3 -28 1313.10 295.019   1
   3  -3 -28 284.625 240.099  -2
  -3   3 -29 284.625 240.099   1
   3  -3 -29 540.218 231.377  -2
  -3   3 -30 540.218 231.377   1
   3  -3 -30 402.475 166.457  -2
  -3   3 -31 402.475 166.457   1
  -3   2  31 607.201 248.603   1
  -3   2  30 344.936 214.517   1
  -3   2  29 218.734 328.049   1
  -3   2  28 595.393 373.526   1
  -3   2  27 50.0558 178.621   1
   3  -2  27 278.776 535.696  -2
  -3   2  27 278.776 535.696   1
   3  -2  26 2339.90 596.241  -2
  -3   2  26 2339.90 596.241   1
   3  -2  25 502.640 627.581  -2
  -3   2  25 502.640 627.581   1
   3  -2  24 556.156 654.738  -2
  -3   2  24 556.156 654.738   1
   3  -2  23 493.509 682.022  -2
  -3   2  23 493.509 682.022   1
   3  -2  22 29.2300 706.907  -2
  -3   2  22 29.2300 706.907   1
   3  -2  21 2700.85 765.513  -2
  -3   2  21 2700.85 765.513   1
   3  -2  20 13459.4 862.296  -2
  -3   2  20 13459.4 862.296   1
   3  -2  19 9738.51 854.663  -2
  -3   2  19 9738.51 854.663   1
   3  -2  18 1173.48 790.239  -2
  -3   2  18 1173.48 790.239   1
   3  -2  17 11926.8 506.926  -2
  -3   2  17 11926.8 506.926   1
   3  -2  16 152092. 1066.43  -2
  -3   2  16 152092. 1066.43   1
   3  -2  15 1295.85 994.577  -2
  -3   2  15 1295.85 994.577   1
   3  -2  14 3302.95 561.687  -2
  -3   2  14 3302.95 561.687   1
   3  -2  13 2569.57 384.095  -2
  -3   2  13 2569.57 384.095   1
   3  -2  12 28276.2 1336.25  -2
  -3   2  12 28276.2 1336.25   1
   3  -2  11 21492.2 1456.30  -2
  -3   2  11 21492.2 1456.30   1
   3  -2  10 26234.5 3327.15  -2
  -3   2  10 26234.5 3327.15   1
   3  -2   9 20787.0 1416.09  -2
  -3   2   9 20787.0 1416.09   1
   3  -2   8 590.801 582.702  -2
  -3   2   8 590.801 582.702   1
   3  -2   7 2703.17 677.056  -2
  -3   2   7 2703.17 677.056   1
   3  -2   6 883.740 586.235  -2
  -3   2   6 883.740 586.235   1
   3  -2   5 7610.37 797.912  -2
  -3   2   5 7610.37 797.912   1
   3  -2   4 2610.12 641.600  -2
  -3   2   4 2610.12 641.600   1
   3  -2   3 832.363 538.042  -2
  -3   2   3 832.363 538.042   1
   3  -2   2 2300.76 652.257  -2
  -3   2   2 2300.76 652.257   1
   3  -2   1 22509.6 1024.94  -2
  -3   2   1 22509.6 1024.94   1
   3  -2   0 747.470 538.421  -2
  -3   2   0 747.470 538.421   1
   3  -2  -1 22737.1 975.581  -2
  -3   2  -1 22737.1 975.581   1
   3  -2  -2 3532.18 566.265  -2
  -3   2  -2 3532.18 566.265   1
   3  -2  -3 197.723 494.891  -2
  -3   2  -3 197.723 494.891   1
   3  -2  -4 3301.20 526.956  -2
  -3   2  -4 3301.20 526.956   1
   3  -2  -5 6869.53 601.784  -2
  -3   2  -5 6869.53 601.784   1
   3  -2  -6 116.815 446.458  -2
  -3   2  -6 116.815 446.458   1
   3  -2  -7 4506.25 365.476  -2
  -3   2  -7 4506.25 365.476   1
   3  -2  -8 192.998 262.881  -2
  -3   2  -8 192.998 262.881   1
   3  -2  -9 19876.8 1264.80  -2
  -3   2  -9 19876.8 1264.80   1
   3  -2 -10 27922.3 2245.98  -2
  -3   2 -10 27922.3 2245.98   1
   3  -2 -11 22139.0 813.952  -2
  -3   2 -11 22139.0 813.952   1
   3  -2 -12 28990.3 3159.66  -2
  -3   2 -12 28990.3 3159.66   1
   3  -2 -13 2726.35 304.270  -2
  -3   2 -13 2726.35 304.270   1
   3  -2 -14 3966.97 655.165  -2
  -3   2 -14 3966.97 655.165   1
   3  -2 -15 3040.09 640.329  -2
  -3   2 -15 3040.09 640.329   1
   3  -2 -16 165020. 1641.02  -2
  -3   2 -16 165020. 1641.02   1
   3  -2 -17 13320.6 408.884  -2
  -3   2 -17 13320.6 408.884   1
   3  -2 -18 1959.41 336.542  -2
  -3   2 -18 1959.41 336.542   1
   3  -2 -19 11979.5 379.208  -2
  -3   2 -19 11979.5 379.208   1
   3  -2 -20 16591.5 392.564  -2
  -3   2 -20 16591.5 392.564   1
   3  -2 -21 2405.10 298.996  -2
  -3   2 -21 2405.10 298.996   1
   3  -2 -22 109.069 267.782  -2
  -3   2 -22 109.069 267.782   1
   3  -2 -23 328.885 273.394  -2
  -3   2 -23 328.885 273.394   1
   3  -2 -24-20.0012 269.784  -2
  -3   2 -24-20.0012 269.784   1
   3  -2 -25 623.516 273.341  -2
  -3   2 -25 623.516 273.341   1
   3  -2 -26 2411.06 337.670  -2
  -3   2 -26 2411.06 337.670   1
  -3   2 -27 120.067 200.625   1
   3  -2 -27-148.561 420.899  -2
  -3   2 -27-148.561 420.899   1
  -3   2 -28 293.278 201.374   1
   3  -2 -28 1022.54 397.484  -2
  -3   2 -28 1022.54 397.484   1
  -3   2 -29 166.060 197.165   1
   3  -2 -29 207.603 341.828  -2
  -3   2 -29 207.603 341.828   1
  -3   2 -30 259.581 184.376   1
  -3   2 -31 941.696 178.414   1
   3  -1  31 111.108 356.804  -2
  -3   1  31 111.108 356.804   1
   3  -1  30 388.893 421.253  -2
  -3   1  30 388.893 421.253   1
   3  -1  29-76.6117 474.597  -2
  -3   1  29-76.6117 474.597   1
   3  -1  28-413.203 526.045  -2
  -3   1  28-413.203 526.045   1
   3  -1  27 668.401 581.546  -2
  -3   1  27 668.401 581.546   1
   3  -1  26 638.698 628.630  -2
  -3   1  26 638.698 628.630   1
   3  -1  25-130.983 658.963  -2
  -3   1  25-130.983 658.963   1
   3  -1  24-418.084 704.731  -2
  -3   1  24-418.084 704.731   1
   3  -1  23 105.773 698.409  -2
  -3   1  23 105.773 698.409   1
   3  -1  22 3200.66 805.040  -2
  -3   1  22 3200.66 805.040   1
   3  -1  21 3667.66 450.416  -2
  -3   1  21 3667.66 450.416   1
   3  -1  20 2303.70 431.484  -2
  -3   1  20 2303.70 431.484   1
   3  -1  19 526.217 401.254  -2
  -3   1  19 526.217 401.254   1
   3  -1  18 7671.95 497.298  -2
  -3   1  18 7671.95 497.298   1
   3  -1  17 26124.8 672.580  -2
  -3   1  17 26124.8 672.580   1
   3  -1  16 2143.66 545.477  -2
  -3   1  16 2143.66 545.477   1
   3  -1  15 12160.0 542.461  -2
  -3   1  15 12160.0 542.461   1
   3  -1  14 84506.4 6556.65  -2
  -3   1  14 84506.4 6556.65   1
   3  -1  13 18049.7 1444.08  -2
  -3   1  13 18049.7 1444.08   1
   3  -1  12 9714.86 720.678  -2
  -3   1  12 9714.86 720.678   1
   3  -1  11 405.901 372.483  -2
  -3   1  11 405.901 372.483   1
   3  -1  10 17629.3 1085.41  -2
  -3   1  10 17629.3 1085.41   1
   3  -1   9 3367.15 742.788  -2
  -3   1   9 3367.15 742.788   1
   3  -1   8 1935.85 666.117  -2
  -3   1   8 1935.85 666.117   1
   3  -1   7-253.471 595.840  -2
  -3   1   7-253.471 595.840   1
   3  -1   6 16839.3 1024.53  -2
  -3   1   6 16839.3 1024.53   1
   3  -1   5 7455.76 781.365  -2
  -3   1   5 7455.76 781.365   1
   3  -1   4 12539.9 916.972  -2
  -3   1   4 12539.9 916.972   1
   3  -1   3 4686.89 706.043  -2
  -3   1   3 4686.89 706.043   1
   3  -1   2 15784.0 969.712  -2
  -3   1   2 15784.0 969.712   1
   3  -1   1 84072.1 1836.87  -2
  -3   1   1 84072.1 1836.87   1
   3  -1   0 265.365 534.980  -2
  -3   1   0 265.365 534.980   1
   3  -1  -1 79973.4 1404.19  -2
  -3   1  -1 79973.4 1404.19   1
   3  -1  -2 14383.4 728.374  -2
  -3   1  -2 14383.4 728.374   1
   3  -1  -3 5861.96 562.420  -2
  -3   1  -3 5861.96 562.420   1
   3  -1  -4 11581.9 1365.21  -2
  -3   1  -4 11581.9 1365.21   1
   3  -1  -5 8011.55 623.069  -2
  -3   1  -5 8011.55 623.069   1
   3  -1  -6 20491.2 854.231  -2
  -3   1  -6 20491.2 854.231   1
   3  -1  -7-139.738 432.313  -2
  -3   1  -7-139.738 432.313   1
   3  -1  -9 3666.87 290.706  -2
  -3   1  -9 3666.87 290.706   1
   3  -1 -10 20968.3 772.098  -2
  -3   1 -10 20968.3 772.098   1
   3  -1 -11 208.201 316.824  -2
  -3   1 -11 208.201 316.824   1
   3  -1 -12 7958.00 608.032  -2
  -3   1 -12 7958.00 608.032   1
   3  -1 -13 19497.1 1734.76  -2
  -3   1 -13 19497.1 1734.76   1
   3  -1 -14 85672.1 7853.34  -2
  -3   1 -14 85672.1 7853.34   1
   3  -1 -15 10970.7 539.956  -2
  -3   1 -15 10970.7 539.956   1
   3  -1 -16 1575.70 353.513  -2
  -3   1 -16 1575.70 353.513   1
   3  -1 -17 27481.0 3692.03  -2
  -3   1 -17 27481.0 3692.03   1
   3  -1 -18 6832.59 928.979  -2
  -3   1 -18 6832.59 928.979   1
   3  -1 -19 627.986 335.811  -2
  -3   1 -19 627.986 335.811   1
   3  -1 -20 2168.64 380.853  -2
  -3   1 -20 2168.64 380.853   1
   3  -1 -21 2932.46 424.689  -2
  -3   1 -21 2932.46 424.689   1
   3  -1 -22 4043.03 385.905  -2
  -3   1 -22 4043.03 385.905   1
   3  -1 -23 648.286 349.984  -2
  -3   1 -23 648.286 349.984   1
   3  -1 -24 221.914 380.618  -2
  -3   1 -24 221.914 380.618   1
   3  -1 -25 366.630 364.447  -2
  -3   1 -25 366.630 364.447   1
   3  -1 -26 502.163 371.028  -2
  -3   1 -26 502.163 371.028   1
   3  -1 -27 770.797 445.875  -2
  -3   1 -27 770.797 445.875   1
   3  -1 -28 59.0746 328.829  -2
  -3   1 -28 59.0746 328.829   1
   3  -1 -29 36.9159 322.196  -2
  -3   1 -29 36.9159 322.196   1
   3  -1 -30 201.361 393.470  -2
  -3   1 -30 201.361 393.470   1
  -3   0  32 133.914 243.954   1
   3   0  30-572.797 392.377  -2
  -3   0  31-572.797 392.377   1
   3   0  29 24.4993 452.837  -2
  -3   0  30 24.4993 452.837   1
   3   0  28 965.079 513.255  -2
  -3   0  29 965.079 513.255   1
   3   0  27 1540.06 584.555  -2
  -3   0  28 1540.06 584.555   1
   3   0  26 4756.33 663.116  -2
  -3   0  27 4756.33 663.116   1
   3   0  25 3817.51 711.173  -2
  -3   0  26 3817.51 711.173   1
   3   0  24 1084.56 710.823  -2
  -3   0  25 1084.56 710.823   1
   3   0  23 1549.36 721.067  -2
  -3   0  24 1549.36 721.067   1
   3   0  22 3669.50 643.482  -2
  -3   0  23 3669.50 643.482   1
   3   0  21 8007.14 469.471  -2
  -3   0  22 8007.14 469.471   1
   3   0  20 9371.54 934.380  -2
  -3   0  21 9371.54 934.380   1
   3   0  19 1214.06 397.458  -2
  -3   0  20 1214.06 397.458   1
   3   0  18 2280.03 422.241  -2
  -3   0  19 2280.03 422.241   1
   3   0  17 9365.90 1905.28  -2
  -3   0  18 9365.90 1905.28   1
   3   0  16 10357.1 1781.30  -2
  -3   0  17 10357.1 1781.30   1
   3   0  15 12221.6 925.273  -2
  -3   0  16 12221.6 925.273   1
   3   0  14 6687.76 497.963  -2
  -3   0  15 6687.76 497.963   1
   3   0  13 9418.69 1221.60  -2
  -3   0  14 9418.69 1221.60   1
   3   0  12 9703.08 833.542  -2
  -3   0  13 9703.08 833.542   1
   3   0  11 1009.37 634.757  -2
  -3   0  12 1009.37 634.757   1
   3   0  10 1080.09 629.243  -2
  -3   0  11 1080.09 629.243   1
   3   0   9 1494.65 618.316  -2
  -3   0  10 1494.65 618.316   1
   3   0   8 1233.90 602.943  -2
  -3   0   9 1233.90 602.943   1
   3   0   7 5111.98 713.372  -2
  -3   0   8 5111.98 713.372   1
   3   0   6 30953.5 1206.94  -2
  -3   0   7 30953.5 1206.94   1
   3   0   5 34448.8 1240.39  -2
  -3   0   6 34448.8 1240.39   1
   3   0   4 15745.1 925.422  -2
  -3   0   5 15745.1 925.422   1
   3   0   3 6696.60 504.870  -2
  -3   0   4 6696.60 504.870   1
   3   0   2 31082.7 1526.40  -2
  -3   0   3 31082.7 1526.40   1
   3   0   1 23604.0 1149.28  -2
  -3   0   2 23604.0 1149.28   1
   3   0   0 3947.76 501.178  -2
  -3   0   1 3947.76 501.178   1
   3   0  -1 3559.31 507.685  -2
  -3   0   0 3559.31 507.685   1
   3   0  -2 23716.3 848.553  -2
  -3   0  -1 23716.3 848.553   1
   3   0  -3 25449.2 1833.53  -2
  -3   0  -2 25449.2 1833.53   1
   3   0  -4 10302.1 786.591  -2
  -3   0  -3 10302.1 786.591   1
   3   0  -5 17904.9 2275.49  -2
  -3   0  -4 17904.9 2275.49   1
   3   0  -6 43855.7 1077.28  -2
  -3   0  -5 43855.7 1077.28   1
   3   0  -7 23708.5 856.811  -2
  -3   0  -6 23708.5 856.811   1
   3   0  -8 10513.6 689.231  -2
  -3   0  -7 10513.6 689.231   1
   3   0  -9 1013.80 345.582  -2
  -3   0  -8 1013.80 345.582   1
   3   0 -10 1087.11 388.406  -2
  -3   0  -9 1087.11 388.406   1
   3   0 -11 1491.21 390.644  -2
  -3   0 -10 1491.21 390.644   1
   3   0 -12 2550.01 358.338  -2
  -3   0 -11 2550.01 358.338   1
   3   0 -13 8547.45 1049.72  -2
  -3   0 -12 8547.45 1049.72   1
   3   0 -14 10183.3 707.690  -2
  -3   0 -13 10183.3 707.690   1
   3   0 -15 10496.4 1448.01  -2
  -3   0 -14 10496.4 1448.01   1
   3   0 -16 10548.7 520.733  -2
  -3   0 -15 10548.7 520.733   1
   3   0 -17 18502.9 2331.94  -2
  -3   0 -16 18502.9 2331.94   1
   3   0 -18 7944.96 387.678  -2
  -3   0 -17 7944.96 387.678   1
   3   0 -19 3388.51 366.852  -2
  -3   0 -18 3388.51 366.852   1
   3   0 -20 1496.10 402.645  -2
  -3   0 -19 1496.10 402.645   1
   3   0 -21 7315.75 635.541  -2
  -3   0 -20 7315.75 635.541   1
   3   0 -22 10381.7 614.064  -2
  -3   0 -21 10381.7 614.064   1
   3   0 -23 2576.31 390.783  -2
  -3   0 -22 2576.31 390.783   1
   3   0 -24 250.412 633.898  -2
  -3   0 -23 250.412 633.898   1
   3   0 -25 2709.16 609.430  -2
  -3   0 -24 2709.16 609.430   1
   3   0 -26 4598.53 719.876  -2
  -3   0 -25 4598.53 719.876   1
   3   0 -27 6189.47 589.071  -2
  -3   0 -26 6189.47 589.071   1
   3   0 -28 2638.59 626.472  -2
  -3   0 -27 2638.59 626.472   1
   3   0 -29 604.653 702.517  -2
  -3   0 -28 604.653 702.517   1
   3   0 -30 1579.81 464.037  -2
  -3   0 -29 1579.81 464.037   1
   3   0 -31 133.517 420.087  -2
  -3   0 -30 133.517 420.087   1
   3   1  30 521.865 356.184  -2
  -3  -1  31 521.865 356.184   1
   3   1  29 478.196 437.079  -2
  -3  -1  30 478.196 437.079   1
   3   1  28 688.985 513.737  -2
  -3  -1  29 688.985 513.737   1
   3   1  27 1864.59 553.218  -2
  -3  -1  28 1864.59 553.218   1
   3   1  26 234.615 588.870  -2
  -3  -1  27 234.615 588.870   1
   3   1  25 5662.35 711.729  -2
  -3  -1  26 5662.35 711.729   1
   3   1  24 7697.33 792.362  -2
  -3  -1  25 7697.33 792.362   1
   3   1  23 2057.06 350.297  -2
  -3  -1  24 2057.06 350.297   1
   3   1  22 2022.28 371.225  -2
  -3  -1  23 2022.28 371.225   1
   3   1  21 3080.67 391.371  -2
  -3  -1  22 3080.67 391.371   1
   3   1  20 394.515 378.383  -2
  -3  -1  21 394.515 378.383   1
   3   1  19 2355.54 411.858  -2
  -3  -1  20 2355.54 411.858   1
   3   1  18 3374.81 423.559  -2
  -3  -1  19 3374.81 423.559   1
   3   1  17 595.683 394.152  -2
  -3  -1  18 595.683 394.152   1
   3   1  16 20.5501 778.786  -2
  -3  -1  17 20.5501 778.786   1
   3   1  15 2023.84 784.442  -2
  -3  -1  16 2023.84 784.442   1
   3   1  14 8976.54 858.323  -2
  -3  -1  15 8976.54 858.323   1
   3   1  13 12029.2 944.337  -2
  -3  -1  14 12029.2 944.337   1
   3   1  12 4457.54 770.230  -2
  -3  -1  13 4457.54 770.230   1
   3   1  11 1631.27 599.469  -2
  -3  -1  12 1631.27 599.469   1
   3   1  10 8719.45 902.346  -2
  -3  -1  11 8719.45 902.346   1
   3   1   9 13950.7 904.441  -2
  -3  -1  10 13950.7 904.441   1
   3   1   8 8690.72 712.866  -2
  -3  -1   9 8690.72 712.866   1
   3   1   7 4945.05 474.812  -2
  -3  -1   8 4945.05 474.812   1
   3   1   6 4547.85 821.816  -2
  -3  -1   7 4547.85 821.816   1
   3   1   5 5387.00 591.870  -2
  -3  -1   6 5387.00 591.870   1
   3   1   4 4112.91 995.840  -2
  -3  -1   5 4112.91 995.840   1
   3   1   3 10242.1 652.666  -2
  -3  -1   4 10242.1 652.666   1
   3   1   2 5662.65 573.298  -2
  -3  -1   3 5662.65 573.298   1
   3   1   1 6775.38 624.146  -2
  -3  -1   2 6775.38 624.146   1
   3   1   0 4913.10 577.800  -2
  -3  -1   1 4913.10 577.800   1
   3   1  -1 3309.60 568.957  -2
  -3  -1   0 3309.60 568.957   1
   3   1  -2 4587.67 951.274  -2
  -3  -1  -1 4587.67 951.274   1
   3   1  -3 9967.33 688.670  -2
  -3  -1  -2 9967.33 688.670   1
   3   1  -4 6774.56 1172.41  -2
  -3  -1  -3 6774.56 1172.41   1
   3   1  -5 5774.57 559.767  -2
  -3  -1  -4 5774.57 559.767   1
   3   1  -6 5174.67 630.976  -2
  -3  -1  -5 5174.67 630.976   1
   3   1  -7 5424.89 743.615  -2
  -3  -1  -6 5424.89 743.615   1
   3   1  -8 5532.29 632.205  -2
  -3  -1  -7 5532.29 632.205   1
   3   1  -9 7240.44 499.332  -2
  -3  -1  -8 7240.44 499.332   1
   3   1 -10 14764.1 1314.46  -2
  -3  -1  -9 14764.1 1314.46   1
   3   1 -11 10392.8 1005.18  -2
  -3  -1 -10 10392.8 1005.18   1
   3   1 -12 1924.37 749.323  -2
  -3  -1 -11 1924.37 749.323   1
   3   1 -13 5714.46 508.440  -2
  -3  -1 -12 5714.46 508.440   1
   3   1 -14 10822.5 721.660  -2
  -3  -1 -13 10822.5 721.660   1
   3   1 -15 8240.58 1327.82  -2
  -3  -1 -14 8240.58 1327.82   1
   3   1 -16 1473.00 459.411  -2
  -3  -1 -15 1473.00 459.411   1
   3   1 -17 3.82512 412.406  -2
  -3  -1 -16 3.82512 412.406   1
   3   1 -18 1214.71 437.480  -2
  -3  -1 -17 1214.71 437.480   1
   3   1 -19 2771.32 428.572  -2
  -3  -1 -18 2771.32 428.572   1
   3   1 -20 3280.36 446.964  -2
  -3  -1 -19 3280.36 446.964   1
   3   1 -21 1095.13 389.282  -2
  -3  -1 -20 1095.13 389.282   1
   3   1 -22 3098.85 1246.03  -2
  -3  -1 -21 3098.85 1246.03   1
   3   1 -23 776.055 650.915  -2
  -3  -1 -22 776.055 650.915   1
   3   1 -24 1907.05 659.713  -2
  -3  -1 -23 1907.05 659.713   1
   3   1 -25 11615.8 879.671  -2
  -3  -1 -24 11615.8 879.671   1
   3   1 -26 8339.32 965.794  -2
  -3  -1 -25 8339.32 965.794   1
   3   1 -27 240.750 612.521  -2
  -3  -1 -26 240.750 612.521   1
   3   1 -28 478.319 579.225  -2
  -3  -1 -27 478.319 579.225   1
   3   1 -29 2951.57 537.040  -2
  -3  -1 -28 2951.57 537.040   1
   3   1 -30 1502.75 472.034  -2
  -3  -1 -29 1502.75 472.034   1
   3   1 -31 139.539 400.882  -2
  -3  -1 -30 139.539 400.882   1
   3   2  28-172.540 390.571  -2
  -3  -2  30-172.540 390.571   1
   3   2  27 320.957 456.688  -2
  -3  -2  29 320.957 456.688   1
   3   2  26 341.133 496.546  -2
  -3  -2  28 341.133 496.546   1
   3   2  25 2957.80 597.428  -2
  -3  -2  27 2957.80 597.428   1
   3   2  24 75.0745 586.602  -2
  -3  -2  26 75.0745 586.602   1
   3   2  23 923.761 314.277  -2
  -3  -2  25 923.761 314.277   1
   3   2  22 1401.98 301.315  -2
  -3  -2  24 1401.98 301.315   1
   3   2  21 138.858 328.062  -2
  -3  -2  23 138.858 328.062   1
   3   2  20 4898.59 394.990  -2
  -3  -2  22 4898.59 394.990   1
  -3  -2 -19 5700.98 521.355  -2
   3   2 -21 5700.98 521.355   1
   3   2  18 8878.55 564.649  -2
  -3  -2  20 8878.55 564.649   1
   3   2  17 12898.0 1143.17  -2
  -3  -2  19 12898.0 1143.17   1
   3   2  16 2240.09 806.201  -2
  -3  -2  18 2240.09 806.201   1
   3   2  15 8387.02 620.584  -2
  -3  -2  17 8387.02 620.584   1
   3   2  14 1605.54 678.297  -2
  -3  -2  16 1605.54 678.297   1
   3   2  13 18445.8 588.120  -2
  -3  -2  15 18445.8 588.120   1
   3   2  12 2496.95 662.454  -2
  -3  -2  14 2496.95 662.454   1
   3   2  11 559.078 1032.70  -2
  -3  -2  13 559.078 1032.70   1
   3   2  10 8544.11 764.723  -2
  -3  -2  12 8544.11 764.723   1
   3   2   9 2245.96 2173.86  -2
  -3  -2  11 2245.96 2173.86   1
   3   2   8 45291.7 1579.44  -2
  -3  -2  10 45291.7 1579.44   1
   3   2   7 68259.9 3513.77  -2
  -3  -2   9 68259.9 3513.77   1
   3   2   6 1362.61 588.824  -2
  -3  -2   8 1362.61 588.824   1
   3   2   5 30516.1 3829.84  -2
  -3  -2   7 30516.1 3829.84   1
   3   2   4 14412.1 1500.63  -2
  -3  -2   6 14412.1 1500.63   1
   3   2   3 2397.47 539.591  -2
  -3  -2   5 2397.47 539.591   1
   3   2   2 325.492 658.957  -2
  -3  -2   4 325.492 658.957   1
   3   2   1 20213.1 2747.75  -2
  -3  -2   3 20213.1 2747.75   1
   3   2   0 1236.85 961.672  -2
  -3  -2   2 1236.85 961.672   1
   3   2  -1 16529.1 2036.74  -2
  -3  -2   1 16529.1 2036.74   1
   3   2  -2 888.395 395.571  -2
  -3  -2   0 888.395 395.571   1
   3   2  -3 20211.1 1991.15  -2
  -3  -2  -1 20211.1 1991.15   1
   3   2  -4 1762.68 1419.96  -2
  -3  -2  -2 1762.68 1419.96   1
   3   2  -5 2377.24 527.224  -2
  -3  -2  -3 2377.24 527.224   1
   3   2  -6 14446.4 1372.42  -2
  -3  -2  -4 14446.4 1372.42   1
   3   2  -7 31357.8 3208.20  -2
  -3  -2  -5 31357.8 3208.20   1
   3   2  -8 1309.62 683.363  -2
  -3  -2  -6 1309.62 683.363   1
   3   2  -9 74359.4 6942.14  -2
  -3  -2  -7 74359.4 6942.14   1
   3   2 -10 47492.1 5344.33  -2
  -3  -2  -8 47492.1 5344.33   1
   3   2 -11 1588.78 757.885  -2
  -3  -2  -9 1588.78 757.885   1
   3   2 -12 8927.55 1245.49  -2
  -3  -2 -10 8927.55 1245.49   1
   3   2 -13 230.183 465.061  -2
  -3  -2 -11 230.183 465.061   1
   3   2 -14 2204.50 726.380  -2
  -3  -2 -12 2204.50 726.380   1
   3   2 -15 20135.4 3127.41  -2
  -3  -2 -13 20135.4 3127.41   1
   3   2 -16 2190.46 461.413  -2
  -3  -2 -14 2190.46 461.413   1
   3   2 -17 10822.9 2183.76  -2
  -3  -2 -15 10822.9 2183.76   1
   3   2 -18 2402.75 773.392  -2
  -3  -2 -16 2402.75 773.392   1
   3   2 -19 15000.5 2706.40  -2
  -3  -2 -17 15000.5 2706.40   1
   3   2 -20 8821.04 1406.87  -2
  -3  -2 -18 8821.04 1406.87   1
   3   2 -21 5420.31 1624.96  -2
  -3  -2 -19 5420.31 1624.96   1
   3   2 -22 5209.00 1328.31  -2
  -3  -2 -20 5209.00 1328.31   1
   3   2 -23 274.098 513.116  -2
  -3  -2 -21 274.098 513.116   1
   3   2 -24 986.973 636.735  -2
  -3  -2 -22 986.973 636.735   1
   3   2 -25 302.492 469.811  -2
  -3  -2 -23 302.492 469.811   1
   3   2 -26 486.183 601.010  -2
  -3  -2 -24 486.183 601.010   1
   3   2 -27 3224.70 607.657  -2
  -3  -2 -25 3224.70 607.657   1
   3   2 -28 291.578 512.981  -2
  -3  -2 -26 291.578 512.981   1
   3   2 -29 1911.40 478.205  -2
  -3  -2 -27 1911.40 478.205   1
   3   2 -30-72.3488 410.690  -2
  -3  -2 -28-72.3488 410.690   1
   3   3  26 54.6086 401.681  -2
  -3  -3  28 54.6086 401.681   1
   3   3  25-77.4948 454.125  -2
  -3  -3  27-77.4948 454.125   1
   3   3  24 1272.84 503.726  -2
  -3  -3  26 1272.84 503.726   1
   3   3  23 563.407 560.712  -2
  -3  -3  25 563.407 560.712   1
   3   3  22 1676.20 599.219  -2
  -3  -3  24 1676.20 599.219   1
   3   3  21-50.7279 260.163  -2
  -3  -3  23-50.7279 260.163   1
   3   3  20 9366.35 2203.62  -2
  -3  -3  22 9366.35 2203.62   1
   3   3  19 5434.42 1402.72  -2
  -3  -3  21 5434.42 1402.72   1
   3   3  18 703.687 490.489  -2
  -3  -3  20 703.687 490.489   1
   3   3  17 333.836 748.156  -2
  -3  -3  19 333.836 748.156   1
   3   3  16-111.069 679.823  -2
  -3  -3  18-111.069 679.823   1
   3   3  15 470.576 388.234  -2
  -3  -3  17 470.576 388.234   1
   3   3  14 2829.84 426.986  -2
  -3  -3  16 2829.84 426.986   1
   3   3  13 169.328 418.783  -2
  -3  -3  15 169.328 418.783   1
   3   3  12 816.743 430.288  -2
  -3  -3  14 816.743 430.288   1
   3   3  11 5468.75 493.153  -2
  -3  -3  13 5468.75 493.153   1
   3   3  10 13096.6 552.340  -2
  -3  -3  12 13096.6 552.340   1
   3   3   9 262.788 423.697  -2
  -3  -3  11 262.788 423.697   1
   3   3   8 5846.31 506.152  -2
  -3  -3  10 5846.31 506.152   1
   3   3   7 28267.0 1253.11  -2
  -3  -3   9 28267.0 1253.11   1
   3   3   6 2670.75 499.311  -2
  -3  -3   8 2670.75 499.311   1
   3   3   5 8152.32 630.844  -2
  -3  -3   7 8152.32 630.844   1
   3   3   4 4805.39 532.496  -2
  -3  -3   6 4805.39 532.496   1
   3   3   3 2462.96 1108.56  -2
  -3  -3   5 2462.96 1108.56   1
   3   3   2 18421.9 3280.11  -2
  -3  -3   4 18421.9 3280.11   1
   3   3   1 27140.1 4910.62  -2
  -3  -3   3 27140.1 4910.62   1
   3   3   0 4008.36 1515.14  -2
  -3  -3   2 4008.36 1515.14   1
   3   3  -1 6420.50 1159.36  -2
  -3  -3   1 6420.50 1159.36   1
   3   3  -2 5857.81 842.791  -2
  -3  -3   0 5857.81 842.791   1
   3   3  -3 25197.8 1273.76  -2
  -3  -3  -1 25197.8 1273.76   1
   3   3  -4 22407.3 1361.24  -2
  -3  -3  -2 22407.3 1361.24   1
   3   3  -5 4253.05 1763.92  -2
  -3  -3  -3 4253.05 1763.92   1
   3   3  -6 5037.02 522.411  -2
  -3  -3  -4 5037.02 522.411   1
   3   3  -7 8867.90 2495.55  -2
  -3  -3  -5 8867.90 2495.55   1
   3   3  -8 3267.92 2042.33  -2
  -3  -3  -6 3267.92 2042.33   1
   3   3  -9 29817.2 2186.31  -2
  -3  -3  -7 29817.2 2186.31   1
   3   3 -10 6690.51 2087.61  -2
  -3  -3  -8 6690.51 2087.61   1
   3   3 -11 316.887 448.743  -2
  -3  -3  -9 316.887 448.743   1
   3   3 -12 15414.1 682.424  -2
  -3  -3 -10 15414.1 682.424   1
   3   3 -13 6240.33 1185.79  -2
  -3  -3 -11 6240.33 1185.79   1
   3   3 -14 169.239 413.960  -2
  -3  -3 -12 169.239 413.960   1
   3   3 -15 517.728 584.608  -2
  -3  -3 -13 517.728 584.608   1
   3   3 -16 3907.51 599.952  -2
  -3  -3 -14 3907.51 599.952   1
   3   3 -17 916.060 569.313  -2
  -3  -3 -15 916.060 569.313   1
   3   3 -18-267.433 573.845  -2
  -3  -3 -16-267.433 573.845   1
   3   3 -19 2456.16 578.769  -2
  -3  -3 -17 2456.16 578.769   1
   3   3 -20 1100.92 544.385  -2
  -3  -3 -18 1100.92 544.385   1
   3   3 -21 5935.27 589.579  -2
  -3  -3 -19 5935.27 589.579   1
   3   3 -22 11404.8 699.714  -2
  -3  -3 -20 11404.8 699.714   1
   3   3 -23-1.19388 485.254  -2
  -3  -3 -21-1.19388 485.254   1
   3   3 -24 1098.75 1539.33  -2
  -3  -3 -22 1098.75 1539.33   1
   3   3 -25 909.455 442.736  -2
  -3  -3 -23 909.455 442.736   1
  -3  -3 -24 426.555 261.867   1
   3   3 -26 1906.63 490.994  -2
  -3  -3 -24 1906.63 490.994   1
   3   3 -27 423.770 438.080  -2
  -3  -3 -25 423.770 438.080   1
   3   3 -28 308.384 385.111  -2
  -3  -3 -26 308.384 385.111   1
   3   4  23 1336.21 394.117  -2
  -3  -4  26 1336.21 394.117   1
   3   4  22-113.529 432.859  -2
  -3  -4  25-113.529 432.859   1
   3   4  21 2327.18 537.148  -2
  -3  -4  24 2327.18 537.148   1
   3   4  20 5216.14 616.279  -2
  -3  -4  23 5216.14 616.279   1
   3   4  19 867.113 565.418  -2
  -3  -4  22 867.113 565.418   1
   3   4  18 1004.51 608.388  -2
  -3  -4  21 1004.51 608.388   1
   3   4  17 3429.78 776.470  -2
  -3  -4  20 3429.78 776.470   1
   3   4  16 70.7819 278.033  -2
  -3  -4  19 70.7819 278.033   1
   3   4  15 2227.87 369.485  -2
  -3  -4  18 2227.87 369.485   1
   3   4  14 5721.31 460.717  -2
  -3  -4  17 5721.31 460.717   1
   3   4  13 5633.09 455.049  -2
  -3  -4  16 5633.09 455.049   1
   3   4  12 5362.30 469.435  -2
  -3  -4  15 5362.30 469.435   1
   3   4  11 5627.03 480.170  -2
  -3  -4  14 5627.03 480.170   1
   3   4  10 5768.04 479.209  -2
  -3  -4  13 5768.04 479.209   1
   3   4   9 1622.45 425.931  -2
  -3  -4  12 1622.45 425.931   1
   3   4   8 1285.35 468.188  -2
  -3  -4  11 1285.35 468.188   1
   3   4   7 6439.70 514.160  -2
  -3  -4  10 6439.70 514.160   1
   3   4   6 16041.4 3442.20  -2
  -3  -4   9 16041.4 3442.20   1
   3   4   5 15179.3 2752.49  -2
  -3  -4   8 15179.3 2752.49   1
   3   4   4 9149.42 2583.71  -2
  -3  -4   7 9149.42 2583.71   1
   3   4   3 2492.79 469.639  -2
  -3  -4   6 2492.79 469.639   1
   3   4   2 3731.28 519.678  -2
  -3  -4   5 3731.28 519.678   1
   3   4   1 5149.79 1227.66  -2
  -3  -4   4 5149.79 1227.66   1
   3   4   0 6664.23 670.561  -2
  -3  -4   3 6664.23 670.561   1
   3   4  -1 7986.72 523.140  -2
  -3  -4   2 7986.72 523.140   1
   3   4  -2 9204.57 1279.57  -2
  -3  -4   1 9204.57 1279.57   1
   3   4  -3 5139.55 666.501  -2
  -3  -4   0 5139.55 666.501   1
   3   4  -4 5631.91 860.864  -2
  -3  -4  -1 5631.91 860.864   1
   3   4  -5 4034.88 1259.02  -2
  -3  -4  -2 4034.88 1259.02   1
   3   4  -6 2567.67 959.979  -2
  -3  -4  -3 2567.67 959.979   1
   3   4  -7 7030.70 2471.16  -2
  -3  -4  -4 7030.70 2471.16   1
   3   4  -8 19679.3 3560.46  -2
  -3  -4  -5 19679.3 3560.46   1
   3   4  -9 15850.5 2219.93  -2
  -3  -4  -6 15850.5 2219.93   1
   3   4 -10 9811.62 708.800  -2
  -3  -4  -7 9811.62 708.800   1
   3   4 -11 1301.26 520.963  -2
  -3  -4  -8 1301.26 520.963   1
   3   4 -12 2576.25 546.960  -2
  -3  -4  -9 2576.25 546.960   1
   3   4 -13 6127.23 594.500  -2
  -3  -4 -10 6127.23 594.500   1
   3   4 -14 9340.76 852.512  -2
  -3  -4 -11 9340.76 852.512   1
   3   4 -15 6257.55 795.394  -2
  -3  -4 -12 6257.55 795.394   1
   3   4 -16 8105.66 637.633  -2
  -3  -4 -13 8105.66 637.633   1
   3   4 -17 8185.85 1013.42  -2
  -3  -4 -14 8185.85 1013.42   1
   3   4 -18 3591.17 1041.24  -2
  -3  -4 -15 3591.17 1041.24   1
   3   4 -19-6.88255 474.475  -2
  -3  -4 -16-6.88255 474.475   1
   3   4 -20 3520.61 539.048  -2
  -3  -4 -17 3520.61 539.048   1
   3   4 -21 2294.87 637.225  -2
  -3  -4 -18 2294.87 637.225   1
   3   4 -22 1872.80 468.290  -2
  -3  -4 -19 1872.80 468.290   1
   3   4 -23 7631.30 501.592  -2
  -3  -4 -20 7631.30 501.592   1
   3   4 -24 7941.35 421.122  -2
  -3  -4 -21 7941.35 421.122   1
   3   4 -25 284.383 306.189  -2
  -3  -4 -22 284.383 306.189   1
  -3  -5  21 533.341 316.600   1
   3   5  17-384.211 427.636  -2
  -3  -5  20-384.211 427.636   1
   3   5  16 774.053 456.476  -2
  -3  -5  19 774.053 456.476   1
   3   5  15-158.952 480.895  -2
  -3  -5  18-158.952 480.895   1
   3   5  14 359.191 709.458  -2
  -3  -5  17 359.191 709.458   1
   3   5  13 665.490 392.220  -2
  -3  -5  16 665.490 392.220   1
   3   5  12 933.951 339.392  -2
  -3  -5  15 933.951 339.392   1
   3   5  11 378.421 346.544  -2
  -3  -5  14 378.421 346.544   1
   3   5  10 37.8921 356.186  -2
  -3  -5  13 37.8921 356.186   1
   3   5   9 211.828 367.843  -2
  -3  -5  12 211.828 367.843   1
   3   5   8 1028.75 404.706  -2
  -3  -5  11 1028.75 404.706   1
   3   5   7 3020.80 429.177  -2
  -3  -5  10 3020.80 429.177   1
   3   5   6 1057.89 412.205  -2
  -3  -5   9 1057.89 412.205   1
   3   5   5 767.675 398.553  -2
  -3  -5   8 767.675 398.553   1
   3   5   4 7092.06 995.750  -2
  -3  -5   7 7092.06 995.750   1
   3   5   3 5627.67 1027.36  -2
  -3  -5   6 5627.67 1027.36   1
   3   5   2 837.006 476.020  -2
  -3  -5   5 837.006 476.020   1
   3   5   1 435.641 380.841  -2
  -3  -5   4 435.641 380.841   1
   3   5   0 124.318 369.358  -2
  -3  -5   3 124.318 369.358   1
   3   5  -1 429.176 361.519  -2
  -3  -5   2 429.176 361.519   1
   3   5  -2 391.777 355.859  -2
  -3  -5   1 391.777 355.859   1
   3   5  -3 802.394 345.071  -2
  -3  -5   0 802.394 345.071   1
   3   5  -4 451.474 356.504  -2
  -3  -5  -1 451.474 356.504   1
   3   5  -5 694.130 612.355  -2
  -3  -5  -2 694.130 612.355   1
   3   5  -6 8406.00 513.285  -2
  -3  -5  -3 8406.00 513.285   1
   3   5  -7 8813.82 524.084  -2
  -3  -5  -4 8813.82 524.084   1
   3   5  -8 1403.34 437.341  -2
  -3  -5  -5 1403.34 437.341   1
   3   5  -9 2847.79 451.552  -2
  -3  -5  -6 2847.79 451.552   1
   3   5 -10 5019.61 474.003  -2
  -3  -5  -7 5019.61 474.003   1
   3   5 -11 2321.62 442.005  -2
  -3  -5  -8 2321.62 442.005   1
   3   5 -12 370.839 419.748  -2
  -3  -5  -9 370.839 419.748   1
   3   5 -13 34.4108 438.158  -2
  -3  -5 -10 34.4108 438.158   1
   3   5 -14 1160.55 401.549  -2
  -3  -5 -11 1160.55 401.549   1
   3   5 -15 942.195 426.149  -2
  -3  -5 -12 942.195 426.149   1
   3   5 -16 1705.72 417.706  -2
  -3  -5 -13 1705.72 417.706   1
   3   5 -17 62.0858 420.496  -2
  -3  -5 -14 62.0858 420.496   1
   3   5 -18-5.24004 372.487  -2
  -3  -5 -15-5.24004 372.487   1
   3   5 -19 8.09525 342.708  -2
  -3  -5 -16 8.09525 342.708   1
   3   5 -20 78.4065 365.154  -2
  -3  -5 -17 78.4065 365.154   1
   3   5 -21 38.1516 331.564  -2
  -3  -5 -18 38.1516 331.564   1
   3   5 -22 269.714 276.747  -2
  -3  -5 -19 269.714 276.747   1
   3   6  12 63.8139 169.844  -2
  -3  -6  16 63.8139 169.844   1
   3   6  11 343.656 187.916  -2
  -3  -6  15 343.656 187.916   1
   3   6  10 781.066 199.016  -2
  -3  -6  14 781.066 199.016   1
   3   6   9 1643.18 2267.89  -2
  -3  -6  13 1643.18 2267.89   1
   3   6   8-34.0702 235.002  -2
  -3  -6  12-34.0702 235.002   1
   3   6   7 212.654 234.385  -2
  -3  -6  11 212.654 234.385   1
   3   6   6 1734.73 1224.86  -2
  -3  -6  10 1734.73 1224.86   1
   3   6   5 1308.32 1310.13  -2
  -3  -6   9 1308.32 1310.13   1
   3   6   4 657.679 286.844  -2
  -3  -6   8 657.679 286.844   1
   3   6   3-23.2576 262.362  -2
  -3  -6   7-23.2576 262.362   1
   3   6   2 1254.66 1119.52  -2
  -3  -6   6 1254.66 1119.52   1
   3   6   1-92.9185 265.598  -2
  -3  -6   5-92.9185 265.598   1
   3   6  -1 2767.26 328.634  -2
  -3  -6   3 2767.26 328.634   1
   3   6  -2 979.076 308.134  -2
  -3  -6   2 979.076 308.134   1
   3   6  -3 3012.73 342.004  -2
  -3  -6   1 3012.73 342.004   1
   3   6  -4 2818.87 352.538  -2
  -3  -6   0 2818.87 352.538   1
   3   6  -5 1337.50 324.850  -2
  -3  -6  -1 1337.50 324.850   1
   3   6  -6 2482.75 327.707  -2
  -3  -6  -2 2482.75 327.707   1
   3   6  -7 43.8601 328.711  -2
  -3  -6  -3 43.8601 328.711   1
   3   6  -8 1118.59 334.933  -2
  -3  -6  -4 1118.59 334.933   1
   3   6  -9 3143.09 346.702  -2
  -3  -6  -5 3143.09 346.702   1
   3   6 -10 3401.78 349.033  -2
  -3  -6  -6 3401.78 349.033   1
   3   6 -11 694.364 321.152  -2
  -3  -6  -7 694.364 321.152   1
   3   6 -12 158.188 308.577  -2
  -3  -6  -8 158.188 308.577   1
   3   6 -13 4730.20 353.543  -2
  -3  -6  -9 4730.20 353.543   1
   3   6 -14 4630.57 339.416  -2
  -3  -6 -10 4630.57 339.416   1
   3   6 -15 1838.22 293.137  -2
  -3  -6 -11 1838.22 293.137   1
   3   6 -16 99.9394 254.430  -2
  -3  -6 -12 99.9394 254.430   1
   3   6 -17 167.462 240.992  -2
  -3  -6 -13 167.462 240.992   1
   4  -7  12 424.099 164.111  -2
  -4   7   9 424.099 164.111   1
   4  -7  11 76.6530 157.656  -2
  -4   7   8 76.6530 157.656   1
  -4   7   7-185.021 170.946   1
   4  -7  10 41.9518 167.125  -2
  -4   7   7 41.9518 167.125   1
   4  -7   9 1012.26 203.408  -2
  -4   7   6 1012.26 203.408   1
   4  -7   8 4757.51 244.248  -2
  -4   7   5 4757.51 244.248   1
   4  -7   7 2658.38 235.352  -2
  -4   7   4 2658.38 235.352   1
   4  -7   6 898.436 227.665  -2
  -4   7   3 898.436 227.665   1
   4  -7   5 2876.58 247.629  -2
  -4   7   2 2876.58 247.629   1
   4  -7   4 5777.17 280.069  -2
  -4   7   1 5777.17 280.069   1
   4  -7   3 3022.94 260.833  -2
  -4   7   0 3022.94 260.833   1
   4  -7   2 127.320 234.975  -2
  -4   7  -1 127.320 234.975   1
   4  -7   1 163.682 243.292  -2
  -4   7  -2 163.682 243.292   1
   4  -7   0 3417.83 273.559  -2
  -4   7  -3 3417.83 273.559   1
   4  -7  -1 5181.54 283.917  -2
  -4   7  -4 5181.54 283.917   1
   4  -7  -2 2736.84 270.188  -2
  -4   7  -5 2736.84 270.188   1
   4  -7  -3 556.693 245.069  -2
  -4   7  -6 556.693 245.069   1
   4  -7  -4 3660.97 259.818  -2
  -4   7  -7 3660.97 259.818   1
   4  -7  -5 3730.95 246.272  -2
  -4   7  -8 3730.95 246.272   1
   4  -7  -6 548.360 226.324  -2
  -4   7  -9 548.360 226.324   1
   4  -7  -7 158.440 203.970  -2
  -4   7 -10 158.440 203.970   1
   4  -7  -8 265.013 190.826  -2
  -4   7 -11 265.013 190.826   1
   4  -6  18 1500.44 239.304  -2
  -4   6  16 1500.44 239.304   1
   4  -6  17-34.2779 189.414  -2
  -4   6  15-34.2779 189.414   1
   4  -6  16 302.477 207.868  -2
  -4   6  14 302.477 207.868   1
   4  -6  15 33.3305 223.718  -2
  -4   6  13 33.3305 223.718   1
   4  -6  14 957.058 246.850  -2
  -4   6  12 957.058 246.850   1
   4  -6  13-58.2578 257.625  -2
  -4   6  11-58.2578 257.625   1
   4  -6  12 1425.22 329.475  -2
  -4   6  10 1425.22 329.475   1
   4  -6  11 621.439 280.598  -2
  -4   6   9 621.439 280.598   1
   4  -6  10 457.176 448.841  -2
  -4   6   8 457.176 448.841   1
   4  -6   9 8474.97 383.682  -2
  -4   6   7 8474.97 383.682   1
   4  -6   8 2475.74 1183.67  -2
  -4   6   6 2475.74 1183.67   1
   4  -6   7 1292.01 558.482  -2
  -4   6   5 1292.01 558.482   1
   4  -6   6 1103.40 301.914  -2
  -4   6   4 1103.40 301.914   1
   4  -6   5 10290.0 400.529  -2
  -4   6   3 10290.0 400.529   1
   4  -6   4 1689.25 318.114  -2
  -4   6   2 1689.25 318.114   1
   4  -6   3 3864.69 347.695  -2
  -4   6   1 3864.69 347.695   1
   4  -6   2 1760.72 274.187  -2
  -4   6   0 1760.72 274.187   1
   4  -6   1 1121.86 725.909  -2
  -4   6  -1 1121.86 725.909   1
   4  -6   0 2914.52 1072.46  -2
  -4   6  -2 2914.52 1072.46   1
   4  -6  -1 3787.44 290.452  -2
  -4   6  -3 3787.44 290.452   1
   4  -6  -2 6035.58 3396.96  -2
  -4   6  -4 6035.58 3396.96   1
   4  -6  -3 11398.3 986.338  -2
  -4   6  -5 11398.3 986.338   1
   4  -6  -4 1241.79 1241.79  -2
  -4   6  -6 1241.79 1241.79   1
   4  -6  -5 1744.01 662.142  -2
  -4   6  -7 1744.01 662.142   1
   4  -6  -6 5094.96 1412.78  -2
  -4   6  -8 5094.96 1412.78   1
   4  -6  -7 10143.6 312.066  -2
  -4   6  -9 10143.6 312.066   1
   4  -6  -8 919.859 217.950  -2
  -4   6 -10 919.859 217.950   1
   4  -6  -9 552.998 213.398  -2
  -4   6 -11 552.998 213.398   1
   4  -6 -10 1524.48 207.740  -2
  -4   6 -12 1524.48 207.740   1
   4  -6 -11-101.274 158.618  -2
  -4   6 -13-101.274 158.618   1
   4  -6 -12 1462.77 153.010  -2
  -4   6 -14 1462.77 153.010   1
   4  -6 -13 71.3093 139.901  -2
  -4   6 -15 71.3093 139.901   1
   4  -6 -14 43.2268 133.476  -2
  -4   6 -16 43.2268 133.476   1
   4  -6 -15 394.289 129.834  -2
  -4   6 -17 394.289 129.834   1
  -4   5 -21 131.619 219.945  -2
   4  -5 -19 131.619 219.945   1
  -4   5 -20 2351.93 248.848  -2
   4  -5 -18 2351.93 248.848   1
  -4   5 -19-333.153 240.826  -2
   4  -5 -17-333.153 240.826   1
  -4   5 -18 1960.10 232.395  -2
   4  -5 -16 1960.10 232.395   1
  -4   5 -17 322.838 315.084  -2
   4  -5 -15 322.838 315.084   1
   4  -5  16-286.135 224.647  -2
  -4   5  14-286.135 224.647   1
   4  -5  15 178.935 238.771  -2
  -4   5  13 178.935 238.771   1
   4  -5  14 2062.88 278.658  -2
  -4   5  12 2062.88 278.658   1
   4  -5  13 1559.94 272.187  -2
  -4   5  11 1559.94 272.187   1
   4  -5  12 2430.72 309.021  -2
  -4   5  10 2430.72 309.021   1
   4  -5  11 1200.62 293.955  -2
  -4   5   9 1200.62 293.955   1
   4  -5  10 1932.64 304.308  -2
  -4   5   8 1932.64 304.308   1
   4  -5   9 1089.40 297.566  -2
  -4   5   7 1089.40 297.566   1
   4  -5   8 4427.24 351.299  -2
  -4   5   6 4427.24 351.299   1
   4  -5   7 629.916 325.972  -2
  -4   5   5 629.916 325.972   1
   4  -5   6 861.795 325.395  -2
  -4   5   4 861.795 325.395   1
   4  -5   5 2640.02 354.822  -2
  -4   5   3 2640.02 354.822   1
   4  -5   4 2590.15 354.873  -2
  -4   5   2 2590.15 354.873   1
   4  -5   3 9836.05 430.352  -2
  -4   5   1 9836.05 430.352   1
   4  -5   2 1199.92 415.776  -2
  -4   5   0 1199.92 415.776   1
   4  -5   1 351.138 340.606  -2
  -4   5  -1 351.138 340.606   1
   4  -5   0 1632.82 829.814  -2
  -4   5  -2 1632.82 829.814   1
   4  -5  -1 10788.2 607.250  -2
  -4   5  -3 10788.2 607.250   1
   4  -5  -2 1431.69 1209.96  -2
  -4   5  -4 1431.69 1209.96   1
   4  -5  -3 2653.39 357.527  -2
  -4   5  -5 2653.39 357.527   1
   4  -5  -4 113.436 330.122  -2
  -4   5  -6 113.436 330.122   1
   4  -5  -5 638.821 812.350  -2
  -4   5  -7 638.821 812.350   1
   4  -5  -6 6898.10 375.928  -2
  -4   5  -8 6898.10 375.928   1
   4  -5  -7-89.4729 308.484  -2
  -4   5  -9-89.4729 308.484   1
   4  -5  -8 2036.27 311.345  -2
  -4   5 -10 2036.27 311.345   1
   4  -5  -9 2778.07 368.180  -2
  -4   5 -11 2778.07 368.180   1
   4  -5 -10 3661.85 299.717  -2
  -4   5 -12 3661.85 299.717   1
   4  -5 -11 1479.54 266.193  -2
  -4   5 -13 1479.54 266.193   1
   4  -5 -12 3447.50 271.833  -2
  -4   5 -14 3447.50 271.833   1
   4  -5 -13 206.642 228.692  -2
  -4   5 -15 206.642 228.692   1
   4  -5 -14 331.005 215.189  -2
  -4   5 -16 331.005 215.189   1
   4  -5 -15 175.742 201.201  -2
  -4   5 -17 175.742 201.201   1
   4  -5 -16 2012.41 215.723  -2
  -4   5 -18 2012.41 215.723   1
   4  -5 -17 172.983 178.390  -2
  -4   5 -19 172.983 178.390   1
   4  -5 -18 2446.93 198.037  -2
  -4   5 -20 2446.93 198.037   1
   4  -5 -19 972.672 166.591  -2
  -4   5 -21 972.672 166.591   1
   4  -5 -20 1192.03 169.911  -2
  -4   5 -22 1192.03 169.911   1
  -4   4 -24 1602.93 241.536  -2
   4  -4 -23 1602.93 241.536   1
  -4   4 -23 1979.24 974.568  -2
   4  -4 -22 1979.24 974.568   1
   4  -4  22 920.298 213.392  -2
  -4   4  21 920.298 213.392   1
   4  -4  21 613.393 231.099  -2
  -4   4  20 613.393 231.099   1
   4  -4  20 824.784 249.970  -2
  -4   4  19 824.784 249.970   1
   4  -4  19 554.096 267.415  -2
  -4   4  18 554.096 267.415   1
   4  -4  18 9.65529 295.448  -2
  -4   4  17 9.65529 295.448   1
   4  -4  17 515.348 309.766  -2
  -4   4  16 515.348 309.766   1
   4  -4  16 555.225 308.438  -2
  -4   4  15 555.225 308.438   1
   4  -4  15 580.686 327.526  -2
  -4   4  14 580.686 327.526   1
   4  -4  14 1277.63 368.667  -2
  -4   4  13 1277.63 368.667   1
   4  -4  13 8402.86 464.770  -2
  -4   4  12 8402.86 464.770   1
   4  -4  12 11731.5 506.662  -2
  -4   4  11 11731.5 506.662   1
   4  -4  11 2802.10 420.767  -2
  -4   4  10 2802.10 420.767   1
   4  -4  10 13352.5 540.534  -2
  -4   4   9 13352.5 540.534   1
   4  -4   9 23983.0 652.831  -2
  -4   4   8 23983.0 652.831   1
   4  -4   8 15925.9 581.791  -2
  -4   4   7 15925.9 581.791   1
   4  -4   7 12101.4 545.487  -2
  -4   4   6 12101.4 545.487   1
   4  -4   6 10514.9 529.201  -2
  -4   4   5 10514.9 529.201   1
   4  -4   5 2859.61 436.906  -2
  -4   4   4 2859.61 436.906   1
   4  -4   4 2585.75 840.817  -2
  -4   4   3 2585.75 840.817   1
   4  -4   3 3813.93 1142.17  -2
  -4   4   2 3813.93 1142.17   1
   4  -4   2 4173.18 448.166  -2
  -4   4   1 4173.18 448.166   1
   4  -4   1 951.178 408.446  -2
  -4   4   0 951.178 408.446   1
   4  -4   0 1110.41 415.928  -2
  -4   4  -1 1110.41 415.928   1
   4  -4  -1 4593.75 457.485  -2
  -4   4  -2 4593.75 457.485   1
   4  -4  -2 3445.44 449.460  -2
  -4   4  -3 3445.44 449.460   1
   4  -4  -3 2192.49 510.115  -2
  -4   4  -4 2192.49 510.115   1
   4  -4  -4 3885.68 408.135  -2
  -4   4  -5 3885.68 408.135   1
   4  -4  -5 9464.31 460.943  -2
  -4   4  -6 9464.31 460.943   1
   4  -4  -6 11825.4 655.060  -2
  -4   4  -7 11825.4 655.060   1
   4  -4  -7 18553.8 563.016  -2
  -4   4  -8 18553.8 563.016   1
   4  -4  -8 26829.4 595.570  -2
  -4   4  -9 26829.4 595.570   1
   4  -4  -9 12096.7 495.525  -2
  -4   4 -10 12096.7 495.525   1
   4  -4 -10 2342.80 385.576  -2
  -4   4 -11 2342.80 385.576   1
   4  -4 -11 12853.7 449.969  -2
  -4   4 -12 12853.7 449.969   1
   4  -4 -12 9707.22 404.763  -2
  -4   4 -13 9707.22 404.763   1
   4  -4 -13 1658.32 321.340  -2
  -4   4 -14 1658.32 321.340   1
   4  -4 -14 28.4490 284.461  -2
  -4   4 -15 28.4490 284.461   1
   4  -4 -15 821.254 274.614  -2
  -4   4 -16 821.254 274.614   1
   4  -4 -16 153.115 253.127  -2
  -4   4 -17 153.115 253.127   1
   4  -4 -17 487.662 246.152  -2
  -4   4 -18 487.662 246.152   1
   4  -4 -18 449.295 238.925  -2
  -4   4 -19 449.295 238.925   1
   4  -4 -19 739.641 220.947  -2
  -4   4 -20 739.641 220.947   1
   4  -4 -20 814.014 204.917  -2
  -4   4 -21 814.014 204.917   1
   4  -4 -21 1941.78 211.049  -2
  -4   4 -22 1941.78 211.049   1
   4  -4 -22 1913.05 204.101  -2
  -4   4 -23 1913.05 204.101   1
   4  -4 -23 2604.35 195.302  -2
  -4   4 -24 2604.35 195.302   1
   4  -4 -24 886.795 168.625  -2
  -4   4 -25 886.795 168.625   1
   4  -3  25 479.670 184.982  -2
  -4   3  24 479.670 184.982   1
   4  -3  24 1259.65 335.362  -2
  -4   3  23 1259.65 335.362   1
   4  -3  23 5985.24 350.939  -2
  -4   3  22 5985.24 350.939   1
   4  -3  22 6424.28 387.600  -2
  -4   3  21 6424.28 387.600   1
   4  -3  21 3586.08 387.529  -2
  -4   3  20 3586.08 387.529   1
   4  -3  20 2048.65 394.712  -2
  -4   3  19 2048.65 394.712   1
   4  -3  19 5482.19 446.681  -2
  -4   3  18 5482.19 446.681   1
   4  -3  18 5345.56 475.303  -2
  -4   3  17 5345.56 475.303   1
   4  -3  17 1566.76 460.630  -2
  -4   3  16 1566.76 460.630   1
   4  -3  16 566.018 437.045  -2
  -4   3  15 566.018 437.045   1
   4  -3  15 6740.38 534.081  -2
  -4   3  14 6740.38 534.081   1
   4  -3  14 22060.9 688.417  -2
  -4   3  13 22060.9 688.417   1
   4  -3  13 12166.1 609.159  -2
  -4   3  12 12166.1 609.159   1
   4  -3  12 3679.88 528.468  -2
  -4   3  11 3679.88 528.468   1
   4  -3  11 25676.5 2449.93  -2
  -4   3  10 25676.5 2449.93   1
   4  -3  10 22829.2 731.399  -2
  -4   3   9 22829.2 731.399   1
   4  -3   9 2986.23 441.189  -2
  -4   3   8 2986.23 441.189   1
   4  -3   8 1083.07 411.923  -2
  -4   3   7 1083.07 411.923   1
   4  -3   7 3207.83 445.022  -2
  -4   3   6 3207.83 445.022   1
   4  -3   6 4567.84 474.979  -2
  -4   3   5 4567.84 474.979   1
   4  -3   5 6736.38 498.739  -2
  -4   3   4 6736.38 498.739   1
   4  -3   4 1915.37 428.384  -2
  -4   3   3 1915.37 428.384   1
   4  -3   3 3731.47 452.697  -2
  -4   3   2 3731.47 452.697   1
   4  -3   2 4138.22 461.698  -2
  -4   3   1 4138.22 461.698   1
   4  -3   1 1969.83 438.662  -2
  -4   3   0 1969.83 438.662   1
   4  -3   0 1759.88 431.999  -2
  -4   3  -1 1759.88 431.999   1
   4  -3  -1 5301.07 458.857  -2
  -4   3  -2 5301.07 458.857   1
   4  -3  -2 3673.03 469.716  -2
  -4   3  -3 3673.03 469.716   1
   4  -3  -3 1762.93 443.720  -2
  -4   3  -4 1762.93 443.720   1
   4  -3  -4 6432.44 630.139  -2
  -4   3  -5 6432.44 630.139   1
   4  -3  -5 5891.29 336.764  -2
  -4   3  -6 5891.29 336.764   1
   4  -3  -6 3596.70 317.710  -2
  -4   3  -7 3596.70 317.710   1
   4  -3  -7 701.578 287.917  -2
  -4   3  -8 701.578 287.917   1
   4  -3  -8 3800.31 328.677  -2
  -4   3  -9 3800.31 328.677   1
   4  -3  -9 24685.4 1093.65  -2
  -4   3 -10 24685.4 1093.65   1
   4  -3 -10 25913.7 476.153  -2
  -4   3 -11 25913.7 476.153   1
   4  -3 -11 2771.32 400.289  -2
  -4   3 -12 2771.32 400.289   1
   4  -3 -12 14410.5 485.551  -2
  -4   3 -13 14410.5 485.551   1
   4  -3 -13 26250.0 539.842  -2
  -4   3 -14 26250.0 539.842   1
   4  -3 -14 5718.54 366.369  -2
  -4   3 -15 5718.54 366.369   1
   4  -3 -15 718.943 307.275  -2
  -4   3 -16 718.943 307.275   1
   4  -3 -16 1893.11 308.451  -2
  -4   3 -17 1893.11 308.451   1
   4  -3 -17 10000.7 358.431  -2
  -4   3 -18 10000.7 358.431   1
   4  -3 -18 7232.06 320.939  -2
  -4   3 -19 7232.06 320.939   1
   4  -3 -19 2312.65 266.001  -2
  -4   3 -20 2312.65 266.001   1
   4  -3 -20 6466.54 282.044  -2
  -4   3 -21 6466.54 282.044   1
   4  -3 -21 9842.72 300.145  -2
  -4   3 -22 9842.72 300.145   1
   4  -3 -22 6960.09 262.749  -2
  -4   3 -23 6960.09 262.749   1
   4  -3 -23 2286.21 231.364  -2
  -4   3 -24 2286.21 231.364   1
   4  -3 -24 351.618 234.834  -2
  -4   3 -25 351.618 234.834   1
  -4   3 -26 178.036 237.574   1
   4  -3 -25 418.196 181.990  -2
  -4   3 -26 418.196 181.990   1
   4  -2  26 531.964 433.968  -2
  -4   2  26 531.964 433.968   1
   4  -2  25 459.369 265.480  -2
  -4   2  25 459.369 265.480   1
   4  -2  24 495.047 316.041  -2
  -4   2  24 495.047 316.041   1
   4  -2  23 5478.60 495.555  -2
  -4   2  23 5478.60 495.555   1
   4  -2  22-181.214 507.074  -2
  -4   2  22-181.214 507.074   1
   4  -2  21 4682.02 600.517  -2
  -4   2  21 4682.02 600.517   1
   4  -2  20 689.269 571.044  -2
  -4   2  20 689.269 571.044   1
   4  -2  19 1163.67 612.235  -2
  -4   2  19 1163.67 612.235   1
   4  -2  18 34329.8 987.529  -2
  -4   2  18 34329.8 987.529   1
   4  -2  17 20711.4 893.692  -2
  -4   2  17 20711.4 893.692   1
   4  -2  16 21171.5 914.919  -2
  -4   2  16 21171.5 914.919   1
   4  -2  15 14165.9 812.075  -2
  -4   2  15 14165.9 812.075   1
   4  -2  14 10852.3 615.507  -2
  -4   2  14 10852.3 615.507   1
   4  -2  13 984.035 372.443  -2
  -4   2  13 984.035 372.443   1
   4  -2  12 2332.85 533.850  -2
  -4   2  12 2332.85 533.850   1
  -4   2 -11 2.20773 254.163  -2
   4  -2 -11 2.20773 254.163   1
  -4   2 -10 2708.35 311.154  -2
   4  -2 -10 2708.35 311.154   1
  -4   2  -9 1260.22 291.827  -2
   4  -2  -9 1260.22 291.827   1
  -4   2  -8 8672.25 360.612  -2
   4  -2  -8 8672.25 360.612   1
  -4   2  -7 93.5643 265.648  -2
   4  -2  -7 93.5643 265.648   1
  -4   2  -6 29404.2 506.530  -2
   4  -2  -6 29404.2 506.530   1
   4  -2   5 5347.15 599.009  -2
  -4   2   5 5347.15 599.009   1
   4  -2   4 5836.09 621.030  -2
  -4   2   4 5836.09 621.030   1
   4  -2   3 5.00898 586.344  -2
  -4   2   3 5.00898 586.344   1
   4  -2   2 460.556 764.231  -2
  -4   2   2 460.556 764.231   1
   4  -2   1 1690.65 934.892  -2
  -4   2   1 1690.65 934.892   1
   4  -2   0 19823.5 2129.12  -2
  -4   2   0 19823.5 2129.12   1
   4  -2  -1 1569.32 370.001  -2
  -4   2  -1 1569.32 370.001   1
   4  -2  -2 567.176 351.064  -2
  -4   2  -2 567.176 351.064   1
   4  -2  -3 20.3652 363.050  -2
  -4   2  -3 20.3652 363.050   1
   4  -2  -4 5885.53 927.273  -2
  -4   2  -4 5885.53 927.273   1
   4  -2  -5 4862.90 376.196  -2
  -4   2  -5 4862.90 376.196   1
   4  -2  -6 29528.1 1363.82  -2
  -4   2  -6 29528.1 1363.82   1
   4  -2  -7 187.323 326.186  -2
  -4   2  -7 187.323 326.186   1
   4  -2  -8 9251.76 420.669  -2
  -4   2  -8 9251.76 420.669   1
   4  -2  -9 1476.26 334.635  -2
  -4   2  -9 1476.26 334.635   1
   4  -2 -10 3019.86 358.227  -2
  -4   2 -10 3019.86 358.227   1
   4  -2 -11 479.371 327.835  -2
  -4   2 -11 479.371 327.835   1
   4  -2 -12 1919.62 343.367  -2
  -4   2 -12 1919.62 343.367   1
   4  -2 -13 734.591 321.357  -2
  -4   2 -13 734.591 321.357   1
   4  -2 -14 12555.0 428.502  -2
  -4   2 -14 12555.0 428.502   1
   4  -2 -15 15633.4 474.519  -2
  -4   2 -15 15633.4 474.519   1
   4  -2 -16 25493.6 1199.09  -2
  -4   2 -16 25493.6 1199.09   1
   4  -2 -17 27506.0 496.718  -2
  -4   2 -17 27506.0 496.718   1
   4  -2 -18 44725.9 563.670  -2
  -4   2 -18 44725.9 563.670   1
   4  -2 -19 1722.46 278.170  -2
  -4   2 -19 1722.46 278.170   1
   4  -2 -20 989.946 251.684  -2
  -4   2 -20 989.946 251.684   1
   4  -2 -21 5366.05 273.721  -2
  -4   2 -21 5366.05 273.721   1
   4  -2 -22 68.1451 221.976  -2
  -4   2 -22 68.1451 221.976   1
   4  -2 -23 7796.98 336.003  -2
  -4   2 -23 7796.98 336.003   1
   4  -2 -24 488.960 256.863  -2
  -4   2 -24 488.960 256.863   1
   4  -2 -25 630.729 237.810  -2
  -4   2 -25 630.729 237.810   1
   4  -2 -26 182.650 317.093  -2
  -4   2 -26 182.650 317.093   1
  -4   1  27-13.9462 174.206   1
  -4   1  26 1664.78 311.524   1
   4  -1  25-186.575 417.337  -2
  -4   1  25-186.575 417.337   1
   4  -1  24 5815.15 510.898  -2
  -4   1  24 5815.15 510.898   1
   4  -1  23 456.911 486.621  -2
  -4   1  23 456.911 486.621   1
   4  -1  22 275.863 520.733  -2
  -4   1  22 275.863 520.733   1
   4  -1  21-237.570 553.610  -2
  -4   1  21-237.570 553.610   1
   4  -1  20 3329.91 617.957  -2
  -4   1  20 3329.91 617.957   1
   4  -1  19 1540.38 844.165  -2
  -4   1  19 1540.38 844.165   1
   4  -1  18 9402.59 442.934  -2
  -4   1  18 9402.59 442.934   1
   4  -1  17 2582.86 381.708  -2
  -4   1  17 2582.86 381.708   1
   4  -1  16 5092.32 419.929  -2
  -4   1  16 5092.32 419.929   1
   4  -1  15 14743.1 1040.62  -2
  -4   1  15 14743.1 1040.62   1
   4  -1  14 6245.40 440.140  -2
  -4   1  14 6245.40 440.140   1
   4  -1  13 538.620 544.595  -2
  -4   1  13 538.620 544.595   1
  -4   1 -12 17979.8 418.883  -2
   4  -1 -12 17979.8 418.883   1
  -4   1 -11 657.848 288.524  -2
   4  -1 -11 657.848 288.524   1
  -4   1 -10 2371.89 308.237  -2
   4  -1 -10 2371.89 308.237   1
  -4   1  -9 27.2438 272.690  -2
   4  -1  -9 27.2438 272.690   1
  -4   1  -8 2456.66 295.960  -2
   4  -1  -8 2456.66 295.960   1
  -4   1  -7 10223.5 350.354  -2
   4  -1  -7 10223.5 350.354   1
   4  -1   6 20646.4 538.418  -2
  -4   1   6 20646.4 538.418   1
   4  -1   5 1861.24 507.165  -2
  -4   1   5 1861.24 507.165   1
   4  -1   4 794.983 479.836  -2
  -4   1   4 794.983 479.836   1
   4  -1   3 3855.48 425.684  -2
  -4   1   3 3855.48 425.684   1
   4  -1   2 1825.73 448.457  -2
  -4   1   2 1825.73 448.457   1
   4  -1   1 2118.38 397.856  -2
  -4   1   1 2118.38 397.856   1
   4  -1   0 13559.1 1944.33  -2
  -4   1   0 13559.1 1944.33   1
   4  -1  -1 3258.35 849.036  -2
  -4   1  -1 3258.35 849.036   1
   4  -1  -2 2561.84 440.794  -2
  -4   1  -2 2561.84 440.794   1
   4  -1  -3 4020.76 475.510  -2
  -4   1  -3 4020.76 475.510   1
   4  -1  -4 862.301 348.291  -2
  -4   1  -4 862.301 348.291   1
   4  -1  -5 1343.81 436.106  -2
  -4   1  -5 1343.81 436.106   1
   4  -1  -6 23320.6 1067.20  -2
  -4   1  -6 23320.6 1067.20   1
   4  -1  -7 11991.5 2115.22  -2
  -4   1  -7 11991.5 2115.22   1
   4  -1  -8 2344.28 358.385  -2
  -4   1  -8 2344.28 358.385   1
   4  -1  -9 694.450 335.028  -2
  -4   1  -9 694.450 335.028   1
   4  -1 -10 3331.73 402.411  -2
  -4   1 -10 3331.73 402.411   1
   4  -1 -11 748.401 373.205  -2
  -4   1 -11 748.401 373.205   1
   4  -1 -12 20761.8 2279.23  -2
  -4   1 -12 20761.8 2279.23   1
   4  -1 -13 1126.54 350.244  -2
  -4   1 -13 1126.54 350.244   1
   4  -1 -14 6746.20 771.716  -2
  -4   1 -14 6746.20 771.716   1
   4  -1 -15 15758.6 1846.42  -2
  -4   1 -15 15758.6 1846.42   1
   4  -1 -16 5821.25 945.104  -2
  -4   1 -16 5821.25 945.104   1
   4  -1 -17 1696.52 419.747  -2
  -4   1 -17 1696.52 419.747   1
   4  -1 -18 10554.7 1659.88  -2
  -4   1 -18 10554.7 1659.88   1
   4  -1 -19 1109.76 361.388  -2
  -4   1 -19 1109.76 361.388   1
   4  -1 -20 4624.59 519.838  -2
  -4   1 -20 4624.59 519.838   1
   4  -1 -21 405.921 316.151  -2
  -4   1 -21 405.921 316.151   1
   4  -1 -22 289.151 313.966  -2
  -4   1 -22 289.151 313.966   1
   4  -1 -23-346.315 258.973  -2
  -4   1 -23-346.315 258.973   1
   4  -1 -24 9094.84 494.674  -2
  -4   1 -24 9094.84 494.674   1
   4  -1 -25 150.186 405.162  -2
  -4   1 -25 150.186 405.162   1
  -4   1 -26 1916.18 358.915   1
  -4   1 -27-356.596 828.850   1
   4   0  26 712.741 323.584  -2
  -4   0  27 712.741 323.584   1
   4   0  25 1557.97 390.955  -2
  -4   0  26 1557.97 390.955   1
   4   0  24 1960.70 443.348  -2
  -4   0  25 1960.70 443.348   1
   4   0  23 2785.01 509.448  -2
  -4   0  24 2785.01 509.448   1
   4   0  22 2878.13 548.899  -2
  -4   0  23 2878.13 548.899   1
   4   0  21 2211.97 570.508  -2
  -4   0  22 2211.97 570.508   1
   4   0  20 2116.42 635.905  -2
  -4   0  21 2116.42 635.905   1
   4   0  19 3370.46 1126.97  -2
  -4   0  20 3370.46 1126.97   1
   4   0  18 2229.45 372.924  -2
  -4   0  19 2229.45 372.924   1
   4   0  17 500.871 366.072  -2
  -4   0  18 500.871 366.072   1
   4   0  16 879.693 425.646  -2
  -4   0  17 879.693 425.646   1
   4   0  15 127.905 361.818  -2
  -4   0  16 127.905 361.818   1
   4   0  14 4748.77 556.376  -2
  -4   0  15 4748.77 556.376   1
  -4   0 -13 17244.1 477.707  -2
   4   0 -14 17244.1 477.707   1
  -4   0 -12 28831.1 566.637  -2
   4   0 -13 28831.1 566.637   1
  -4   0 -11 39987.8 632.200  -2
   4   0 -12 39987.8 632.200   1
   4   0  10 17885.6 490.807  -2
  -4   0  11 17885.6 490.807   1
   4   0   9 12619.1 457.119  -2
  -4   0  10 12619.1 457.119   1
   4   0   8 3100.16 348.317  -2
  -4   0   9 3100.16 348.317   1
   4   0   7 1700.10 336.496  -2
  -4   0   8 1700.10 336.496   1
   4   0   6 1249.83 282.754  -2
  -4   0   7 1249.83 282.754   1
   4   0   5 1863.30 363.853  -2
  -4   0   6 1863.30 363.853   1
   4   0   4 1093.27 433.351  -2
  -4   0   5 1093.27 433.351   1
   4   0   3 1275.31 578.749  -2
  -4   0   4 1275.31 578.749   1
   4   0   2 13085.4 1353.92  -2
  -4   0   3 13085.4 1353.92   1
   4   0   1 28401.4 3909.77  -2
  -4   0   2 28401.4 3909.77   1
   4   0   0 24083.0 2073.95  -2
  -4   0   1 24083.0 2073.95   1
   4   0  -1 29349.2 3687.91  -2
  -4   0   0 29349.2 3687.91   1
   4   0  -2 25417.7 1909.16  -2
  -4   0  -1 25417.7 1909.16   1
   4   0  -3 13427.0 1024.81  -2
  -4   0  -2 13427.0 1024.81   1
   4   0  -4 1284.28 434.853  -2
  -4   0  -3 1284.28 434.853   1
   4   0  -5 736.430 420.561  -2
  -4   0  -4 736.430 420.561   1
   4   0  -6 3181.19 751.431  -2
  -4   0  -5 3181.19 751.431   1
   4   0  -7 1631.81 638.148  -2
  -4   0  -6 1631.81 638.148   1
   4   0  -8 1415.47 382.524  -2
  -4   0  -7 1415.47 382.524   1
   4   0  -9 6524.72 503.897  -2
  -4   0  -8 6524.72 503.897   1
   4   0 -10 18143.6 575.279  -2
  -4   0  -9 18143.6 575.279   1
   4   0 -11 35531.6 3870.30  -2
  -4   0 -10 35531.6 3870.30   1
   4   0 -12 35993.6 5709.10  -2
  -4   0 -11 35993.6 5709.10   1
   4   0 -13 34363.7 7253.24  -2
  -4   0 -12 34363.7 7253.24   1
   4   0 -14 19493.6 3689.73  -2
  -4   0 -13 19493.6 3689.73   1
   4   0 -15 3989.91 738.551  -2
  -4   0 -14 3989.91 738.551   1
   4   0 -16 402.533 413.520  -2
  -4   0 -15 402.533 413.520   1
   4   0 -17 882.336 431.370  -2
  -4   0 -16 882.336 431.370   1
   4   0 -18 370.935 400.927  -2
  -4   0 -17 370.935 400.927   1
   4   0 -19 2099.93 413.277  -2
  -4   0 -18 2099.93 413.277   1
   4   0 -20 5012.50 1350.10  -2
  -4   0 -19 5012.50 1350.10   1
   4   0 -21 1654.30 526.438  -2
  -4   0 -20 1654.30 526.438   1
   4   0 -22 2714.15 524.651  -2
  -4   0 -21 2714.15 524.651   1
   4   0 -23 5135.07 1270.45  -2
  -4   0 -22 5135.07 1270.45   1
   4   0 -24 3499.36 515.039  -2
  -4   0 -23 3499.36 515.039   1
   4   0 -25 4032.39 642.842  -2
  -4   0 -24 4032.39 642.842   1
   4   0 -26 1874.48 553.989  -2
  -4   0 -25 1874.48 553.989   1
  -4  -1  25 196.800 292.237   1
  -4  -1  24 668.539 342.981   1
  -4  -1  23 483.966 214.581   1
   4   1 -22 156.584 161.805   1
   4   1  21 619.448 498.166  -2
  -4  -1  22 619.448 498.166   1
   4   1 -21-4.47221 170.376   1
   4   1  20 1266.25 525.258  -2
  -4  -1  21 1266.25 525.258   1
   4   1 -20 1138.12 195.132   1
   4   1  19 636.347 550.882  -2
  -4  -1  20 636.347 550.882   1
   4   1 -19 296.438 200.373   1
   4   1  18 232.538 569.376  -2
  -4  -1  19 232.538 569.376   1
   4   1  17 613.855 319.614  -2
  -4  -1  18 613.855 319.614   1
   4   1  16 1479.39 355.489  -2
  -4  -1  17 1479.39 355.489   1
   4   1  15 1370.92 284.465  -2
  -4  -1  16 1370.92 284.465   1
   4   1  14 353.451 267.983  -2
  -4  -1  15 353.451 267.983   1
   4   1  13 958.312 293.529  -2
  -4  -1  14 958.312 293.529   1
   4   1  12 3566.92 343.038  -2
  -4  -1  13 3566.92 343.038   1
   4   1  11 13215.0 403.767  -2
  -4  -1  12 13215.0 403.767   1
   4   1  10 13429.9 417.251  -2
  -4  -1  11 13429.9 417.251   1
   4   1   9 247.002 349.784  -2
  -4  -1  10 247.002 349.784   1
   4   1   8 1426.19 345.628  -2
  -4  -1   9 1426.19 345.628   1
   4   1   7 6358.91 408.043  -2
  -4  -1   8 6358.91 408.043   1
   4   1   6 6580.12 426.955  -2
  -4  -1   7 6580.12 426.955   1
   4   1   5 3287.01 402.372  -2
  -4  -1   6 3287.01 402.372   1
   4   1   4-36.6432 364.019  -2
  -4  -1   5-36.6432 364.019   1
   4   1   3 3768.71 406.704  -2
  -4  -1   4 3768.71 406.704   1
   4   1   2 7957.44 459.434  -2
  -4  -1   3 7957.44 459.434   1
   4   1   1 14215.6 2086.29  -2
  -4  -1   2 14215.6 2086.29   1
   4   1   0 16190.8 522.065  -2
  -4  -1   1 16190.8 522.065   1
   4   1  -1 13596.0 738.885  -2
  -4  -1   0 13596.0 738.885   1
   4   1  -2 17440.0 572.733  -2
  -4  -1  -1 17440.0 572.733   1
   4   1  -3 8856.26 455.867  -2
  -4  -1  -2 8856.26 455.867   1
   4   1  -4 5834.87 1440.37  -2
  -4  -1  -3 5834.87 1440.37   1
   4   1  -5 701.277 383.460  -2
  -4  -1  -4 701.277 383.460   1
   4   1  -6 3759.45 945.371  -2
  -4  -1  -5 3759.45 945.371   1
   4   1  -7 8689.97 1497.66  -2
  -4  -1  -6 8689.97 1497.66   1
   4   1  -8 8456.45 912.616  -2
  -4  -1  -7 8456.45 912.616   1
   4   1  -9 2769.25 659.866  -2
  -4  -1  -8 2769.25 659.866   1
   4   1 -10 1210.77 431.884  -2
  -4  -1  -9 1210.77 431.884   1
   4   1 -11 18859.8 551.279  -2
  -4  -1 -10 18859.8 551.279   1
   4   1 -12 19373.8 1923.12  -2
  -4  -1 -11 19373.8 1923.12   1
   4   1 -13 7028.68 498.306  -2
  -4  -1 -12 7028.68 498.306   1
   4   1 -14 1994.49 742.110  -2
  -4  -1 -13 1994.49 742.110   1
   4   1 -15 705.626 541.868  -2
  -4  -1 -14 705.626 541.868   1
   4   1 -16 3057.60 420.441  -2
  -4  -1 -15 3057.60 420.441   1
   4   1 -17 1365.33 397.205  -2
  -4  -1 -16 1365.33 397.205   1
   4   1 -18 552.293 376.151  -2
  -4  -1 -17 552.293 376.151   1
  -4  -1 -18 493.641 198.205   1
   4   1 -19 1362.34 623.756  -2
  -4  -1 -18 1362.34 623.756   1
  -4  -1 -19 149.105 176.158   1
   4   1 -20 713.330 766.080  -2
  -4  -1 -19 713.330 766.080   1
   4   1 -21 1342.33 718.412  -2
  -4  -1 -20 1342.33 718.412   1
   4   1 -22 1004.97 718.602  -2
  -4  -1 -21 1004.97 718.602   1
   4   1 -23 2813.11 503.828  -2
  -4  -1 -22 2813.11 503.828   1
   4   1 -24 1138.23 465.247  -2
  -4  -1 -23 1138.23 465.247   1
  -4  -1 -24 362.926 319.594   1
   4   2  21-29.4297 200.617  -2
  -4  -2  23-29.4297 200.617   1
   4   2  20-9.82326 189.629  -2
  -4  -2  22-9.82326 189.629   1
   4   2  19 156.461 248.566  -2
  -4  -2  21 156.461 248.566   1
   4   2  18 3131.98 1762.87  -2
  -4  -2  20 3131.98 1762.87   1
   4   2  17 582.455 435.485  -2
  -4  -2  19 582.455 435.485   1
   4   2  16 3478.86 1917.04  -2
  -4  -2  18 3478.86 1917.04   1
   4   2  15 711.983 695.203  -2
  -4  -2  17 711.983 695.203   1
   4   2  14 715.364 251.414  -2
  -4  -2  16 715.364 251.414   1
   4   2  13 1347.37 312.004  -2
  -4  -2  15 1347.37 312.004   1
   4   2  12 1601.04 334.094  -2
  -4  -2  14 1601.04 334.094   1
   4   2  11-145.011 318.300  -2
  -4  -2  13-145.011 318.300   1
   4   2  10 347.008 327.340  -2
  -4  -2  12 347.008 327.340   1
   4   2   9 228.939 325.486  -2
  -4  -2  11 228.939 325.486   1
   4   2   8 8080.59 470.552  -2
  -4  -2  10 8080.59 470.552   1
   4   2   7 1303.25 414.034  -2
  -4  -2   9 1303.25 414.034   1
   4   2   6 20167.8 592.665  -2
  -4  -2   8 20167.8 592.665   1
   4   2   5 17178.5 579.894  -2
  -4  -2   7 17178.5 579.894   1
   4   2   4 18255.3 589.917  -2
  -4  -2   6 18255.3 589.917   1
   4   2   3 2320.82 852.361  -2
  -4  -2   5 2320.82 852.361   1
   4   2   2 45300.6 816.768  -2
  -4  -2   4 45300.6 816.768   1
   4   2   1 33976.6 4305.74  -2
  -4  -2   3 33976.6 4305.74   1
   4   2   0 9087.53 3204.13  -2
  -4  -2   2 9087.53 3204.13   1
   4   2  -1 669.430 648.152  -2
  -4  -2   1 669.430 648.152   1
   4   2  -2 7299.50 453.461  -2
  -4  -2   0 7299.50 453.461   1
   4   2  -3 31868.8 3343.54  -2
  -4  -2  -1 31868.8 3343.54   1
   4   2  -4 47044.4 1209.08  -2
  -4  -2  -2 47044.4 1209.08   1
   4   2  -5 4971.14 2363.49  -2
  -4  -2  -3 4971.14 2363.49   1
   4   2  -6 20820.9 1732.31  -2
  -4  -2  -4 20820.9 1732.31   1
   4   2  -7 19241.5 2026.94  -2
  -4  -2  -5 19241.5 2026.94   1
   4   2  -8 27423.6 3974.87  -2
  -4  -2  -6 27423.6 3974.87   1
   4   2  -9 2431.06 382.288  -2
  -4  -2  -7 2431.06 382.288   1
   4   2 -10 14326.3 3326.60  -2
  -4  -2  -8 14326.3 3326.60   1
   4   2 -11 221.783 370.376  -2
  -4  -2  -9 221.783 370.376   1
   4   2 -12 1150.56 313.771  -2
  -4  -2 -10 1150.56 313.771   1
   4   2 -13 401.112 333.548  -2
  -4  -2 -11 401.112 333.548   1
   4   2 -14 5784.14 1772.10  -2
  -4  -2 -12 5784.14 1772.10   1
   4   2 -15 4014.60 1287.97  -2
  -4  -2 -13 4014.60 1287.97   1
   4   2 -16 799.518 335.554  -2
  -4  -2 -14 799.518 335.554   1
   4   2 -17 1071.71 324.584  -2
  -4  -2 -15 1071.71 324.584   1
   4   2 -18 6201.32 1544.67  -2
  -4  -2 -16 6201.32 1544.67   1
   4   2 -19 918.317 273.180  -2
  -4  -2 -17 918.317 273.180   1
   4   2 -20 6242.97 304.523  -2
  -4  -2 -18 6242.97 304.523   1
   4   2 -21 651.145 528.815  -2
  -4  -2 -19 651.145 528.815   1
   4   2 -22 120.794 391.460  -2
  -4  -2 -20 120.794 391.460   1
   4   2 -23 317.057 361.143  -2
  -4  -2 -21 317.057 361.143   1
  -4  -3  21 342.402 170.446   1
   4   3 -20 910.209 139.417   1
   4   3  17 487.141 185.054  -2
  -4  -3  20 487.141 185.054   1
   4   3 -19 156.308 136.302   1
   4   3  16 61.3097 198.457  -2
  -4  -3  19 61.3097 198.457   1
   4   3  15 40.3785 200.690  -2
  -4  -3  18 40.3785 200.690   1
   4   3  14 77.6236 209.421  -2
  -4  -3  17 77.6236 209.421   1
   4   3  13 543.177 262.151  -2
  -4  -3  16 543.177 262.151   1
   4   3  12 855.665 286.068  -2
  -4  -3  15 855.665 286.068   1
   4   3  11 169.257 287.489  -2
  -4  -3  14 169.257 287.489   1
   4   3  10 163.443 300.549  -2
  -4  -3  13 163.443 300.549   1
   4   3   9-44.3596 307.747  -2
  -4  -3  12-44.3596 307.747   1
   4   3   8 714.239 320.921  -2
  -4  -3  11 714.239 320.921   1
   4   3   7 810.264 343.540  -2
  -4  -3  10 810.264 343.540   1
   4   3   6 1453.40 367.993  -2
  -4  -3   9 1453.40 367.993   1
   4   3   5 1674.21 378.809  -2
  -4  -3   8 1674.21 378.809   1
   4   3   4 9774.18 456.032  -2
  -4  -3   7 9774.18 456.032   1
   4   3   3 29810.5 586.061  -2
  -4  -3   6 29810.5 586.061   1
   4   3   2 25220.1 577.617  -2
  -4  -3   5 25220.1 577.617   1
   4   3   1 7065.45 447.997  -2
  -4  -3   4 7065.45 447.997   1
   4   3   0 8827.07 1133.29  -2
  -4  -3   3 8827.07 1133.29   1
   4   3  -1 11346.4 1005.43  -2
  -4  -3   2 11346.4 1005.43   1
   4   3  -2 9196.86 485.020  -2
  -4  -3   1 9196.86 485.020   1
   4   3  -3 11752.0 617.641  -2
  -4  -3   0 11752.0 617.641   1
   4   3  -4 4643.77 590.973  -2
  -4  -3  -1 4643.77 590.973   1
   4   3  -5 21141.1 2125.34  -2
  -4  -3  -2 21141.1 2125.34   1
   4   3  -6 33004.4 630.089  -2
  -4  -3  -3 33004.4 630.089   1
   4   3  -7 16664.7 660.868  -2
  -4  -3  -4 16664.7 660.868   1
   4   3  -8 2428.49 390.725  -2
  -4  -3  -5 2428.49 390.725   1
   4   3  -9 1904.60 689.244  -2
  -4  -3  -6 1904.60 689.244   1
   4   3 -10 1317.42 739.448  -2
  -4  -3  -7 1317.42 739.448   1
   4   3 -11 749.672 336.083  -2
  -4  -3  -8 749.672 336.083   1
   4   3 -12 145.501 311.321  -2
  -4  -3  -9 145.501 311.321   1
   4   3 -13 85.6313 294.691  -2
  -4  -3 -10 85.6313 294.691   1
   4   3 -14 107.416 397.455  -2
  -4  -3 -11 107.416 397.455   1
   4   3 -15 1453.17 291.391  -2
  -4  -3 -12 1453.17 291.391   1
   4   3 -16 1694.64 252.554  -2
  -4  -3 -13 1694.64 252.554   1
   4   3 -17 194.614 328.233  -2
  -4  -3 -14 194.614 328.233   1
   4   3 -18-445.897 316.623  -2
  -4  -3 -15-445.897 316.623   1
   4   3 -19-31.7281 296.452  -2
  -4  -3 -16-31.7281 296.452   1
   4   3 -20 550.844 279.905  -2
  -4  -3 -17 550.844 279.905   1
  -4  -3 -18 746.370 204.343   1
   4   4  15 75.0195 173.432  -2
  -4  -4  18 75.0195 173.432   1
   4   4  14 117.948 158.885  -2
  -4  -4  17 117.948 158.885   1
   4   4  13 50.3099 168.782  -2
  -4  -4  16 50.3099 168.782   1
   4   4  12 128.249 220.011  -2
  -4  -4  15 128.249 220.011   1
   4   4  11 234.610 243.772  -2
  -4  -4  14 234.610 243.772   1
   4   4  10 1042.19 271.706  -2
  -4  -4  13 1042.19 271.706   1
   4   4   9 1197.32 297.692  -2
  -4  -4  12 1197.32 297.692   1
   4   4   8 1611.24 299.238  -2
  -4  -4  11 1611.24 299.238   1
   4   4   7 2118.45 333.425  -2
  -4  -4  10 2118.45 333.425   1
   4   4   6 1238.62 316.441  -2
  -4  -4   9 1238.62 316.441   1
   4   4   5 371.270 296.296  -2
  -4  -4   8 371.270 296.296   1
   4   4   4 372.172 303.485  -2
  -4  -4   7 372.172 303.485   1
   4   4   3 1133.70 322.425  -2
  -4  -4   6 1133.70 322.425   1
   4   4   2 2850.45 357.970  -2
  -4  -4   5 2850.45 357.970   1
   4   4   1 3429.38 522.535  -2
  -4  -4   4 3429.38 522.535   1
   4   4   0 3226.00 644.691  -2
  -4  -4   3 3226.00 644.691   1
   4   4  -1 2471.06 372.212  -2
  -4  -4   2 2471.06 372.212   1
   4   4  -2 2452.21 817.116  -2
  -4  -4   1 2452.21 817.116   1
   4   4  -3 3102.97 370.884  -2
  -4  -4   0 3102.97 370.884   1
   4   4  -4 3526.78 1180.04  -2
  -4  -4  -1 3526.78 1180.04   1
   4   4  -5 3181.74 490.879  -2
  -4  -4  -2 3181.74 490.879   1
   4   4  -6 2592.02 732.086  -2
  -4  -4  -3 2592.02 732.086   1
   4   4  -7 626.118 327.185  -2
  -4  -4  -4 626.118 327.185   1
   4   4  -8 357.072 281.704  -2
  -4  -4  -5 357.072 281.704   1
   4   4  -9 1649.24 426.433  -2
  -4  -4  -6 1649.24 426.433   1
   4   4 -10 5187.58 316.102  -2
  -4  -4  -7 5187.58 316.102   1
   4   4 -11 3555.15 283.231  -2
  -4  -4  -8 3555.15 283.231   1
   4   4 -12 2547.99 369.658  -2
  -4  -4  -9 2547.99 369.658   1
   4   4 -13 2748.95 360.422  -2
  -4  -4 -10 2748.95 360.422   1
   4   4 -14 56.7411 287.461  -2
  -4  -4 -11 56.7411 287.461   1
   4   4 -15-96.1343 297.755  -2
  -4  -4 -12-96.1343 297.755   1
   4   4 -16 246.369 278.376  -2
  -4  -4 -13 246.369 278.376   1
   4   4 -17-19.4375 271.065  -2
  -4  -4 -14-19.4375 271.065   1
   4   4 -18 850.393 259.100  -2
  -4  -4 -15 850.393 259.100   1
   4   5   9 56.5809 175.197  -2
  -4  -5  13 56.5809 175.197   1
   4   5   8 3185.03 212.052  -2
  -4  -5  12 3185.03 212.052   1
   4   5   7 1908.87 200.373  -2
  -4  -5  11 1908.87 200.373   1
   4   5   6 1445.61 207.464  -2
  -4  -5  10 1445.61 207.464   1
   4   5   5 929.345 204.909  -2
  -4  -5   9 929.345 204.909   1
   4   5   4 2587.73 227.908  -2
  -4  -5   8 2587.73 227.908   1
   4   5   3 1214.59 222.839  -2
  -4  -5   7 1214.59 222.839   1
   4   5   2 1137.69 230.504  -2
  -4  -5   6 1137.69 230.504   1
   4   5   1 1113.39 227.474  -2
  -4  -5   5 1113.39 227.474   1
   4   5   0 511.445 208.941  -2
  -4  -5   4 511.445 208.941   1
   4   5  -1 288.386 201.068  -2
  -4  -5   3 288.386 201.068   1
   4   5  -2 1065.02 202.031  -2
  -4  -5   2 1065.02 202.031   1
   4   5  -3 32.4188 189.558  -2
  -4  -5   1 32.4188 189.558   1
   4   5  -4-26.2542 280.671  -2
  -4  -5   0-26.2542 280.671   1
   4   5  -5 1599.78 425.572  -2
  -4  -5  -1 1599.78 425.572   1
   4   5  -6 3399.63 305.560  -2
  -4  -5  -2 3399.63 305.560   1
   4   5  -7 2588.38 300.207  -2
  -4  -5  -3 2588.38 300.207   1
   4   5  -8 4539.31 315.158  -2
  -4  -5  -4 4539.31 315.158   1
   4   5  -9 2062.74 271.371  -2
  -4  -5  -5 2062.74 271.371   1
   4   5 -10 1860.60 269.111  -2
  -4  -5  -6 1860.60 269.111   1
   4   5 -11 2965.50 272.692  -2
  -4  -5  -7 2965.50 272.692   1
   4   5 -12 6856.02 304.103  -2
  -4  -5  -8 6856.02 304.103   1
   4   5 -13 1606.52 241.770  -2
  -4  -5  -9 1606.52 241.770   1
   5  -6   6 83.3480 162.886  -2
  -5   6   4 83.3480 162.886   1
   5  -6   5 261.878 166.495  -2
  -5   6   3 261.878 166.495   1
   5  -6   4 31.4509 166.331  -2
  -5   6   2 31.4509 166.331   1
   5  -6   3 36.4898 166.064  -2
  -5   6   1 36.4898 166.064   1
   5  -6   2 13.4457 172.440  -2
  -5   6   0 13.4457 172.440   1
   5  -5  13 2965.66 177.044  -2
  -5   5  12 2965.66 177.044   1
   5  -5  12 128.134 186.700  -2
  -5   5  11 128.134 186.700   1
   5  -5  11 767.935 342.537  -2
  -5   5  10 767.935 342.537   1
   5  -5  10 4319.23 517.443  -2
  -5   5   9 4319.23 517.443   1
   5  -5   9 4270.44 1063.34  -2
  -5   5   8 4270.44 1063.34   1
   5  -5   8 983.248 207.202  -2
  -5   5   7 983.248 207.202   1
   5  -5   7 693.161 219.181  -2
  -5   5   6 693.161 219.181   1
   5  -5   6 2001.74 280.573  -2
  -5   5   5 2001.74 280.573   1
   5  -5   5 1847.95 235.945  -2
  -5   5   4 1847.95 235.945   1
   5  -5   4 911.246 233.482  -2
  -5   5   3 911.246 233.482   1
   5  -5   3 789.659 235.238  -2
  -5   5   2 789.659 235.238   1
   5  -5   2 494.999 233.932  -2
  -5   5   1 494.999 233.932   1
   5  -5   1 291.193 230.728  -2
  -5   5   0 291.193 230.728   1
   5  -5   0 377.627 223.850  -2
  -5   5  -1 377.627 223.850   1
   5  -5  -1 957.794 229.472  -2
  -5   5  -2 957.794 229.472   1
   5  -5  -2 1317.85 226.174  -2
  -5   5  -3 1317.85 226.174   1
   5  -5  -3 1531.06 229.163  -2
  -5   5  -4 1531.06 229.163   1
   5  -5  -4 2541.49 233.486  -2
  -5   5  -5 2541.49 233.486   1
   5  -5  -5 2110.43 221.874  -2
  -5   5  -6 2110.43 221.874   1
   5  -5  -6 366.776 202.161  -2
  -5   5  -7 366.776 202.161   1
   5  -5  -7 1269.82 194.000  -2
  -5   5  -8 1269.82 194.000   1
   5  -5  -8 6140.15 221.866  -2
  -5   5  -9 6140.15 221.866   1
   5  -5  -9 5166.12 199.578  -2
  -5   5 -10 5166.12 199.578   1
   5  -5 -10 730.629 162.560  -2
  -5   5 -11 730.629 162.560   1
   5  -5 -11 278.288 146.490  -2
  -5   5 -12 278.288 146.490   1
   5  -5 -12 3274.30 150.657  -2
  -5   5 -13 3274.30 150.657   1
  -5   5 -14 2704.07 122.089   1
   5  -4  17 171.381 141.549  -2
  -5   4  16 171.381 141.549   1
   5  -4  16 89.8729 172.864  -2
  -5   4  15 89.8729 172.864   1
   5  -4  15-118.165 198.968  -2
  -5   4  14-118.165 198.968   1
   5  -4  14 1084.61 225.645  -2
  -5   4  13 1084.61 225.645   1
   5  -4  13 1026.70 235.634  -2
  -5   4  12 1026.70 235.634   1
   5  -4  12 782.238 250.010  -2
  -5   4  11 782.238 250.010   1
   5  -4  11 2049.61 270.194  -2
  -5   4  10 2049.61 270.194   1
   5  -4  10 3567.42 298.537  -2
  -5   4   9 3567.42 298.537   1
   5  -4   9 5439.91 344.841  -2
  -5   4   8 5439.91 344.841   1
   5  -4   8 9794.13 390.523  -2
  -5   4   7 9794.13 390.523   1
   5  -4   7 2502.93 327.461  -2
  -5   4   6 2502.93 327.461   1
   5  -4   6 3925.13 351.210  -2
  -5   4   5 3925.13 351.210   1
   5  -4   5 7131.05 380.715  -2
  -5   4   4 7131.05 380.715   1
   5  -4   4 2839.55 341.667  -2
  -5   4   3 2839.55 341.667   1
   5  -4   3 5691.12 376.695  -2
  -5   4   2 5691.12 376.695   1
   5  -4   2 7107.43 576.742  -2
  -5   4   1 7107.43 576.742   1
   5  -4   1 3796.87 976.419  -2
  -5   4   0 3796.87 976.419   1
   5  -4   0 5328.70 1565.95  -2
  -5   4  -1 5328.70 1565.95   1
   5  -4  -1 8654.49 398.588  -2
  -5   4  -2 8654.49 398.588   1
   5  -4  -2 2960.96 334.393  -2
  -5   4  -3 2960.96 334.393   1
   5  -4  -3 2079.96 324.502  -2
  -5   4  -4 2079.96 324.502   1
   5  -4  -4 9172.50 386.941  -2
  -5   4  -5 9172.50 386.941   1
   5  -4  -5 2496.46 319.011  -2
  -5   4  -6 2496.46 319.011   1
   5  -4  -6 3944.82 333.718  -2
  -5   4  -7 3944.82 333.718   1
   5  -4  -7 10479.9 373.132  -2
  -5   4  -8 10479.9 373.132   1
   5  -4  -8 9390.14 346.003  -2
  -5   4  -9 9390.14 346.003   1
   5  -4  -9 4399.68 289.660  -2
  -5   4 -10 4399.68 289.660   1
   5  -4 -10 2459.46 251.046  -2
  -5   4 -11 2459.46 251.046   1
   5  -4 -11 1530.97 232.333  -2
  -5   4 -12 1530.97 232.333   1
   5  -4 -12 2258.13 214.907  -2
  -5   4 -13 2258.13 214.907   1
   5  -4 -13 1440.48 193.138  -2
  -5   4 -14 1440.48 193.138   1
   5  -4 -14 174.766 161.407  -2
  -5   4 -15 174.766 161.407   1
   5  -4 -15 76.7152 151.538  -2
  -5   4 -16 76.7152 151.538   1
   5  -4 -16 195.326 135.725  -2
  -5   4 -17 195.326 135.725   1
  -5   3  19 373.703 133.761   1
   5  -3  19 643.738 166.438  -2
  -5   3  19 643.738 166.438   1
  -5   3  18 329.011 138.088   1
   5  -3  18 113.611 175.935  -2
  -5   3  18 113.611 175.935   1
   5  -3  17-174.148 200.100  -2
  -5   3  17-174.148 200.100   1
   5  -3  16 4.24109 242.822  -2
  -5   3  16 4.24109 242.822   1
   5  -3  15 279.038 232.468  -2
  -5   3  15 279.038 232.468   1
   5  -3  14-58.4983 238.740  -2
  -5   3  14-58.4983 238.740   1
   5  -3  13 105.945 259.200  -2
  -5   3  13 105.945 259.200   1
   5  -3  12 2577.50 296.480  -2
  -5   3  12 2577.50 296.480   1
   5  -3  11 1331.85 301.903  -2
  -5   3  11 1331.85 301.903   1
   5  -3  10 1542.04 1229.86  -2
  -5   3  10 1542.04 1229.86   1
   5  -3   9 6784.88 1218.68  -2
  -5   3   9 6784.88 1218.68   1
   5  -3   8 205.484 315.070  -2
  -5   3   8 205.484 315.070   1
   5  -3   7 2448.80 834.482  -2
  -5   3   7 2448.80 834.482   1
   5  -3   6 4148.09 851.940  -2
  -5   3   6 4148.09 851.940   1
   5  -3   5 4460.88 3231.85  -2
  -5   3   5 4460.88 3231.85   1
   5  -3   4 11220.6 459.546  -2
  -5   3   4 11220.6 459.546   1
   5  -3   3 12862.8 457.552  -2
  -5   3   3 12862.8 457.552   1
   5  -3   2 12908.5 474.342  -2
  -5   3   2 12908.5 474.342   1
   5  -3   1 3739.12 373.918  -2
  -5   3   1 3739.12 373.918   1
   5  -3   0 889.793 353.766  -2
  -5   3   0 889.793 353.766   1
   5  -3  -1 6819.77 393.132  -2
  -5   3  -1 6819.77 393.132   1
   5  -3  -2 15086.4 481.366  -2
  -5   3  -2 15086.4 481.366   1
   5  -3  -3 15323.4 450.464  -2
  -5   3  -3 15323.4 450.464   1
   5  -3  -4 12397.6 428.799  -2
  -5   3  -4 12397.6 428.799   1
   5  -3  -5 3270.51 356.679  -2
  -5   3  -5 3270.51 356.679   1
   5  -3  -6 5116.74 363.399  -2
  -5   3  -6 5116.74 363.399   1
   5  -3  -7 2588.85 326.444  -2
  -5   3  -7 2588.85 326.444   1
   5  -3  -8 605.190 294.979  -2
  -5   3  -8 605.190 294.979   1
   5  -3  -9 8477.00 349.275  -2
  -5   3  -9 8477.00 349.275   1
   5  -3 -10 1401.95 271.063  -2
  -5   3 -10 1401.95 271.063   1
   5  -3 -11 2460.56 265.495  -2
  -5   3 -11 2460.56 265.495   1
   5  -3 -12 3858.58 266.601  -2
  -5   3 -12 3858.58 266.601   1
   5  -3 -13-6.50713 221.236  -2
  -5   3 -13-6.50713 221.236   1
   5  -3 -14 357.575 199.406  -2
  -5   3 -14 357.575 199.406   1
   5  -3 -15 134.910 213.146  -2
  -5   3 -15 134.910 213.146   1
   5  -3 -16-76.8768 203.748  -2
  -5   3 -16-76.8768 203.748   1
   5  -3 -17 137.237 191.360  -2
  -5   3 -17 137.237 191.360   1
  -5   3 -18 215.138 113.243   1
   5  -3 -18 385.723 272.125  -2
  -5   3 -18 385.723 272.125   1
   5  -2  20 752.911 173.955  -2
  -5   2  20 752.911 173.955   1
   5  -2  19-4.55651 185.006  -2
  -5   2  19-4.55651 185.006   1
   5  -2  18-18.6103 203.815  -2
  -5   2  18-18.6103 203.815   1
   5  -2  17 426.527 235.797  -2
  -5   2  17 426.527 235.797   1
   5  -2  16 438.004 246.915  -2
  -5   2  16 438.004 246.915   1
   5  -2  15 3640.53 313.623  -2
  -5   2  15 3640.53 313.623   1
   5  -2  14 232.058 267.297  -2
  -5   2  14 232.058 267.297   1
   5  -2  13 6921.58 368.520  -2
  -5   2  13 6921.58 368.520   1
   5  -2  12 126.322 294.387  -2
  -5   2  12 126.322 294.387   1
   5  -2  11 956.897 318.888  -2
  -5   2  11 956.897 318.888   1
   5  -2  10 839.095 309.628  -2
  -5   2  10 839.095 309.628   1
   5  -2   9 235.601 311.213  -2
  -5   2   9 235.601 311.213   1
   5  -2   8 128.108 290.388  -2
  -5   2   8 128.108 290.388   1
   5  -2   7 20352.0 3631.71  -2
  -5   2   7 20352.0 3631.71   1
   5  -2   6 5877.71 1392.68  -2
  -5   2   6 5877.71 1392.68   1
   5  -2   5 22783.2 4600.14  -2
  -5   2   5 22783.2 4600.14   1
   5  -2   4 1503.09 1004.74  -2
  -5   2   4 1503.09 1004.74   1
   5  -2   3 2016.02 380.882  -2
  -5   2   3 2016.02 380.882   1
   5  -2   2 1514.85 370.079  -2
  -5   2   2 1514.85 370.079   1
   5  -2   1 460.875 346.210  -2
  -5   2   1 460.875 346.210   1
   5  -2   0-71.3070 359.945  -2
  -5   2   0-71.3070 359.945   1
   5  -2  -1 253.584 235.581  -2
  -5   2  -1 253.584 235.581   1
   5  -2  -2 1339.81 253.137  -2
  -5   2  -2 1339.81 253.137   1
   5  -2  -3 2041.48 263.923  -2
  -5   2  -3 2041.48 263.923   1
   5  -2  -4 2087.18 754.610  -2
  -5   2  -4 2087.18 754.610   1
   5  -2  -5 24727.5 459.412  -2
  -5   2  -5 24727.5 459.412   1
   5  -2  -6 5377.11 317.265  -2
  -5   2  -6 5377.11 317.265   1
   5  -2  -7 23143.7 466.912  -2
  -5   2  -7 23143.7 466.912   1
   5  -2  -8 440.545 244.243  -2
  -5   2  -8 440.545 244.243   1
   5  -2  -9 350.055 220.226  -2
  -5   2  -9 350.055 220.226   1
   5  -2 -10 1139.12 242.397  -2
  -5   2 -10 1139.12 242.397   1
   5  -2 -11 1421.20 235.291  -2
  -5   2 -11 1421.20 235.291   1
   5  -2 -12 213.239 242.098  -2
  -5   2 -12 213.239 242.098   1
   5  -2 -13 7694.40 1346.63  -2
  -5   2 -13 7694.40 1346.63   1
   5  -2 -14 703.975 255.969  -2
  -5   2 -14 703.975 255.969   1
   5  -2 -15 4484.21 558.830  -2
  -5   2 -15 4484.21 558.830   1
   5  -2 -16 425.413 214.010  -2
  -5   2 -16 425.413 214.010   1
   5  -2 -17 1008.22 198.946  -2
  -5   2 -17 1008.22 198.946   1
   5  -2 -18-146.945 302.418  -2
  -5   2 -18-146.945 302.418   1
   5  -2 -19-36.7724 282.240  -2
  -5   2 -19-36.7724 282.240   1
   5  -1  19 68.2181 182.543  -2
  -5   1  20 68.2181 182.543   1
   5  -1  18 135.278 204.560  -2
  -5   1  19 135.278 204.560   1
   5  -1  17 306.809 218.334  -2
  -5   1  18 306.809 218.334   1
   5  -1  16 713.994 235.490  -2
  -5   1  17 713.994 235.490   1
   5  -1  15 200.275 257.631  -2
  -5   1  16 200.275 257.631   1
   5  -1  14 544.030 265.936  -2
  -5   1  15 544.030 265.936   1
  -5   1 -13 928.638 227.414  -2
   5  -1 -14 928.638 227.414   1
  -5   1 -12 1065.07 247.567  -2
   5  -1 -13 1065.07 247.567   1
   5  -1  11 2590.21 404.063  -2
  -5   1  12 2590.21 404.063   1
   5  -1  10 791.914 383.148  -2
  -5   1  11 791.914 383.148   1
   5  -1   9 282.726 249.456  -2
  -5   1  10 282.726 249.456   1
   5  -1   8 6155.22 1746.50  -2
  -5   1   9 6155.22 1746.50   1
   5  -1   7 14774.9 1468.03  -2
  -5   1   8 14774.9 1468.03   1
   5  -1   6 11377.6 507.235  -2
  -5   1   7 11377.6 507.235   1
   5  -1   5 17150.0 477.590  -2
  -5   1   6 17150.0 477.590   1
   5  -1   4 18648.8 480.577  -2
  -5   1   5 18648.8 480.577   1
   5  -1   3 5790.11 303.737  -2
  -5   1   4 5790.11 303.737   1
   5  -1   2 2493.36 579.031  -2
  -5   1   3 2493.36 579.031   1
   5  -1   1 2801.34 1153.25  -2
  -5   1   2 2801.34 1153.25   1
   5  -1   0 2988.72 423.867  -2
  -5   1   1 2988.72 423.867   1
   5  -1  -1 2652.73 880.854  -2
  -5   1   0 2652.73 880.854   1
   5  -1  -2 3049.65 1245.33  -2
  -5   1  -1 3049.65 1245.33   1
   5  -1  -3 3128.82 1278.91  -2
  -5   1  -2 3128.82 1278.91   1
   5  -1  -4 6512.17 1710.16  -2
  -5   1  -3 6512.17 1710.16   1
   5  -1  -5 20106.9 6282.87  -2
  -5   1  -4 20106.9 6282.87   1
   5  -1  -6 18731.2 2043.30  -2
  -5   1  -5 18731.2 2043.30   1
   5  -1  -7 13997.1 2626.65  -2
  -5   1  -6 13997.1 2626.65   1
   5  -1  -8 17429.2 3964.21  -2
  -5   1  -7 17429.2 3964.21   1
   5  -1  -9 8702.52 302.041  -2
  -5   1  -8 8702.52 302.041   1
   5  -1 -10 804.706 327.945  -2
  -5   1  -9 804.706 327.945   1
   5  -1 -11 1310.71 234.217  -2
  -5   1 -10 1310.71 234.217   1
   5  -1 -12 2533.58 256.571  -2
  -5   1 -11 2533.58 256.571   1
   5  -1 -13 1171.65 938.601  -2
  -5   1 -12 1171.65 938.601   1
   5  -1 -14 772.035 729.456  -2
  -5   1 -13 772.035 729.456   1
   5  -1 -15 1183.38 269.161  -2
  -5   1 -14 1183.38 269.161   1
   5  -1 -16 151.810 340.773  -2
  -5   1 -15 151.810 340.773   1
   5  -1 -17-180.153 326.107  -2
  -5   1 -16-180.153 326.107   1
   5  -1 -18 250.572 321.679  -2
  -5   1 -17 250.572 321.679   1
   5  -1 -19-148.579 411.318  -2
  -5   1 -18-148.579 411.318   1
   5   0  18 43.3689 186.672  -2
  -5   0  19 43.3689 186.672   1
   5   0  17 592.038 208.648  -2
  -5   0  18 592.038 208.648   1
  -5   0 -16 521.202 460.909  -2
   5   0 -17 521.202 460.909   1
  -5   0 -15 88.1919 200.876  -2
   5   0 -16 88.1919 200.876   1
   5   0  14 289.718 208.773  -2
  -5   0  15 289.718 208.773   1
   5   0  13 2163.89 607.317  -2
  -5   0  14 2163.89 607.317   1
   5   0  12 7134.76 2211.28  -2
  -5   0  13 7134.76 2211.28   1
   5   0  11 6024.77 1122.34  -2
  -5   0  12 6024.77 1122.34   1
   5   0  10 3173.23 844.854  -2
  -5   0  11 3173.23 844.854   1
   5   0   9 1801.12 388.457  -2
  -5   0  10 1801.12 388.457   1
   5   0   8 2015.64 268.377  -2
  -5   0   9 2015.64 268.377   1
   5   0   7 1194.39 263.085  -2
  -5   0   8 1194.39 263.085   1
   5   0   6 1251.21 267.439  -2
  -5   0   7 1251.21 267.439   1
   5   0   5 436.208 232.709  -2
  -5   0   6 436.208 232.709   1
   5   0   4 463.832 234.447  -2
  -5   0   5 463.832 234.447   1
   5   0   3 674.503 236.528  -2
  -5   0   4 674.503 236.528   1
   5   0   2 2864.70 288.581  -2
  -5   0   3 2864.70 288.581   1
   5   0   1 6091.93 338.580  -2
  -5   0   2 6091.93 338.580   1
   5   0   0 11004.9 382.615  -2
  -5   0   1 11004.9 382.615   1
   5   0  -1 10638.1 390.793  -2
  -5   0   0 10638.1 390.793   1
   5   0  -2 7751.06 363.496  -2
  -5   0  -1 7751.06 363.496   1
   5   0  -3 2666.76 294.259  -2
  -5   0  -2 2666.76 294.259   1
   5   0  -4 1184.87 290.028  -2
  -5   0  -3 1184.87 290.028   1
   5   0  -5 759.277 266.130  -2
  -5   0  -4 759.277 266.130   1
   5   0  -6 1276.68 283.592  -2
  -5   0  -5 1276.68 283.592   1
   5   0  -7 1340.02 278.577  -2
  -5   0  -6 1340.02 278.577   1
   5   0  -8 1292.07 272.221  -2
  -5   0  -7 1292.07 272.221   1
   5   0  -9 2701.72 295.484  -2
  -5   0  -8 2701.72 295.484   1
   5   0 -10 2900.00 288.258  -2
  -5   0  -9 2900.00 288.258   1
   5   0 -11 3094.34 284.769  -2
  -5   0 -10 3094.34 284.769   1
   5   0 -12 11661.4 350.190  -2
  -5   0 -11 11661.4 350.190   1
   5   0 -13 10890.2 336.156  -2
  -5   0 -12 10890.2 336.156   1
   5   0 -14 3167.65 260.201  -2
  -5   0 -13 3167.65 260.201   1
   5   0 -15 196.099 214.961  -2
  -5   0 -14 196.099 214.961   1
   5   0 -16 299.538 195.383  -2
  -5   0 -15 299.538 195.383   1
  -5  -1 -16 1216.91 144.997  -2
   5   1 -18 1216.91 144.997   1
  -5  -1 -15 330.924 152.362  -2
   5   1 -17 330.924 152.362   1
  -5  -1 -14 30.5902 162.013  -2
   5   1 -16 30.5902 162.013   1
  -5  -1 -13 2635.66 196.908  -2
   5   1 -15 2635.66 196.908   1
  -5  -1 -12 4109.12 221.394  -2
   5   1 -14 4109.12 221.394   1
  -5  -1 -11 5865.40 243.147  -2
   5   1 -13 5865.40 243.147   1
   5   1  10 1710.69 405.780  -2
  -5  -1  12 1710.69 405.780   1
   5   1   9 3779.97 1102.74  -2
  -5  -1  11 3779.97 1102.74   1
   5   1   8-89.4533 204.090  -2
  -5  -1  10-89.4533 204.090   1
   5   1   7 2110.48 532.351  -2
  -5  -1   9 2110.48 532.351   1
   5   1   6 2364.10 238.121  -2
  -5  -1   8 2364.10 238.121   1
   5   1   5 356.874 405.465  -2
  -5  -1   7 356.874 405.465   1
   5   1   4 11.8164 243.071  -2
  -5  -1   6 11.8164 243.071   1
   5   1   3 6706.88 336.145  -2
  -5  -1   5 6706.88 336.145   1
   5   1   2 4555.18 310.807  -2
  -5  -1   4 4555.18 310.807   1
   5   1   1 1356.36 283.955  -2
  -5  -1   3 1356.36 283.955   1
   5   1   0 3371.20 313.202  -2
  -5  -1   2 3371.20 313.202   1
   5   1  -1 33362.9 546.981  -2
  -5  -1   1 33362.9 546.981   1
   5   1  -2 6284.05 332.550  -2
  -5  -1   0 6284.05 332.550   1
   5   1  -3 786.799 293.351  -2
  -5  -1  -1 786.799 293.351   1
   5   1  -4 4407.89 335.258  -2
  -5  -1  -2 4407.89 335.258   1
   5   1  -5 8518.55 369.073  -2
  -5  -1  -3 8518.55 369.073   1
   5   1  -6 1055.78 283.247  -2
  -5  -1  -4 1055.78 283.247   1
   5   1  -7 115.126 267.478  -2
  -5  -1  -5 115.126 267.478   1
   5   1  -8 3135.22 293.818  -2
  -5  -1  -6 3135.22 293.818   1
   5   1  -9 3002.69 284.103  -2
  -5  -1  -7 3002.69 284.103   1
   5   1 -10-6.08675 244.312  -2
  -5  -1  -8-6.08675 244.312   1
   5   1 -11 6373.41 295.237  -2
  -5  -1  -9 6373.41 295.237   1
   5   1 -12 2848.99 253.835  -2
  -5  -1 -10 2848.99 253.835   1
   5   1 -13 7655.53 279.615  -2
  -5  -1 -11 7655.53 279.615   1
   5   1 -14 5302.42 245.436  -2
  -5  -1 -12 5302.42 245.436   1
   5   1 -15 3912.94 223.324  -2
  -5  -1 -13 3912.94 223.324   1
   5   1 -16 171.583 175.632  -2
  -5  -1 -14 171.583 175.632   1
  -5  -2 -14 1550.98 138.743  -2
   5   2 -16 1550.98 138.743   1
  -5  -2 -13 631.990 140.255  -2
   5   2 -15 631.990 140.255   1
  -5  -2 -12 1967.44 165.276  -2
   5   2 -14 1967.44 165.276   1
   5   2  11 1906.60 980.553  -2
  -5  -2  13 1906.60 980.553   1
   5   2  10 1.00639 167.352  -2
  -5  -2  12 1.00639 167.352   1
   5   2   9 274.938 169.886  -2
  -5  -2  11 274.938 169.886   1
   5   2   8 88.2365 181.818  -2
  -5  -2  10 88.2365 181.818   1
   5   2   7 3069.65 1266.09  -2
  -5  -2   9 3069.65 1266.09   1
   5   2   6-12.8160 204.374  -2
  -5  -2   8-12.8160 204.374   1
   5   2   5 843.210 235.170  -2
  -5  -2   7 843.210 235.170   1
   5   2   4 4821.44 281.046  -2
  -5  -2   6 4821.44 281.046   1
   5   2   3 916.323 253.275  -2
  -5  -2   5 916.323 253.275   1
   5   2   2 2892.30 289.902  -2
  -5  -2   4 2892.30 289.902   1
   5   2   1 3663.41 298.075  -2
  -5  -2   3 3663.41 298.075   1
   5   2   0 16971.6 423.193  -2
  -5  -2   2 16971.6 423.193   1
   5   2  -1 3589.00 300.141  -2
  -5  -2   1 3589.00 300.141   1
   5   2  -2 17827.9 425.672  -2
  -5  -2   0 17827.9 425.672   1
   5   2  -3 5445.72 318.396  -2
  -5  -2  -1 5445.72 318.396   1
   5   2  -4 3739.28 300.358  -2
  -5  -2  -2 3739.28 300.358   1
   5   2  -5 182.126 256.756  -2
  -5  -2  -3 182.126 256.756   1
   5   2  -6 7372.99 321.353  -2
  -5  -2  -4 7372.99 321.353   1
   5   2  -7 1385.54 252.237  -2
  -5  -2  -5 1385.54 252.237   1
   5   2  -8-97.4099 225.194  -2
  -5  -2  -6-97.4099 225.194   1
   5   2  -9 5376.35 272.189  -2
  -5  -2  -7 5376.35 272.189   1
   5   2 -10 254.823 205.482  -2
  -5  -2  -8 254.823 205.482   1
   5   2 -11 766.565 192.079  -2
  -5  -2  -9 766.565 192.079   1
   5   2 -12 85.9470 175.761  -2
  -5  -2 -10 85.9470 175.761   1
   5   2 -13 3699.21 193.221  -2
  -5  -2 -11 3699.21 193.221   1
   5   2 -14 2667.87 177.277  -2
  -5  -2 -12 2667.87 177.277   1
  -5  -3  -8 500.575 134.420  -2
   5   3 -11 500.575 134.420   1
   5   3   7 346.968 248.983  -2
  -5  -3  10 346.968 248.983   1
   5   3   6 804.618 158.199  -2
  -5  -3   9 804.618 158.199   1
   5   3   5 1576.60 311.752  -2
  -5  -3   8 1576.60 311.752   1
   5   3   4 1913.39 203.693  -2
  -5  -3   7 1913.39 203.693   1
   5   3   3 207.602 188.442  -2
  -5  -3   6 207.602 188.442   1
   5   3   2 515.742 203.523  -2
  -5  -3   5 515.742 203.523   1
   5   3   1 1573.50 217.739  -2
  -5  -3   4 1573.50 217.739   1
   5   3   0 1405.78 219.999  -2
  -5  -3   3 1405.78 219.999   1
   5   3  -1 26.9265 192.640  -2
  -5  -3   2 26.9265 192.640   1
   5   3  -2-52.1681 195.645  -2
  -5  -3   1-52.1681 195.645   1
   5   3  -3 888.596 208.488  -2
  -5  -3   0 888.596 208.488   1
   5   3  -4 2310.63 222.997  -2
  -5  -3  -1 2310.63 222.997   1
   5   3  -5 719.887 197.139  -2
  -5  -3  -2 719.887 197.139   1
   5   3  -6 89.3596 179.940  -2
  -5  -3  -3 89.3596 179.940   1
   5   3  -7 1893.54 190.292  -2
  -5  -3  -4 1893.54 190.292   1
   5   3  -8 2671.00 192.071  -2
  -5  -3  -5 2671.00 192.071   1
   5   3  -9 710.909 154.030  -2
  -5  -3  -6 710.909 154.030   1
   0   1 -36 497.045 327.486   2
   0   1 -35 173.420 376.267   2
   0   1 -34 2470.79 625.140   2
   0   1 -33 323.660 344.450   2
   0   1 -32 1816.40 511.040   2
   0   1 -31 6963.62 585.782   2
   0   1 -30 13870.8 663.941   2
   0   1 -29 951.950 553.255   2
   0   1 -28 5163.88 609.667   2
   0   1 -27 6202.35 1991.83   2
   0   1 -25 100.751 874.467   2
   0   1 -24 1101.60 779.338   2
   0   1 -23 348.144 710.407   2
   0   1 -22 10977.9 982.708   2
   0   1 -21-786.705 636.301   2
   0   1 -20 8292.42 925.516   2
   0   1 -19 2364.38 676.611   2
   0   1 -18 117.702 584.521   2
   0   1 -17 9850.45 845.771   2
   0   1 -16 3169.81 638.490   2
   0   1 -15 2015.19 647.572   2
   0   1 -14 1880.92 325.443   2
   0   1 -13-8.10938 301.901   2
   0   1 -12 20444.2 7303.81   2
   0   1 -11 28905.1 12360.4   2
   0   1 -10 3372.29 1716.03   2
   0   1  -9 447.162 423.255   2
   0   1  -8 23325.4 614.344   2
   0   1  -7 9342.66 443.715   2
   0   1  -6 63553.3 825.982   2
   0   1  -5 134712. 1016.05   2
   0   1  -4 5365.99 358.297   2
   0   1  -3 2485.52 326.804   2
   0   1  -2 60276.9 631.816   2
   0   1  -1 67146.2 609.956   2
   0   1   0 56036.5 537.402   2
   0   1   1 115612. 772.004   2
   0   1   2 38119.2 507.432   2
   0   1   3 15422.9 434.885   2
   0   1   4 24319.3 511.582   2
   0   1  12 15604.5 733.996   2
   0   1  13 784.939 582.712   2
   0   1  14 5545.03 658.067   2
   0   1  15 7084.40 748.311   2
   0   1  16 3820.91 668.731   2
   0   1  17 3526.05 642.575   2
   0   1  18 1028.93 607.051   2
   0   1  19 1117.83 604.865   2
   0   1  20 2835.84 727.812   2
   0  -1 -21-104.684 423.466   2
   0  -1 -22 10530.3 1062.24   2
   0  -1 -23 172.301 462.522   2
   0  -1 -24 95.9698 486.055   2
   0  -1 -25 719.019 515.216   2
   0  -1 -26 6330.30 625.077   2
   0  -1 -27 7550.73 1247.21   2
   0  -1 -28 135.100 340.429   2
   0  -1 -29 821.739 570.665   2
   0  -1 -30 14415.8 4215.17   2
   0  -1 -31 1881.79 496.774   2
   0  -1 -32-157.756 429.123   2
   0  -1 -33 1223.23 410.839   2
   0  -1 -34 1991.40 398.573   2
   0  -1 -35 333.573 333.407   2
   0  -1 -36 462.512 289.410   2
   0   3 -35 190.491 207.609   2
   0   3 -34 318.667 265.775   2
   0   3 -33 583.062 314.442   2
   0   3 -32 66.1879 321.542   2
   0   3 -31-84.7637 358.337   2
   0   3 -30 994.849 323.828   2
   0   3 -29 1295.15 310.798   2
   0   3 -28 285.945 309.907   2
   0   3 -27 1515.96 366.242   2
   0   3 -23 925.593 877.486   2
   0   3 -22 2519.14 796.764   2
   0   3 -21 3995.20 764.038   2
   0   3 -20 9456.26 914.488   2
   0   3 -19 327.559 616.383   2
   0   3 -18 12565.4 883.227   2
   0   3 -17 7880.77 739.114   2
   0   3 -14 33.3610 286.755   2
   0   3 -13 1302.56 315.511   2
   0   3 -12 1573.25 373.457   2
   0   3  -6 68997.6 1351.69   2
   0  -3 -28 639.688 363.916   2
   0  -3 -29 26.1106 338.774   2
   0  -3 -30 105.825 314.736   2
   0  -3 -31-322.386 302.510   2
   0   4 -34 9.88707 199.924   2
   0   5 -31 124.188 223.356   2
   0   5 -30-112.217 274.904   2
   0   5 -12 152.018 554.388   2
   0  -5 -27-73.3114 239.849   2
   0  -5 -28 50.6298 209.840   2
   0  -5 -29 314.681 185.073   2
   0   7  19 744.276 190.186   2
   1  -7 -21 518.968 182.309   2
   1  -7 -20 326.666 193.505   2
  -1   7  17 318.020 236.463   2
  -1   7  16 233.142 261.542   2
   1  -7  19 137.495 254.190   2
   1  -7  20 323.323 229.022   2
  -1   7 -22-140.649 242.584   2
  -1   7 -23 263.525 226.346   2
   1  -5 -28 2649.18 259.187   2
   1  -5 -27 364.783 258.633   2
   1  -5 -26 407.398 201.444   2
   1  -5 -25 1270.41 806.361   2
   1  -5 -21 1255.73 311.131   2
   1  -5 -20 348.778 317.643   2
   1  -5 -19-60.3014 324.638   2
  -1   5 -26 277.005 324.570   2
  -1   5 -27 2650.85 351.742   2
  -1   5 -28 399.264 286.807   2
  -1   5 -29 363.169 502.295   2
  -1   5 -30 2249.73 717.267   2
  -1   5 -31-3.48964 315.920   2
   1  -3 -32-153.898 210.524   2
   1  -3 -31-184.119 226.067   2
   1  -3 -30 109.631 237.269   2
   1  -3  -3 5009.66 186.103   2
   1  -3  27-92.6785 513.376   2
  -1   3 -28 70.7715 389.112   2
  -1   3 -29 1559.16 336.710   2
  -1   3 -30-14.2030 293.942   2
  -1   3 -31 72.2746 271.888   2
  -1   3 -32 136.328 221.514   2
  -1   3 -33 177.338 279.439   2
  -1   3 -34-276.073 228.760   2
  -1   3 -35 276.372 186.743   2
   1  -1  -5 61791.2 600.121   2
   1  -1  -3 261211. 1264.48   2
   1  -1  -2 170384. 1630.58   2
   1  -1  -1 1124.19 301.236   2
  -1   1  -1 20169.5 447.139   2
  -1   1 -35-18.5817 310.845   2
  -1   1 -36-100.126 262.380   2
  -1   0   2 234190. 571.008   2
   1   0  -1 2943.20 278.342   2
   1   1 -12 424.368 349.974   2
   1   2 -35 419.046 306.963   2
   1   2 -34 53.5845 274.972   2
   1   2 -33-96.9366 271.248   2
   1   2 -32 172.366 297.132   2
   1   2 -31 1860.99 351.025   2
   1   2 -30 1444.02 394.778   2
   1   2  -7 16944.5 405.072   2
   1   2  -6 81.6138 216.222   2
   1   2  -5 23676.9 462.210   2
  -1  -2 -34 357.939 237.953   2
   1   4 -32 323.915 238.491   2
   1   4 -31 72.4450 275.693   2
   1   4 -30 2042.76 357.524   2
   1   4 -29 585.113 350.958   2
   1   4 -28 446.528 357.301   2
   1   4  28 1936.75 315.837   2
   1   4  29-696.368 399.899   2
   1   6 -27 94.1667 219.266   2
   1   6 -26 885.764 258.460   2
   1   6  20 805.772 234.260   2
   1   6  21 96.4617 193.474   2
  -1  -6 -22 1010.17 203.134   2
  -1  -6 -23 158.475 176.589   2
  -1  -8  15-12.5757 160.362   2
  -2   7 -23 21.4697 174.301   2
  -2   4 -31 96.5939 209.972   2
  -2   4 -32-41.2176 178.934   2
   2  -2 -33 227.076 175.875   2
   2  -2 -32-94.1866 209.590   2
   2  -2 -30 2776.13 394.082   2
  -2   2 -15 5918.61 315.915   2
   2  -2  29-30.3940 498.179   2
   2  -2  30 3511.80 503.094   2
   2  -2  31 1451.54 369.877   2
  -2   2 -32 88.4144 282.772   2
   2  -2  33 125.730 280.677   2
   2   0 -34-90.1192 350.256   2
   2   0 -33 199.730 398.741   2
   2   0 -32 275.009 416.836   2
   2   0 -31-18.2240 284.758   2
   2   0 -30 20.4542 290.054   2
   2   0 -29 196.466 376.160   2
   2   0 -28 1063.77 343.814   2
   2   0 -27-3.94441 455.873   2
   2   0 -26 777.357 552.331   2
   2   0 -19 116.334 175.232   2
   2   0 -17 7197.94 549.457   2
   2   0 -16-108.384 354.450   2
   2   0 -15 816.797 370.486   2
   2   0 -14 392.455 348.141   2
   2   0 -13 7123.40 521.655   2
   2   0 -12 849.687 368.955   2
   2   0 -11 3718.78 477.263   2
   2   0 -10 5110.59 501.658   2
   2   0  -9 19921.7 691.465   2
   2   0  -8 8320.40 521.220   2
   2   0  -7 21467.7 633.005   2
   2   0  -6 1606.53 390.956   2
   2   0  -5 346.856 358.655   2
   2   0  -3 30558.9 709.831   2
   2   0   3 45603.3 674.984   2
   2   0   4 55721.6 708.999   2
   2   0   5 11830.4 402.227   2
   2   0   6 1684.26 280.852   2
   2   0   7 9232.64 348.565   2
   2   0  14 48.3170 355.714   2
   2   0  15 3667.45 436.523   2
   2   0  18 99.9521 312.361   2
   2   0  19 182.481 339.191   2
   2   0  20 942.777 361.869   2
   2   0  21 494.090 358.025   2
   2   0  22 671.268 575.646   2
   2   0  23-283.703 776.020   2
   2   0  24 644.530 762.289   2
   2   0  25 985.422 763.789   2
   2   0  26 2692.96 741.552   2
   2   0  27-167.440 660.195   2
   2   0  28 317.046 618.660   2
   2   0  29-693.186 564.755   2
   2   0  30 167.203 511.658   2
   2   0  31-497.904 448.640   2
   2   0  32-465.629 397.313   2
   2   0  33 657.752 315.338   2
  -2   0 -34-156.741 225.638   2
   2   2 -33 374.746 340.328   2
   2   2 -32 643.751 390.617   2
   2   2 -31-424.490 440.210   2
   2   2 -30 548.670 348.808   2
   2   2 -29 1194.95 465.048   2
   2   2 -20 362.216 662.581   2
   2   2 -19 1053.33 555.292   2
   2   2 -18-164.894 477.089   2
   2   2 -17 222.076 444.623   2
   2   2 -16 44.6997 424.330   2
   2   2 -15 1080.87 419.755   2
   2   2 -14-16.7832 367.735   2
   2   2 -13 14.7783 370.971   2
   2   2 -12 37.1323 362.866   2
   2   2 -11 553.317 345.188   2
   2   2 -10 334.727 307.491   2
   2   2  -9 73.0082 279.511   2
   2   2  -8 2272.09 417.272   2
   2   2  -7 184.993 352.998   2
   2   2  -6 489.643 399.301   2
   2   2  -3 223.469 412.063   2
   2   2   4 5813.23 503.006   2
   2   2   5 899.823 390.509   2
   2   2   6 4558.65 2522.92   2
   2   2   7 264.087 694.079   2
   2   2   8 757.752 853.860   2
   2   2  10 86.7922 426.310   2
   2   2  11-21.2412 388.688   2
   2   2  12-219.278 404.372   2
   2   2  13 643.184 420.576   2
   2   2  14-65.9872 392.910   2
   2   2  15 821.327 442.037   2
   2   2  16 199.263 418.094   2
   2   2  17-352.954 494.690   2
   2   2  18 645.907 296.890   2
   2   2  19 146.362 254.568   2
   2   2  20 3085.14 283.000   2
   2   2  21 7532.89 405.723   2
   2   2  22 1489.47 823.401   2
   2   2  23 1055.30 774.108   2
   2   2  24 63.8712 751.112   2
   2   2  25 100.001 682.981   2
   2   2  26 237.754 635.516   2
   2   2  27 1391.69 610.966   2
   2   2  28 341.261 547.474   2
   2   2  29 43.3570 482.950   2
   2   2  30 865.325 441.749   2
   2   2  31-100.560 366.533   2
   2   2  32 303.004 269.594   2
   2   4 -30 299.310 234.134   2
   2   4 -29 93.6168 272.717   2
   2   4 -13-280.903 444.018   2
   2   4 -12 2059.33 684.964   2
   2   4   4 137.446 487.737   2
   2   4   5-111.523 510.386   2
   2   4   6-133.177 509.660   2
   2   4   7-357.440 694.452   2
   2   4  20-139.291 280.257   2
   2   4  21 365.225 265.789   2
   2   4  22 969.608 256.113   2
   2   4  25-246.444 494.646   2
   2   4  26 295.502 439.233   2
   2   4  27 333.269 369.041   2
   2   4  28-148.397 310.258   2
   2   6  20 441.604 334.985   2
   3  -6 -19 167.333 124.074   2
   3  -6 -16 262.904 209.039   2
   3  -6 -15 782.579 224.203   2
   3  -6  18-65.7107 170.492   2
  -3   6 -21-80.4839 222.184   2
  -3   6 -22 427.375 215.075   2
  -3   6 -23-17.6492 196.745   2
  -3   6 -24 267.727 169.723   2
   3  -4 -28 15.1807 149.750   2
   3  -4 -27 195.173 164.145   2
   3  -4 -26 1.69405 194.538   2
   3  -4 -25 519.072 190.750   2
   3  -4 -24 334.892 188.234   2
   3  -4 -23 2419.00 227.889   2
   3  -4  19 428.498 303.474   2
   3  -4  20 766.159 295.637   2
   3  -4  21 221.826 261.711   2
   3  -4  22 491.854 235.993   2
   3  -4  23 411.420 223.638   2
  -3   4 -25 2672.40 309.802   2
  -3   4 -26 49.8172 267.568   2
  -3   4 -27 325.738 236.864   2
  -3   4 -28 199.837 214.244   2
  -3   4 -29-142.339 184.153   2
   3  -2 -30 145.808 182.472   2
   3  -2 -29 318.688 193.069   2
   3  -2 -28 527.436 208.087   2
   3  -2 -27-67.1625 210.174   2
   3  -2  28 161.213 246.069   2
   3  -2  29-55.1836 372.318   2
   3  -2  30 34.4965 221.582   2
   3  -2  31 1221.05 191.801   2
   3   0  31 738.969 284.870   2
   3   3 -27-26.7232 229.393   2
   3   3 -26 507.641 270.989   2
   4  -6  18 1288.95 134.602   2
  -4   4 -25 694.699 168.211   2
   4  -3 -25 44.6784 245.715   2
   4  -1 -27 188.163 594.196   2
   4  -1 -26 2416.92 323.888   2
   4  -1  26 636.343 303.049   2
   4   1 -26 334.502 296.445   2
   4   1 -25-94.2436 340.876   2
   4   1 -20 1156.35 195.834   2
   4   1 -19 312.891 183.187   2
  -4  -1 -18 546.161 209.888   2
  -4  -1 -19-21.5243 193.006   2
  -4  -1 -20 751.706 181.618   2
  -4  -1 -21 120.416 159.856   2
   4   1  22 457.360 389.318   2
   4   1  23 243.002 343.148   2
   4   1  24 347.562 292.016   2
  -4  -3 -16 15.2045 142.278   2
  -4  -3 -17 88.2426 133.253   2
   4   3  18 427.036 370.645   2
  -4  -3 -19 164.575 103.903   2
   5  -3 -18 105.102 116.546   2
   5  -3  18 68.7712 152.438   2
   5  -3  19 470.691 144.301   2
   5   2 -15 482.861 112.083   2
   0   0   0 0.00000 0.00000   0
TITL bmk2469b_twin1_hklf4 in P-1
REM P-1 (#2 in standard setting)
CELL 1.54184   4.853023   7.350373  29.862393  93.5837  90.3846  99.9053
ZERR    4.00   0.000259   0.000532   0.002504   0.0064   0.0054   0.0052
LATT  1
SFAC C H N O
UNIT 44.00 40.00 4.00 4.00
TREF
HKLF 5
BASF 0.40363
END
;
_shelx_hkl_checksum     13069
_shelx_res_file
;
TITL bmk2469b in P-1
    shelx.res
    created by SHELXL-2019/3 at 17:20:22 on 06-May-2025
REM P-1 (#2 in standard setting)
CELL  1.54184   4.8530   7.3504  29.8624   93.584   90.385   99.905
ZERR     4.00   0.0003   0.0005   0.0025    0.006    0.005    0.005
LATT   1
SFAC  C    H    N    O
UNIT  40 48 16 4
MERG   2
FMAP   2
PLAN   10
SIZE     0.040   0.130   0.810
ACTA
BOND   $H
LIST   4
L.S.   4
TEMP    23.00
WGHT    0.127300    0.434900
BASF   0.40254
FVAR      10.80734
C1    1    0.391393    0.729648    0.142370    11.00000    0.03959    0.05780 =
         0.03920   -0.00742   -0.00913    0.01589
C2    1    0.530806    0.910923    0.136280    11.00000    0.04471    0.05248 =
         0.04928   -0.00260   -0.01028    0.00907
C3    1    0.465020    1.052501    0.165431    11.00000    0.07428    0.05231 =
         0.06343   -0.00938   -0.00903    0.01751
AFIX  43
H3    2    0.551146    1.173825    0.161931    11.00000   -1.20000
AFIX   0
C4    1    0.277512    1.017217    0.198918    11.00000    0.08586    0.06775 =
         0.05103   -0.00992   -0.00205    0.02649
AFIX  43
H4    2    0.236213    1.113937    0.217831    11.00000   -1.20000
AFIX   0
C5    1    0.149061    0.837827    0.204721    11.00000    0.06804    0.08559 =
         0.04191    0.00065    0.00653    0.02563
AFIX  43
H5    2    0.021724    0.814386    0.227667    11.00000   -1.20000
AFIX   0
C6    1    0.207791    0.691926    0.176687    11.00000    0.05092    0.05656 =
         0.04201   -0.00069   -0.00526    0.01262
C7    1    0.737314    0.954146    0.099414    11.00000    0.05547    0.07480 =
         0.06335    0.00176    0.00042    0.01273
AFIX 137
H7A   2    0.806593    1.084855    0.100752    11.00000   -1.50000
H7B   2    0.646671    0.916193    0.070856    11.00000   -1.50000
H7C   2    0.890367    0.888951    0.103125    11.00000   -1.50000
AFIX   0
C8    1    0.071613    0.498428    0.186005    11.00000    0.07630    0.08089 =
         0.05929    0.01649    0.00822    0.00398
AFIX 137
H8A   2    0.206330    0.417190    0.182689    11.00000   -1.50000
H8B   2   -0.081267    0.457138    0.165192    11.00000   -1.50000
H8C   2    0.002923    0.497548    0.216077    11.00000   -1.50000
AFIX   0
C9    1    0.252031    0.484942    0.083585    11.00000    0.03376    0.06799 =
         0.03721   -0.00320   -0.00426    0.00824
C10   1    0.356454    0.343630    0.051934    11.00000    0.04407    0.06745 =
         0.04310   -0.01294   -0.00803    0.00999
AFIX  23
H10A  2    0.558968    0.371779    0.050904    11.00000   -1.20000
H10B  2    0.304729    0.221644    0.063171    11.00000   -1.20000
AFIX   0
C11   1    0.858829    0.660051    0.358268    11.00000    0.02320    0.02980 =
         0.05352    0.00631    0.00136    0.01149
C12   1    0.993785    0.844317    0.365112    11.00000    0.02905    0.02770 =
         0.05681    0.00514    0.00474    0.00957
C13   1    0.922907    0.972455    0.336560    11.00000    0.05440    0.03343 =
         0.06735    0.01107    0.00857    0.01197
AFIX  43
H13   2    1.012905    1.094993    0.339935    11.00000   -1.20000
AFIX   0
C14   1    0.721535    0.920054    0.303446    11.00000    0.07210    0.04824 =
         0.05530    0.01218   -0.00094    0.02439
AFIX  43
H14   2    0.669115    1.008470    0.285733    11.00000   -1.20000
AFIX   0
C15   1    0.596877    0.737057    0.296360    11.00000    0.05636    0.05607 =
         0.05107    0.00716   -0.00948    0.02131
AFIX  43
H15   2    0.465969    0.703164    0.273131    11.00000   -1.20000
AFIX   0
C16   1    0.662798    0.602270    0.323207    11.00000    0.03702    0.03838 =
         0.05327    0.00056   -0.00498    0.01069
C17   1    1.209282    0.900975    0.401535    11.00000    0.03735    0.04752 =
         0.06992    0.00435   -0.00300   -0.00181
AFIX 137
H17A  2    1.372137    0.847494    0.394543    11.00000   -1.50000
H17B  2    1.134856    0.858455    0.429465    11.00000   -1.50000
H17C  2    1.259438    1.033412    0.404019    11.00000   -1.50000
AFIX   0
C18   1    0.536119    0.403873    0.313324    11.00000    0.07293    0.04637 =
         0.07256   -0.00334   -0.01765    0.00274
AFIX 137
H18A  2    0.344075    0.384169    0.322205    11.00000   -1.50000
H18B  2    0.636947    0.327169    0.329667    11.00000   -1.50000
H18C  2    0.545843    0.372652    0.281742    11.00000   -1.50000
AFIX   0
C19   1    0.732234    0.441560    0.416010    11.00000    0.02504    0.02477 =
         0.05837    0.00675   -0.00362    0.00703
C20   1    0.843696    0.318404    0.447978    11.00000    0.02979    0.03180 =
         0.06075    0.01609    0.00325    0.01216
AFIX  23
H20A  2    0.789956    0.190184    0.436906    11.00000   -1.20000
H20B  2    1.046425    0.347350    0.448974    11.00000   -1.20000
AFIX   0
N1    3    0.449710    0.584979    0.111488    11.00000    0.03275    0.05730 =
         0.04586   -0.00775   -0.00360    0.01261
N2    3    0.238933    0.342659    0.006388    11.00000    0.04626    0.07979 =
         0.04296   -0.00286   -0.00141    0.00360
N3    3    0.010324    0.243673   -0.000516    11.00000    0.04740    0.07713 =
         0.04087   -0.00847   -0.00197    0.01433
N4    3   -0.193781    0.156158   -0.012785    11.00000    0.04992    0.10048 =
         0.06700   -0.01734   -0.01624    0.00754
N5    3    0.923334    0.527967    0.388263    11.00000    0.01707    0.03173 =
         0.06010    0.01015   -0.00029    0.00725
N6    3    0.738158    0.341789    0.493045    11.00000    0.04450    0.04367 =
         0.06158    0.00755   -0.00228   -0.00196
N7    3    0.510308    0.245539    0.500538    11.00000    0.03359    0.03717 =
         0.05828    0.00841   -0.00122    0.01166
N8    3    0.308763    0.165657    0.512999    11.00000    0.03653    0.07056 =
         0.08915    0.01397    0.00578    0.00928
O1    4    0.002971    0.496978    0.084496    11.00000    0.03110    0.08531 =
         0.06240   -0.01619   -0.00704    0.01766
O2    4    0.486397    0.453849    0.415606    11.00000    0.02106    0.05820 =
         0.07339    0.01879    0.00316    0.01460
H5A   2    1.108021    0.534138    0.394592    11.00000    0.04042
H1    2    0.630064    0.582564    0.105289    11.00000    0.07285
HKLF 5
REM  bmk2469b in P-1
REM wR2 = 0.2441, GooF = S = 1.084, Restrained GooF = 1.084 for all data
REM R1 = 0.0757 for 2956 Fo > 4sig(Fo) and 0.1040 for all 4441 data
REM 284 parameters refined using 0 restraints
END
WGHT      0.1273      0.4349
REM Highest difference peak  0.262,  deepest hole -0.281,  1-sigma level  0.065
Q1    1   0.8290  0.9839  0.4001  11.00000  0.05    0.26
Q2    1   0.6910  0.6140  0.0726  11.00000  0.05    0.24
Q3    1  -0.3953  0.1615 -0.0217  11.00000  0.05    0.23
Q4    1   1.1281  1.1061  0.1099  11.00000  0.05    0.22
Q5    1   0.8865  0.7976  0.3679  11.00000  0.05    0.22
Q6    1  -0.0884  0.5232  0.0929  11.00000  0.05    0.21
Q7    1   1.2938  1.1044  0.3012  11.00000  0.05    0.21
Q8    1   0.3449  0.3938  0.2821  11.00000  0.05    0.21
Q9    1   1.1536  0.5142  0.4503  11.00000  0.05    0.21
Q10   1   0.4009  1.0382  0.1813  11.00000  0.05    0.21
;
_shelx_res_checksum     50701
