# Supplementary material for: Synthesis, crystal structure and Hirshfeld surface analysis of 2-azido-N-(2,6-di­methyl­phen­yl)acetamide
Source: Acta Crystallogr E Crystallogr Commun. 2025 Jun 17;81(Pt 7):627–31. doi: 10.1107/S2056989025004530 (PMC12230608; doi:10.1107/S2056989025004530)
Supplement: Supplementary file 2 [file e-81-00627-Isup2.hkl]

data_I                                                                          
_shelx_title ' bmk2469b in P-1'                                                 
_shelx_refln_list_code          4                                               
_shelx_F_calc_maximum       90.18                                               
_exptl_crystal_F_000       432.00                                               
_reflns_d_resolution_high  0.8075                                               
                                                                                
loop_                                                                           
 _space_group_symop_operation_xyz                                               
 'x, y, z'                                                                      
 '-x, -y, -z'                                                                   
                                                                                
_cell_length_a     4.8530                                                       
_cell_length_b     7.3504                                                       
_cell_length_c    29.8624                                                       
_cell_angle_alpha  93.584                                                       
_cell_angle_beta   90.385                                                       
_cell_angle_gamma  99.905                                                       
                                                                                
_shelx_F_squared_multiplier     1.000                                           
                                                                                
loop_                                                                           
 _refln_index_h                                                                 
 _refln_index_k                                                                 
 _refln_index_l                                                                 
 _refln_F_squared_calc                                                          
 _refln_F_squared_meas                                                          
 _refln_F_squared_sigma                                                         
 _refln_observed_status                                                         
   0   0  -3          0.02          0.20         0.88 o                         
   0   0  -4       1405.35       1383.73        92.50 o                         
   0   0  -5          1.87          1.43         1.46 o                         
   0   0  -6       3456.82       3404.19       110.14 o                         
   0   0  -7          0.02          0.81         1.96 o                         
   0   0  -8          5.56          1.30         3.85 o                         
   0   0  -9          2.60          0.60         3.90 o                         
   0   0 -10       8132.09       8561.74        38.66 o                         
   0   0 -11          0.98          0.91         3.56 o                         
   0   0 -12       2091.80       2097.05        21.85 o                         
   0   0 -13          4.40          1.02         4.11 o                         
   0   0 -14        599.07        774.20        15.70 o                         
   0   0 -15          0.87          0.46         4.59 o                         
   0   0 -16        379.76        421.52        13.02 o                         
   0   0 -17          0.32          0.88         4.02 o                         
   0   0 -18         14.32          5.75         5.61 o                         
   0   0 -19          4.36          4.98         4.37 o                         
   0   0 -20        508.00        630.41        13.92 o                         
   0   0 -21          1.34          1.94         2.75 o                         
   0   0 -22        366.64        427.05        38.64 o                         
   0   0 -23          4.52          0.56         4.04 o                         
   0   0  24        103.21        104.76        15.67 o                         
   0   0 -25          0.13          0.42         4.51 o                         
   0   0 -26          0.10          0.28         3.59 o                         
   0   0 -27          0.56         -0.40         3.71 o                         
   0   0 -28          4.33          4.79         4.04 o                         
   0   0 -29          2.25          1.36         3.44 o                         
   0   0 -30          0.46         -0.53         5.73 o                         
   0   0 -31          6.46          7.94         4.33 o                         
   0   0 -32         69.12         91.70         6.42 o                         
   0   0 -33          0.02          1.16         4.13 o                         
   0   0 -34         24.24         21.42         4.92 o                         
   0   0 -35          4.84          0.17         3.47 o                         
   0   0 -36         51.89         53.05         4.46 o                         
   0   1 -36          7.61          7.90         2.84 o                         
   0   1 -35          0.23         -1.90         3.14 o                         
   0   1 -34         21.45         25.63         3.71 o                         
   0   1 -33          5.42          6.41         3.74 o                         
   0   1 -32         12.79         18.07         4.04 o                         
   0   1 -31         35.39         49.89        12.01 o                         
   0   1 -30        108.88        119.32        33.56 o                         
   0   1 -29          9.25          4.11         2.92 o                         
   0   1 -28         29.63         38.19         7.00 o                         
   0   1 -27         50.30         65.59        12.57 o                         
   0   1 -26         23.89         25.72         3.30 o                         
   0   1 -25          0.25         -0.22         4.25 o                         
   0   1 -25          1.91          0.10         3.57 o                         
   0   1 -24         13.33         15.21         4.23 o                         
   0   1 -24         13.34          8.03         3.13 o                         
   0  -1  23          0.38          0.14         3.97 o                         
   0   1 -23         80.12         90.49         3.44 o                         
   0  -1  22         94.03        104.00        14.69 o                         
   0   1 -22         94.20         97.38         3.24 o                         
   0  -1  21          1.31         -0.49         5.36 o                         
   0   1 -21         32.80         30.44         4.44 o                         
   0   1 -20         95.10         93.35         7.10 o                         
   0  -1  19         28.19         19.69         6.03 o                         
   0  -1  18          0.85          1.34         5.14 o                         
   0  -1  17        102.27        103.24         7.19 o                         
   0  -1  16         32.36         25.37         5.45 o                         
   0  -1  15         37.26         34.97         5.41 o                         
   0  -1  14         25.20         25.40         5.32 o                         
   0  -1  13          0.00         -1.12         4.51 o                         
   0  -1  12        688.05        683.50         9.88 o                         
   0  -1  11        781.74        795.65         9.97 o                         
   0  -1  10        198.75        217.30         6.30 o                         
   0  -1   9        138.21        119.34         5.25 o                         
   0  -1   8        364.68        383.34         6.72 o                         
   0  -1   7        754.07        690.04         7.65 o                         
   0  -1   6       1788.21       1669.12        10.24 o                         
   0  -1   5       1821.96       1675.54        10.60 o                         
   0  -1   4         77.14         56.45         3.26 o                         
   0  -1   3         40.74         44.82         2.94 o                         
   0  -1   2        934.79        821.72         6.32 o                         
   0  -1   1       1257.88       1152.76         7.50 o                         
   0  -1   0       1080.02        904.37         6.40 o                         
   0  -1  -1       2272.86       2110.59        10.11 o                         
   0  -1  -2        633.54        594.37         5.37 o                         
   0  -1  -3        242.67        238.77         3.97 o                         
   0  -1  -4        375.98        366.45         5.06 o                         
   0  -1  -5       1186.97       1098.63         8.24 o                         
   0  -1  -6        909.70        881.23         7.97 o                         
   0  -1  -7         78.97         67.05         3.58 o                         
   0  -1  -8        181.82        132.57        22.38 o                         
   0  -1  -9        193.83        145.28        24.53 o                         
   0  -1 -10        233.30        230.78        16.01 o                         
   0  -1 -11        409.76        380.97         9.72 o                         
   0  -1 -12        244.25        243.38         4.59 o                         
   0  -1 -13         13.23         14.94         2.44 o                         
   0  -1 -14         75.71         79.36         3.21 o                         
   0  -1 -15        116.10        130.32         6.68 o                         
   0  -1 -16         64.96         77.49         6.37 o                         
   0  -1 -17         42.50         60.04         5.94 o                         
   0  -1 -18         15.93         22.13         5.05 o                         
   0  -1 -19         12.16         16.24         5.54 o                         
   0  -1 -20         46.73         58.61         6.79 o                         
   0  -1 -21          0.25         -5.00         5.33 o                         
   0  -1 -21         63.60         63.83         3.40 o                         
   0  -1 -22        118.36        165.43         9.43 o                         
   0  -1 -22        118.62         89.48         3.74 o                         
   0  -1 -23          0.01         -5.54         5.54 o                         
   0  -1 -23          9.00          8.50         3.23 o                         
   0  -1 -24          2.45          2.07         6.13 o                         
   0  -1 -24          2.63          0.72         3.65 o                         
   0  -1 -25         27.30         27.47        11.97 o                         
   0  -1 -26         85.86         69.24        30.12 o                         
   0  -1 -27         97.58         78.10        27.92 o                         
   0  -1 -28          3.81          5.61         4.61 o                         
   0  -1 -29         14.66         13.07         4.66 o                         
   0  -1 -30        180.40        228.48         6.17 o                         
   0  -1 -31         25.53         17.32         4.67 o                         
   0  -1 -32          0.66         -1.77         3.96 o                         
   0  -1 -33         17.20          7.95         3.27 o                         
   0  -1 -34         22.06         17.97         3.53 o                         
   0  -1 -35          1.18          5.42         3.01 o                         
   0  -1 -36          3.67          7.69         2.60 o                         
   0   2 -35          3.51          6.33         3.22 o                         
   0   2 -34         13.89         11.98         3.80 o                         
   0   2 -33         15.11         11.69         3.90 o                         
   0   2 -32          3.26          3.90         4.25 o                         
   0   2 -31          0.74          0.22         3.70 o                         
   0   2 -30         46.54         43.49         8.29 o                         
   0   2 -29         41.90         44.17         5.08 o                         
   0   2 -28         24.64         21.40         4.22 o                         
   0   2 -27         97.13         94.52        19.75 o                         
   0  -2  26        112.56        131.01        11.72 o                         
   0   2 -25         98.50         94.00        17.90 o                         
   0  -2  24         54.27         52.16         4.96 o                         
   0   2 -23         86.02         74.75         5.07 o                         
   0   2 -22         64.24         73.29         4.71 o                         
   0  -2  21         46.43         54.29         4.60 o                         
   0   2 -20        162.82        157.66         5.09 o                         
   0  -2  19        129.80        137.87         7.93 o                         
   0  -2  18        161.27        161.36        10.34 o                         
   0  -2  17        444.06        457.47        14.89 o                         
   0  -2  16        644.93        711.52        17.10 o                         
   0  -2  15        500.97        490.62        14.20 o                         
   0  -2  14        421.83        492.74        13.54 o                         
   0  -2  13         10.43          6.30         6.41 o                         
   0  -2  12        586.51        630.57        14.10 o                         
   0  -2  11        581.74        596.32        13.19 o                         
   0  -2  10         27.63         38.57         6.00 o                         
   0  -2   9        408.34        352.79         9.96 o                         
   0  -2   8       1582.17       1768.97        19.01 o                         
   0  -2   7       1705.10       1667.07        17.72 o                         
   0  -2   6       2847.04       2916.53        22.64 o                         
   0  -2   5       2955.58       2716.18        20.97 o                         
   0  -2   4       3832.08       3755.14        24.07 o                         
   0  -2   3       1795.94       1607.81        16.29 o                         
   0  -2   2        444.82        389.49         8.97 o                         
   0  -2   1        456.45        435.48         9.39 o                         
   0  -2   0        579.29        616.25        10.86 o                         
   0  -2  -1        636.56        690.60        11.34 o                         
   0  -2  -2       2235.43       2315.49        19.78 o                         
   0  -2  -3       2895.64       2178.33        18.42 o                         
   0  -2  -4       3837.65       3765.90        24.40 o                         
   0  -2  -5       2459.91       2296.66        19.82 o                         
   0  -2  -6       2235.08       2251.47        20.13 o                         
   0  -2  -7       1066.10        869.77        12.86 o                         
   0  -2  -8        539.04        460.14        10.39 o                         
   0  -2  -9         18.90         20.36         3.74 o                         
   0  -2 -10        737.24        733.80        15.40 o                         
   0  -2 -11        476.17        374.53        57.28 o                         
   0  -2 -12          7.85          6.56         3.14 o                         
   0  -2 -13        285.77        225.11        29.50 o                         
   0  -2 -14        710.81        771.84        16.38 o                         
   0  -2 -15        602.20        681.83        16.31 o                         
   0  -2 -16        398.64        428.79        14.06 o                         
   0  -2 -17        136.01        132.46        10.12 o                         
   0  -2 -18        181.17        218.87        12.46 o                         
   0  -2 -19        131.69        159.45         6.19 o                         
   0  -2 -20         66.32         86.57        13.19 o                         
   0  -2 -21         64.94         86.41         7.05 o                         
   0  -2 -22         66.55         75.68         8.52 o                         
   0  -2 -23         77.97         87.72        17.10 o                         
   0  -2 -24         76.29         91.93        12.11 o                         
   0  -2 -25        148.30        197.42        26.37 o                         
   0  -2 -26         71.63         94.30         6.56 o                         
   0  -2 -27         23.60         24.95         5.96 o                         
   0  -2 -28         60.99         58.97         6.32 o                         
   0  -2 -29         36.40         39.70         5.95 o                         
   0  -2 -30          1.06          0.21         4.96 o                         
   0  -2 -31          4.49          4.20         4.02 o                         
   0  -2 -32         11.02         14.62         3.90 o                         
   0  -2 -33         10.34         10.03         3.46 o                         
   0  -2 -34          5.17          2.62         2.82 o                         
   0   3 -33          6.26          7.59         2.26 o                         
   0   3 -32          0.52         -0.07         2.76 o                         
   0   3 -31          1.06          1.71         2.73 o                         
   0   3 -30          8.45          9.87         3.00 o                         
   0   3 -30         14.58          7.09         3.43 o                         
   0   3 -29         19.88         17.41         7.73 o                         
   0  -3  28          0.17          2.44         4.92 o                         
   0   3 -28          2.46          4.71         3.60 o                         
   0   3 -27         31.03         26.09         4.55 o                         
   0   3 -26         24.29         23.41         3.79 o                         
   0   3 -25          3.01          4.33         3.55 o                         
   0   3 -24          1.59          1.25         3.44 o                         
   0  -3  23         28.76         22.12         6.51 o                         
   0   3 -22         50.29         48.38        11.67 o                         
   0  -3  21         68.69         60.72         4.20 o                         
   0  -3  20        231.13        215.68        17.68 o                         
   0  -3  19          5.84         10.48         3.74 o                         
   0   3 -18        274.42        288.94        16.64 o                         
   0  -3  17        206.25        228.71        10.37 o                         
   0  -3  16         19.29         16.23         7.01 o                         
   0  -3  15        120.15        114.85         8.19 o                         
   0  -3  14         15.32         10.22         6.62 o                         
   0  -3  13         91.00         97.28         7.89 o                         
   0  -3  12        131.08        129.71         8.26 o                         
   0  -3  11        226.17        245.35         9.11 o                         
   0  -3  10        875.92        981.31        14.52 o                         
   0  -3   9         33.37         28.88         6.67 o                         
   0  -3   8        439.55        434.29        10.56 o                         
   0  -3   7        678.98        747.60        12.62 o                         
   0  -3   6       1256.70       1284.02        15.49 o                         
   0  -3   5        185.69        198.72         8.31 o                         
   0  -3   4         81.81        106.94         7.25 o                         
   0  -3   3         50.63         51.02         6.14 o                         
   0  -3   2         53.30         58.41         6.38 o                         
   0  -3   1          9.65          6.12         5.80 o                         
   0  -3   0         38.79         43.68         6.35 o                         
   0  -3  -1         34.69         40.22         6.36 o                         
   0  -3  -2        109.18        137.23         6.72 o                         
   0  -3  -3        221.78        275.66         7.64 o                         
   0  -3  -4        579.84        719.18        11.04 o                         
   0  -3  -5        688.11        754.93        11.90 o                         
   0  -3  -6        583.35        549.80        10.11 o                         
   0  -3  -7         49.30         40.67         5.69 o                         
   0  -3  -8        858.49        965.15        13.16 o                         
   0  -3  -9        246.68        225.41         7.81 o                         
   0  -3 -10        145.80        145.36         5.51 o                         
   0  -3 -10        167.94        149.37         7.21 o                         
   0  -3 -11         77.12         72.80         4.18 o                         
   0  -3 -11        103.42        103.47         6.93 o                         
   0  -3 -12          4.53          3.26         2.36 o                         
   0  -3 -12         12.80          8.26         5.22 o                         
   0  -3 -13        104.98         94.00         6.90 o                         
   0  -3 -14         22.43         34.61         5.99 o                         
   0  -3 -15        153.49        194.70         8.44 o                         
   0  -3 -16        132.41        150.40         8.30 o                         
   0  -3 -16        257.20        347.03         5.16 o                         
   0  -3 -17          0.13          1.10         4.93 o                         
   0  -3 -17          4.00          9.22         3.43 o                         
   0  -3 -18        165.64        223.84        10.55 o                         
   0  -3 -18        246.17        281.93         5.61 o                         
   0  -3 -19         41.69         53.03         7.21 o                         
   0  -3 -19         69.05         81.73        11.20 o                         
   0  -3 -20         47.11         66.02         7.50 o                         
   0  -3 -20         59.60         53.74         4.64 o                         
   0  -3 -21         23.35         27.04         7.29 o                         
   0  -3 -21         32.13         33.44         4.54 o                         
   0  -3 -22          2.36          3.12         4.26 o                         
   0  -3 -23          2.03          1.47         4.63 o                         
   0  -3 -24         24.65         25.62         4.46 o                         
   0  -3 -25         22.36         22.30         3.19 o                         
   0  -3 -25         33.11         32.13         5.48 o                         
   0  -3 -26          3.40          3.04         2.62 o                         
   0  -3 -26          3.51          0.80         5.19 o                         
   0  -3 -27         12.60         18.11         2.87 o                         
   0  -3 -27         20.28         17.38         5.09 o                         
   0  -3 -28          9.09          9.20         2.90 o                         
   0  -3 -28         14.79         11.70         4.79 o                         
   0  -3 -29          1.73          2.74         3.15 o                         
   0  -3 -29          2.44         -0.24         4.36 o                         
   0  -3 -30          6.40          4.40         2.82 o                         
   0  -3 -30          6.76          7.60         3.95 o                         
   0  -3 -31          7.29          4.81         2.81 o                         
   0  -3 -32          0.18          1.61         2.47 o                         
   0  -3 -33          0.01          0.95         1.92 o                         
   0   4 -32          5.75          1.03         2.45 o                         
   0   4 -31          3.00          2.28         2.91 o                         
   0   4 -30          5.33         10.43         3.32 o                         
   0  -4  29          2.46          4.79         7.30 o                         
   0   4 -28          1.26          1.99         3.05 o                         
   0   4 -27         22.37         20.85         8.15 o                         
   0   4 -26        167.29        156.26        43.12 o                         
   0   4 -25         14.14          9.07         6.68 o                         
   0   4 -24          3.98          1.83         3.19 o                         
   0   4 -23         18.05         15.87         4.71 o                         
   0   4 -22          8.75          5.43         3.02 o                         
   0   4 -21        545.86        550.35         6.79 o                         
   0   4 -20          2.17          1.31         5.43 o                         
   0   4 -19          5.03          6.98         4.82 o                         
   0  -4  18         86.39         80.51         5.44 o                         
   0  -4  17         97.43         95.81         5.39 o                         
   0   4 -16         10.61          5.99         4.22 o                         
   0   4 -15         49.35         38.02         4.33 o                         
   0  -4  14         63.51         69.66         4.55 o                         
   0  -4  13          2.37          2.90         3.68 o                         
   0  -4  12        232.70        225.36        12.37 o                         
   0  -4  11        569.10        614.76        17.63 o                         
   0  -4  10         15.01         20.11         6.73 o                         
   0  -4   9        101.69         83.41         8.68 o                         
   0  -4   8        382.42        360.35        13.64 o                         
   0  -4   7         38.71         37.61         7.16 o                         
   0  -4   6          0.90          1.66         5.41 o                         
   0  -4   5        127.73        142.77         9.75 o                         
   0  -4   4         65.19         61.92         7.76 o                         
   0  -4   3        248.68        308.99        12.46 o                         
   0  -4   2         21.72         19.85         6.96 o                         
   0  -4   1          0.75         -1.93         6.49 o                         
   0  -4   0         18.52         20.23         6.95 o                         
   0  -4  -1        253.48        297.98        28.65 o                         
   0  -4  -2         68.49         64.48         7.47 o                         
   0  -4  -3        124.87        144.68         9.10 o                         
   0  -4  -4          1.20         -0.11         5.37 o                         
   0  -4  -5         39.98         35.77         6.52 o                         
   0  -4  -6        364.88        377.39        13.36 o                         
   0  -4  -7         97.90        105.29         8.41 o                         
   0  -4  -8         20.96         11.06         6.37 o                         
   0  -4  -9        587.71        581.28        16.23 o                         
   0  -4 -10        245.40        237.31        11.70 o                         
   0  -4 -11          3.18          1.37         5.05 o                         
   0  -4 -12         61.03         74.02        11.00 o                         
   0  -4 -13         44.89         43.53         4.90 o                         
   0  -4 -14         10.09         10.20         4.41 o                         
   0  -4 -15         99.89        118.26         5.99 o                         
   0  -4 -16         93.41         97.50         6.13 o                         
   0  -4 -17          4.57          8.06         4.71 o                         
   0  -4 -18          3.19          2.26         5.04 o                         
   0  -4 -19        569.55        774.84         9.91 o                         
   0  -4 -20          6.66          3.50         4.18 o                         
   0  -4 -21         18.30         18.91         4.14 o                         
   0  -4 -22          4.85          3.74         4.03 o                         
   0  -4 -23         15.90         14.13         4.34 o                         
   0  -4 -24        171.55        222.19         6.34 o                         
   0  -4 -25         25.49         29.78         4.29 o                         
   0  -4 -26          1.12          3.98         3.67 o                         
   0  -4 -27          2.74          1.11         3.36 o                         
   0  -4 -28          5.18          7.94         3.13 o                         
   0  -4 -29          2.65          5.18         2.77 o                         
   0  -4 -30          6.19          9.82         2.90 o                         
   0  -4 -31          1.22          0.46         2.58 o                         
   0   5 -31          0.19         -0.75         1.66 o                         
   0   5 -30          0.14          2.35         1.94 o                         
   0  -5  29          0.01         -3.65         3.65 o                         
   0   5 -29          2.14          4.32         2.87 o                         
   0   5 -28          1.34         -0.67         3.08 o                         
   0   5 -27         14.78         13.49         3.41 o                         
   0   5 -26         24.78         21.43         3.71 o                         
   0   5 -25         20.97         20.89         3.91 o                         
   0   5 -24         39.83         48.82         4.37 o                         
   0  -5  22         90.75        101.06         4.17 o                         
   0   5 -21         79.73         74.48         4.13 o                         
   0  -5  20         58.93         50.02         5.87 o                         
   0   5 -19         59.85         63.52         4.27 o                         
   0   5 -18         35.41         28.96         4.04 o                         
   0   5 -17         39.30         35.13         3.99 o                         
   0  -5  16         96.04         89.81        10.33 o                         
   0   5 -15        129.39        114.51         5.63 o                         
   0  -5  14         33.94         31.13         4.66 o                         
   0   5 -13         35.47         39.62         5.47 o                         
   0   5 -12        164.31        162.41         5.74 o                         
   0   5 -11        132.26        129.28         5.37 o                         
   0   5 -10          6.09         11.71         4.26 o                         
   0   5  -9         49.59         45.00         5.00 o                         
   0   5  -8          5.22          9.87         6.33 o                         
   0   5  -7        208.70        285.15        49.74 o                         
   0   5  -6        313.44        397.88        48.43 o                         
   0   5  -5         39.50         45.04         4.04 o                         
   0   5  -4         35.48         46.66         9.57 o                         
   0  -5   3         95.35        102.15         7.31 o                         
   0  -5   2         70.67         74.41        11.27 o                         
   0  -5   1         47.74         73.16         7.32 o                         
   0   5   0        100.95        110.60         9.85 o                         
   0   5   1         30.48         38.50         5.82 o                         
   0  -5  -2         27.34         41.28         4.70 o                         
   0   5   3        222.78        359.23        50.72 o                         
   0   5   4        286.71        291.73        16.90 o                         
   0  -5  -5          6.42          9.21         5.31 o                         
   0  -5  -6         40.21         41.98         4.16 o                         
   0   5   7          7.73          8.41         3.77 o                         
   0  -5  -8         89.13        113.86        14.74 o                         
   0  -5  -9        197.49        210.83         5.77 o                         
   0  -5 -10         31.32         38.76         4.35 o                         
   0  -5 -11         23.04         23.01         4.44 o                         
   0  -5 -12        110.49        120.68         5.46 o                         
   0  -5 -13        112.85        110.67         5.40 o                         
   0  -5 -14         29.80         37.03         4.29 o                         
   0  -5 -15         49.08         53.13         4.47 o                         
   0  -5 -16         56.30         59.59         9.09 o                         
   0  -5 -17         55.09         51.25         4.64 o                         
   0  -5 -18         63.71         75.99        10.28 o                         
   0  -5 -19        125.03        155.25         5.24 o                         
   0  -5 -20        108.62        118.10        13.35 o                         
   0  -5 -21         43.81         47.50         4.40 o                         
   0  -5 -22         18.17         18.63         3.93 o                         
   0  -5 -23         25.41         24.79         3.83 o                         
   0  -5 -24         19.16         17.68         5.24 o                         
   0  -5 -25          1.74          1.26         3.10 o                         
   0  -5 -26          3.17          2.90         2.90 o                         
   0  -5 -27          0.11          0.67         2.33 o                         
   0  -5 -28          1.12          2.90         2.05 o                         
   0  -5 -29          3.01          4.15         1.82 o                         
   0   6 -28          7.04          4.51         2.14 o                         
   0   6 -27          5.49          3.69         2.36 o                         
   0   6 -26          0.31          0.09         2.55 o                         
   0   6 -25          5.49          5.81         2.85 o                         
   0   6 -24          3.65          4.27         3.07 o                         
   0  -6  23          4.20          0.93         2.90 o                         
   0  -6  22          9.91          8.15         2.95 o                         
   0  -6  21         19.29         14.42         3.31 o                         
   0  -6  20         10.11         16.56         3.40 o                         
   0  -6  19          0.59          2.07         3.42 o                         
   0  -6  18          6.60          6.60         4.86 o                         
   0   6 -17          3.16          6.08         3.56 o                         
   0   6 -16          3.37          8.10         3.60 o                         
   0   6 -15         17.49         13.27         3.66 o                         
   0   6 -14         67.69         56.35         4.18 o                         
   0   6 -13         26.21         24.91         3.87 o                         
   0   6 -12         45.78         41.01         3.98 o                         
   0   6 -11        395.08        357.62        37.13 o                         
   0   6 -10        324.86        331.28         6.65 o                         
   0   6  -9         16.84         32.40         4.28 o                         
   0   6  -8        124.72        103.83         6.38 o                         
   0   6  -7        187.83        176.84        19.87 o                         
   0  -6   6         27.71         44.71        18.52 o                         
   0  -6   5         16.47         24.70         6.24 o                         
   0   6  -4          4.73         10.27         3.99 o                         
   0   6  -3         25.10         28.29         9.41 o                         
   0   6  -2         79.31         86.44         9.36 o                         
   0  -6   1         54.12         67.45        11.75 o                         
   0   6   0         24.26         29.04         5.07 o                         
   0   6   1          6.99          6.74         4.69 o                         
   0  -6  -2         11.26         15.33         4.84 o                         
   0   6   3         21.25         39.57        11.32 o                         
   0  -6  -4        140.26        170.28        11.85 o                         
   0   6   5        151.37        142.82        14.42 o                         
   0   6   6         16.59         25.96         4.84 o                         
   0  -6  -7        343.75        438.13        16.72 o                         
   0  -6  -8        287.11        340.20        17.33 o                         
   0  -6  -9         44.73         45.67         4.36 o                         
   0  -6 -10         19.04         23.27         4.04 o                         
   0   6  11         75.70         72.97        17.88 o                         
   0  -6 -12         14.63         14.85         4.08 o                         
   0  -6 -13          2.30          3.47         3.77 o                         
   0  -6 -14          2.29          3.11         3.62 o                         
   0  -6 -15          8.05          4.07         4.19 o                         
   0  -6 -16          0.74          1.28         3.40 o                         
   0  -6 -17         10.84         15.07         4.43 o                         
   0  -6 -18         13.95         13.66         4.84 o                         
   0  -6 -19         11.26         11.70         6.55 o                         
   0  -6 -20          2.84          5.37         3.29 o                         
   0  -6 -21          4.38          6.02         3.16 o                         
   0  -6 -22          5.20          4.24         2.96 o                         
   0  -6 -23          0.21          0.30         2.77 o                         
   0  -6 -24          3.86          2.19         2.64 o                         
   0  -6 -25          9.43          3.87         2.45 o                         
   0   7 -24          2.72          1.29         1.96 o                         
   0   7 -23         14.95         18.18         2.38 o                         
   0   7 -22          2.23          3.20         2.28 o                         
   0  -7  21          0.33         -1.02         2.44 o                         
   0  -7  20          2.13         -0.14         2.73 o                         
   0  -7  19          0.79         -0.48         2.88 o                         
   0  -7  18          0.09         -1.41         3.04 o                         
   0  -7  17          7.00          2.92         3.29 o                         
   0  -7  16          1.91          2.29         3.16 o                         
   0   7 -15          3.88          4.50         4.37 o                         
   0   7 -14          8.28          8.93         3.03 o                         
   0   7 -13         37.95         37.00         3.36 o                         
   0   7 -12         24.53         30.33         3.35 o                         
   0   7 -11         10.66         17.90         3.25 o                         
   0   7 -10         30.08         19.21         3.27 o                         
   0   7  -9          2.88         -2.62         3.52 o                         
   0   7  -8         12.48         16.80         4.50 o                         
   0   7  -7         17.73         31.21         6.09 o                         
   0   7  -6         74.61         68.51         4.10 o                         
   0   7  -5         67.31         73.63         4.10 o                         
   0   7  -4         28.98         43.32         4.72 o                         
   0   7  -3         11.82         12.41         4.34 o                         
   0   7  -2          0.02          7.46         4.18 o                         
   0   7  -1          9.10         12.34         4.22 o                         
   0   7   0         19.61         33.94         4.38 o                         
   0   7   1         53.74         70.00         4.69 o                         
   0   7   2         63.08         71.97         4.65 o                         
   0   7   3         15.91         36.20         4.16 o                         
   0   7   4          9.92         15.22         3.91 o                         
   0   7   5          3.23          0.26         3.76 o                         
   0   7   6         33.10         20.57         3.85 o                         
   0   7   7          9.39         11.24         3.70 o                         
   0   7   8         30.05         21.89         3.72 o                         
   0   7   9         46.70         27.88         3.64 o                         
   0   7  19         16.70         16.48         2.03 o                         
   0   7  20          3.21          2.04         1.73 o                         
   0  -8  18          6.84          5.31         1.96 o                         
   0  -8  17         11.87          9.48         2.26 o                         
   0  -8  16          9.94          9.49         2.51 o                         
   0  -8  15          2.50          0.22         2.40 o                         
   0  -8  14         16.15         12.69         2.92 o                         
   0  -8  13          0.38          3.63         2.69 o                         
   0  -8  12          5.04          2.55         3.00 o                         
   0  -8  11          3.07          2.32         2.99 o                         
   0  -8  10          0.85          1.66         3.00 o                         
   0  -8   9          4.51          1.63         3.12 o                         
   0  -8   8         44.65         26.75        11.95 o                         
   0  -8   7         44.38         31.49         3.85 o                         
   0  -8   6         19.03          9.77         3.46 o                         
   0  -8   5         21.44         16.77         5.77 o                         
   0   8  -4          1.34          9.50         3.31 o                         
   0   8  -3          0.47          1.16         3.15 o                         
   0   8  -2          4.15          5.88         3.18 o                         
   0  -8   1          0.70         -1.48         3.04 o                         
   0   8   0          1.68          0.17         3.03 o                         
   0   8   1         18.08         17.54         3.33 o                         
   0   8   2         13.10         28.09         3.40 o                         
   0   8   3         35.82         39.01         3.45 o                         
   0   8   4         37.64         32.69         3.34 o                         
   0   8   5          3.62          3.97         2.88 o                         
   0   8   6          0.99          2.45         2.70 o                         
   0   8   7          3.13          3.68         2.61 o                         
   0   8   8          3.98          2.44         2.47 o                         
   0   8   9          0.28          0.07         2.36 o                         
   0   8  10         16.54         11.85         2.32 o                         
   0   8  11          3.14          0.38         2.03 o                         
   0   8  12          8.88          8.86         2.00 o                         
   0   8  13         10.50         10.28         1.90 o                         
   0   8  14          4.66          2.02         1.65 o                         
  -1   8  12         29.54         21.24         1.95 o                         
  -1   8  11          4.63          2.51         2.00 o                         
  -1   8  10         16.57         12.31         2.20 o                         
  -1   8   9          0.04         -0.83         2.26 o                         
  -1   8   8         12.99          7.93         2.45 o                         
  -1   8   7          4.58          3.40         2.48 o                         
  -1   8   6          4.19          1.92         2.55 o                         
  -1   8   5          2.04          3.34         2.68 o                         
  -1   8   4          5.67          1.36         2.78 o                         
  -1   8   3          3.02          2.62         2.85 o                         
  -1   8   2          0.72          2.25         2.90 o                         
  -1   8   1          0.62          0.05         2.94 o                         
  -1   8   0          0.24          7.06         3.02 o                         
  -1   8  -1         10.11          9.70         3.18 o                         
  -1   8  -2          4.24          2.04         5.47 o                         
  -1   8  -3          9.89          8.13         2.52 o                         
  -1   8  -4          0.16          1.13         2.24 o                         
  -1   8  -5          0.46          0.48         1.86 o                         
  -1   8  -6          0.66          0.45         2.14 o                         
  -1   8  -7          4.28          3.11         2.27 o                         
  -1   8  -8          4.98          1.27         2.32 o                         
  -1   8  -9          1.64          0.13         2.35 o                         
  -1   8 -10          2.88          0.83         2.39 o                         
  -1   8 -11          3.37          1.49         1.88 o                         
  -1   8 -12         12.54         10.07         2.48 o                         
  -1   8 -13          0.03         -0.20         2.25 o                         
  -1   8 -14         17.82         18.32         2.43 o                         
  -1   8 -15          3.56          1.25         2.42 o                         
  -1   8 -16         25.98         21.15         3.76 o                         
   1  -8  17          5.53          4.34         2.38 o                         
   1  -8  18          2.89          0.80         1.69 o                         
   1  -7 -19          0.37         -0.49         1.81 o                         
  -1   7  19          0.64          1.72         1.62 o                         
   1  -7 -18          0.39         -1.86         2.18 o                         
  -1   7  17          0.87          0.79         1.79 o                         
   1  -7 -17          1.53          2.09         3.06 o                         
  -1   7  16          3.55          0.04         1.95 o                         
   1  -7 -16          5.26          4.09         4.80 o                         
   1  -7 -15          1.97          4.51         2.64 o                         
   1  -7 -14          2.46          2.66         2.79 o                         
  -1   7  13          6.00          6.00         4.68 o                         
   1  -7 -12          0.03         -0.60         2.93 o                         
  -1   7  11         11.66          5.21         5.46 o                         
  -1   7  10         14.11          8.94         6.06 o                         
  -1   7   9          0.12          2.83         3.24 o                         
  -1   7   8         20.78         14.92         3.41 o                         
  -1   7   7         25.43         23.69         5.14 o                         
  -1   7   6         30.61         31.76         3.98 o                         
  -1   7   5         55.68         55.67        15.59 o                         
  -1   7   4         20.16         26.11         4.36 o                         
  -1   7   3          3.86         17.66         8.75 o                         
  -1   7   2         72.64        101.64         5.35 o                         
  -1   7   1        106.24        136.72        20.27 o                         
  -1   7   0          1.54         35.10        15.27 o                         
  -1   7  -1         45.62         44.22         4.05 o                         
  -1   7  -2         32.09         33.22         4.91 o                         
  -1   7  -3          1.05         32.14        18.05 o                         
  -1   7  -4         76.04        127.14         4.48 o                         
  -1   7  -5        107.79        127.80        17.56 o                         
  -1   7  -6          3.10         21.39         3.67 o                         
  -1   7  -7         25.09         32.77         4.75 o                         
  -1   7  -8         52.93         57.02         3.61 o                         
  -1   7  -9         36.03         43.25         3.49 o                         
  -1   7 -10         19.91         23.03         3.33 o                         
  -1   7 -11         16.17         18.25         3.32 o                         
  -1   7 -12          0.15         10.25         3.19 o                         
  -1   7 -13         10.55         11.53         3.18 o                         
  -1   7 -14          9.70          7.07         3.12 o                         
  -1   7 -15          0.02          1.52         3.04 o                         
  -1   7 -16          4.05          6.10         2.93 o                         
  -1   7 -17          3.43          3.77         2.90 o                         
  -1   7 -18          1.88          3.93         2.77 o                         
   1  -7  19          2.54          3.25         2.32 o                         
  -1   7 -19          4.93          0.20         2.76 o                         
   1  -7  20          0.99          0.08         2.10 o                         
  -1   7 -20          1.57          0.23         2.64 o                         
   1  -7  21          0.52         -0.26         1.94 o                         
  -1   7 -21          0.55          0.09         2.55 o                         
  -1   7 -22          0.65          4.09         2.40 o                         
  -1   7 -23          4.66          3.69         1.85 o                         
  -1   7 -24          4.23          3.12         1.64 o                         
   1  -6 -26          5.88          5.12         1.96 o                         
   1  -6 -25          0.87          0.84         2.15 o                         
   1  -6 -24          8.41          6.01         3.24 o                         
   1  -6 -23         25.57         18.59         5.37 o                         
   1  -6 -22         29.86         24.85         6.93 o                         
   1  -6 -21         16.06         14.07         4.41 o                         
   1  -6 -20          3.19          3.70         2.88 o                         
   1  -6 -19          7.56          6.52         3.25 o                         
  -1   6  18          9.32         10.08         3.21 o                         
   1  -6 -17          0.64          0.44         3.41 o                         
   1  -6 -16          9.45          8.40         3.84 o                         
   1  -6 -15         12.97          9.39         3.69 o                         
   1  -6 -14         10.45         10.49         3.64 o                         
   1  -6 -13          9.49         13.84         3.85 o                         
   1  -6 -12          4.73          4.87         3.59 o                         
   1  -6 -11          7.79         15.23         3.66 o                         
   1  -6 -10         18.83         14.52         3.84 o                         
   1  -6  -9         10.29          7.91         3.59 o                         
  -1   6   8          1.92          3.90         3.76 o                         
  -1   6   7         94.30         88.26         4.87 o                         
  -1   6   6         79.36         78.34         4.75 o                         
   1  -6  -5         16.54          7.85         4.30 o                         
   1  -6  -4         85.85        101.71         5.88 o                         
  -1   6   3        128.06        117.43         6.42 o                         
  -1   6   2         37.17         64.36        32.95 o                         
  -1   6   1        226.32        326.52        51.32 o                         
  -1   6   0        686.00        655.40        33.67 o                         
  -1   6  -1        189.53        306.28        50.64 o                         
  -1   6  -2        211.39        323.12        67.77 o                         
  -1   6  -3        489.34        523.70        35.01 o                         
  -1   6  -4        334.07        355.59        20.07 o                         
  -1   6  -5         25.65         55.78        18.61 o                         
   1  -6   6        123.13        105.30         8.18 o                         
   1  -6   7        116.30        116.48        22.13 o                         
   1  -6   8         18.39         15.46         4.72 o                         
  -1   6  -9        111.42         93.99        16.55 o                         
  -1   6 -10         65.76         63.05         3.99 o                         
  -1   6 -11          1.97          1.69         3.43 o                         
  -1   6 -12          7.09          2.74         2.98 o                         
  -1   6 -13         14.17         12.74         3.60 o                         
  -1   6 -14          9.47         10.23         3.58 o                         
  -1   6 -15          4.95          3.42         3.53 o                         
  -1   6 -16          6.60          7.58         3.55 o                         
  -1   6 -17         11.42          9.72         3.54 o                         
  -1   6 -18         14.98         10.20         3.54 o                         
  -1   6 -19          7.24          3.20         3.37 o                         
  -1   6 -20          0.92         -0.09         3.29 o                         
  -1   6 -21          9.99          2.42         2.77 o                         
  -1   6 -22          7.90          4.83         4.87 o                         
  -1   6 -23          2.52          0.32         2.89 o                         
  -1   6 -24         20.22         23.28         3.50 o                         
  -1   6 -25         24.83         28.98         3.42 o                         
  -1   6 -26         22.41         22.24         3.08 o                         
  -1   6 -27          5.88          6.94         2.57 o                         
  -1   6 -28          0.65         -0.72         2.22 o                         
   1  -5 -29          0.50          3.10         1.65 o                         
   1  -5 -28         24.82         23.74         4.55 o                         
   1  -5 -27          8.96          6.09         2.36 o                         
   1  -5 -26          3.54          7.69         2.27 o                         
   1  -5 -26          5.30          5.81         3.03 o                         
   1  -5 -25         25.47         26.02         2.86 o                         
   1  -5 -25         45.28         38.85         3.71 o                         
   1  -5 -24          1.57          2.27         2.66 o                         
   1  -5 -24          1.64          1.89         3.40 o                         
   1  -5 -23         20.27         19.33         4.54 o                         
   1  -5 -22         29.30         29.49         5.05 o                         
   1  -5 -21         67.17         60.12         6.14 o                         
   1  -5 -20         13.37         15.39         4.86 o                         
   1  -5 -19         13.41          9.96         3.87 o                         
   1  -5 -18          6.16         -0.54         3.88 o                         
   1  -5 -17         72.79         67.02         4.57 o                         
   1  -5 -16          0.67          4.09         3.86 o                         
   1  -5 -15          1.31         -1.57         3.71 o                         
   1  -5 -14         39.76         37.09         3.86 o                         
   1  -5 -13          9.42         11.05         5.82 o                         
   1  -5 -12         19.36         20.86         9.95 o                         
   1  -5 -11          1.13          3.30         4.39 o                         
   1  -5 -10          7.90          6.80         3.95 o                         
   1  -5  -9         12.19          5.30         4.01 o                         
   1  -5  -8         10.20         11.25         4.01 o                         
   1  -5  -7         18.03         23.27         5.02 o                         
   1  -5  -6         16.92         20.01         3.74 o                         
   1  -5  -5         26.88         36.86         4.68 o                         
   1  -5  -4         38.89         33.08         6.25 o                         
   1  -5  -3         54.75         45.39         6.85 o                         
   1  -5  -2        280.74        285.04        11.13 o                         
   1  -5  -1         10.88         76.44        32.41 o                         
   1  -5   0         15.25         22.62         4.50 o                         
   1  -5   1         60.74         78.20         6.06 o                         
  -1   5  -2         11.41         21.06         5.13 o                         
   1  -5   3         12.41         69.05        48.26 o                         
  -1   5  -4        301.32        291.03        12.74 o                         
  -1   5  -5         72.30         78.13        15.21 o                         
  -1   5  -6         44.77         43.83         4.02 o                         
  -1   5  -7         24.73         31.25         4.00 o                         
  -1   5  -8         16.67         24.40         3.94 o                         
  -1   5  -9         21.38         26.37         4.14 o                         
  -1   5 -10         11.37          6.97         4.78 o                         
  -1   5 -11         10.60         12.59         3.99 o                         
  -1   5 -12          9.65         12.07         4.12 o                         
   1  -5  13          1.11          3.12         4.20 o                         
  -1   5 -14         21.00         15.02         4.54 o                         
  -1   5 -15         10.46         11.99         9.28 o                         
  -1   5 -16         40.47         24.42         3.58 o                         
  -1   5 -17          0.90         -2.03         3.47 o                         
  -1   5 -18          0.70          3.81         3.53 o                         
  -1   5 -19         70.79         49.40         3.85 o                         
  -1   5 -20          9.04          6.69         3.50 o                         
  -1   5 -21         11.75          8.65         2.81 o                         
  -1   5 -22         10.53          7.29         2.77 o                         
  -1   5 -22         14.76         14.07         2.96 o                         
  -1   5 -23         40.75         25.61         3.06 o                         
  -1   5 -23         67.51         51.86        14.79 o                         
  -1   5 -24         25.54         14.22        11.71 o                         
  -1   5 -25         17.36         13.61         3.18 o                         
  -1   5 -26          1.17          0.99         2.66 o                         
  -1   5 -27         29.40         20.68        12.56 o                         
  -1   5 -28          2.62          1.86         1.92 o                         
  -1   5 -29          6.76          1.96         2.58 o                         
  -1   5 -30         24.53         33.90         2.46 o                         
  -1   5 -31          0.31         -0.99         1.83 o                         
   1  -4 -31          1.40          1.53         2.46 o                         
   1  -4 -30         13.35         16.59         2.64 o                         
   1  -4 -29          4.85          8.11         3.93 o                         
   1  -4 -28          5.14          5.92         3.72 o                         
   1  -4 -27          0.54         -0.28         3.06 o                         
   1  -4 -26         25.59         31.47         3.90 o                         
   1  -4 -25          0.26          2.41         3.46 o                         
   1  -4 -24         25.02         29.50         4.26 o                         
   1  -4 -23         14.84         20.29         4.32 o                         
   1  -4 -22         42.01         45.89         4.50 o                         
   1  -4 -21         31.60         35.03         5.15 o                         
   1  -4 -20          0.67         -0.16         4.45 o                         
   1  -4 -19        165.83        176.62        43.09 o                         
  -1   4  18         22.51         30.17         5.59 o                         
   1  -4 -17         48.28         59.54        10.05 o                         
   1  -4 -16         30.90         30.19         8.66 o                         
   1  -4 -15         59.47         62.38        14.12 o                         
  -1   4  14         79.61         83.06         8.91 o                         
   1  -4 -13        199.21        177.45         8.31 o                         
   1  -4 -12         16.65         21.35         5.63 o                         
   1  -4 -11          4.10         11.45         5.42 o                         
   1  -4 -10          5.92          5.82         5.60 o                         
   1  -4  -9        391.33        384.68        12.66 o                         
   1  -4  -8        621.11        628.87        15.71 o                         
   1  -4  -7        388.08        430.60        13.42 o                         
   1  -4  -6        136.98        144.14         8.82 o                         
   1  -4  -5         45.12         39.01         6.41 o                         
   1  -4  -4          2.72         -0.69         5.02 o                         
   1  -4  -3        379.40        422.37        11.73 o                         
   1  -4  -2        264.75        286.13        10.77 o                         
   1  -4  -1       1200.35       1274.29        20.42 o                         
   1  -4   0        436.62        449.89        13.50 o                         
   1  -4   1       1117.29       1150.35        21.71 o                         
   1  -4   2        521.10        483.33        15.08 o                         
   1  -4   3       1276.14       1349.60        23.47 o                         
   1  -4   4        287.16        267.90        12.29 o                         
   1  -4   5        361.22        380.70        13.83 o                         
   1  -4   6          2.18         -0.32         6.78 o                         
   1  -4   7         47.31         48.28         7.89 o                         
   1  -4   8        140.73        158.65        10.64 o                         
   1  -4   9        380.27        461.94        15.28 o                         
   1  -4  10        580.94        626.80        17.69 o                         
   1  -4  11        334.40        359.14        14.63 o                         
   1  -4  12          8.65         20.23         7.50 o                         
   1  -4  13          2.84          5.63         3.62 o                         
  -1   4 -14         13.72         13.98         3.95 o                         
   1  -4  15        202.17        190.94        14.93 o                         
   1  -4  16         72.23         82.97         8.50 o                         
   1  -4  17         52.52         55.34         3.74 o                         
   1  -4  18         26.53         27.50         3.24 o                         
   1  -4  19         50.56         59.68         8.98 o                         
   1  -4  20         20.87         26.00         5.64 o                         
  -1   4 -21        159.54        149.17        20.58 o                         
  -1   4 -22          0.87          1.06         3.09 o                         
  -1   4 -23         31.86         32.05         3.56 o                         
  -1   4 -24         39.87         32.85         3.55 o                         
  -1   4 -25         13.43         16.01         3.98 o                         
  -1   4 -26         22.09         22.50         3.56 o                         
  -1   4 -27          0.34          1.18         3.05 o                         
  -1   4 -28         22.83         22.08         8.62 o                         
  -1   4 -29          0.40          1.14         2.65 o                         
  -1   4 -30          5.34          2.33         2.59 o                         
  -1   4 -31          4.61          4.95         2.59 o                         
  -1   4 -32         13.59          6.31         2.23 o                         
   1  -3 -33          0.01          0.07         1.91 o                         
   1  -3 -32          0.92          1.25         2.22 o                         
   1  -3 -31          1.31          0.94         1.88 o                         
   1  -3 -30          2.30          1.86         2.04 o                         
   1  -3 -29          4.74          5.54         2.32 o                         
   1  -3 -28          0.19          0.19         2.42 o                         
   1  -3 -27          8.04          9.93         2.78 o                         
   1  -3 -27          9.76         11.09         4.39 o                         
  -1   3  26          0.56         -1.10         3.78 o                         
   1  -3 -26          1.53          0.39         3.92 o                         
   1  -3 -25          9.40          8.05         5.46 o                         
  -1   3  24         15.85         17.16         7.81 o                         
   1  -3 -23         24.42         32.43         7.27 o                         
  -1   3  22         20.48          8.80         5.77 o                         
   1  -3 -21          2.77          0.57         6.77 o                         
  -1   3  20          0.86          3.35        10.13 o                         
  -1   3  19          6.94          2.04         6.30 o                         
  -1   3  18          1.63          0.44        11.03 o                         
  -1   3  17          2.86          1.76         5.68 o                         
   1  -3 -16         32.18         32.03         7.93 o                         
   1  -3 -15         36.14         28.24         5.95 o                         
   1  -3 -14         28.14         23.93         6.06 o                         
   1  -3 -13         18.46         11.34         5.49 o                         
   1  -3 -12        101.25         76.84         6.38 o                         
   1  -3 -11        279.89        264.56         8.49 o                         
   1  -3 -10        346.92        377.58         9.64 o                         
   1  -3  -9        104.46         88.13         6.45 o                         
   1  -3  -8        777.51        847.52        12.89 o                         
   1  -3  -7        936.32        868.84        12.23 o                         
   1  -3  -6        511.62        584.99        11.28 o                         
   1  -3  -5        160.98        165.32         7.19 o                         
   1  -3  -4        340.03        340.62         8.26 o                         
   1  -3  -3        244.78        222.72         7.07 o                         
   1  -3  -2        240.64        240.56        15.88 o                         
   1  -3  -1        117.28        110.72         7.17 o                         
   1  -3   0        210.34        195.22         8.23 o                         
   1  -3   1        266.66        254.65         8.78 o                         
   1  -3   2        154.59        143.39         6.18 o                         
   1  -3   3        163.68        118.65         7.28 o                         
  -1   3  -4        293.17        289.76         3.12 o                         
   1  -3   4        325.01        323.35        10.31 o                         
   1  -3   5        335.62        344.86         9.87 o                         
   1  -3   6        120.94        131.15         8.20 o                         
   1  -3   7        348.26        371.62        10.65 o                         
   1  -3   8       1246.57       1348.56        18.82 o                         
   1  -3   9        751.88        824.29        14.93 o                         
   1  -3  10        102.14        103.35         7.88 o                         
   1  -3  11        234.59        234.77         9.75 o                         
   1  -3  12        383.93        430.79        12.44 o                         
   1  -3  13         89.73         83.93         7.92 o                         
   1  -3  14         19.29         11.00         6.97 o                         
   1  -3  15         21.01         16.45         7.25 o                         
   1  -3  16         51.45         66.61         8.31 o                         
   1  -3  17         24.63         19.35         2.70 o                         
   1  -3  18          3.88          1.71         2.66 o                         
   1  -3  19          1.89          1.28         2.96 o                         
   1  -3  20          6.06          4.17         3.15 o                         
  -1   3 -21          0.97         -0.27         3.43 o                         
  -1   3 -22          2.88          3.75         3.55 o                         
  -1   3 -23         16.46         15.49         3.30 o                         
  -1   3 -24         35.64         36.42         3.47 o                         
  -1   3 -25         17.54         13.35         7.38 o                         
  -1   3 -26          6.73          6.42         3.41 o                         
  -1   3 -27          1.82          2.21         3.44 o                         
  -1   3 -28          7.96          7.67         3.42 o                         
  -1   3 -29         18.21         13.52         3.86 o                         
  -1   3 -30          3.39          2.86         3.13 o                         
  -1   3 -31          0.82          0.85         2.16 o                         
  -1   3 -32          2.50          0.05         1.97 o                         
  -1   3 -33          0.72         -1.01         1.88 o                         
   1  -2 -34          6.84          7.20         2.69 o                         
   1  -2 -33          1.00          5.33         3.36 o                         
   1  -2 -32          1.86         -1.26         3.67 o                         
   1  -2 -31          5.79         10.31         3.96 o                         
   1  -2 -30         22.42         27.27         4.53 o                         
   1  -2 -29         10.86         16.91         5.85 o                         
  -1   2  28         16.36         17.91         4.22 o                         
  -1   2  27         57.45         65.64         5.26 o                         
  -1   2  26         22.19         29.52         5.96 o                         
  -1   2  25        124.49        124.34         7.38 o                         
  -1   2  24        329.81        376.46         9.57 o                         
  -1   2  23        123.55        137.67         9.40 o                         
  -1   2  22         74.56         78.89         9.13 o                         
  -1   2  21         32.90         37.58         7.01 o                         
   1  -2 -20          6.52         11.50         6.37 o                         
  -1   2  19        417.65        433.01        75.87 o                         
   1  -2 -18        408.37        539.19        24.56 o                         
   1  -2 -17        288.27        338.65        12.93 o                         
   1  -2 -16        117.01        137.50         9.34 o                         
   1  -2 -15        210.79        232.75         9.92 o                         
   1  -2 -14        178.11        201.70         9.13 o                         
   1  -2 -13        144.54        165.51         8.02 o                         
   1  -2 -12        339.12        353.57         9.86 o                         
   1  -2 -11        227.59        199.49         7.73 o                         
   1  -2 -10        267.96        226.60         8.13 o                         
   1  -2  -9       1336.98       1345.86        14.86 o                         
   1  -2  -8       1522.61       1455.66        15.43 o                         
   1  -2  -7       1103.89       1053.67        12.06 o                         
   1  -2  -6        717.07        589.08        10.01 o                         
   1  -2  -5       2646.81       2596.91        18.89 o                         
   1  -2  -4       2672.46       2476.51        17.84 o                         
   1  -2  -3       2647.51       2515.19        16.46 o                         
   1  -2  -2        985.17        837.66        10.06 o                         
   1  -2  -1        977.59        899.43        33.25 o                         
   1  -2   0        570.80        486.66         9.56 o                         
   1  -2   1        782.82        707.72        11.08 o                         
   1  -2   2        748.74        628.30         8.14 o                         
   1  -2   3       1449.72       1331.48        18.04 o                         
   1  -2   4       1933.66       1549.25        90.53 o                         
   1  -2   5       3792.88       3888.39        48.96 o                         
   1  -2   6       1788.66       1500.02        16.92 o                         
   1  -2   7       1064.24       1013.77        14.29 o                         
   1  -2   8        962.73        938.98        14.46 o                         
   1  -2   9       1683.92       1723.75        19.15 o                         
   1  -2  10       1123.55       1179.69        17.10 o                         
   1  -2  11        370.41        381.04        11.13 o                         
   1  -2  12        290.27        280.73        10.46 o                         
   1  -2  13        236.39        237.76        10.43 o                         
   1  -2  14        143.03        187.63         9.62 o                         
   1  -2  15        255.75        295.93        11.60 o                         
   1  -2  16        144.33        142.68         9.39 o                         
   1  -2  17        173.67        184.20        10.62 o                         
   1  -2  18        194.26        173.96        10.68 o                         
  -1   2 -19        600.55        717.03        37.35 o                         
  -1   2 -20        282.26        316.38        20.01 o                         
  -1   2 -21          9.65          9.96         3.35 o                         
  -1   2 -22         24.14         29.11         4.00 o                         
  -1   2 -23         72.58         76.81         4.92 o                         
  -1   2 -24        168.42        183.23        16.92 o                         
  -1   2 -25        330.22        380.42         6.78 o                         
  -1   2 -26         87.38        104.58         4.96 o                         
  -1   2 -27         14.98         24.65         4.67 o                         
  -1   2 -28         74.00         70.26         5.15 o                         
  -1   2 -29         11.22          8.56         4.35 o                         
  -1   2 -30          8.22          6.07         3.74 o                         
  -1   2 -31         24.03         22.16         3.81 o                         
  -1   2 -32          5.32          3.27         3.44 o                         
  -1   2 -33          2.37         -1.08         3.10 o                         
  -1   2 -34          1.47          4.76         2.82 o                         
   1  -1 -35          0.39         -1.00         2.55 o                         
   1  -1 -34          0.32          2.24         3.63 o                         
   1  -1 -33          0.76         -3.81         4.07 o                         
   1  -1 -32          7.04          3.09         4.27 o                         
   1  -1 -31          3.24          3.42         4.66 o                         
   1  -1 -30         15.93         19.28         5.20 o                         
  -1   1  29          8.55         15.94         5.48 o                         
  -1   1  28         23.58         20.56         6.05 o                         
  -1   1  27         19.46         24.36         6.14 o                         
  -1   1  26        116.92        112.57         7.15 o                         
  -1   1  25         13.34         20.80         6.28 o                         
   1  -1 -24        102.36        133.63         8.11 o                         
   1  -1 -23         66.62         63.81         7.34 o                         
   1  -1 -22          5.01         11.37         7.00 o                         
  -1   1  21         18.87         14.56         6.43 o                         
  -1   1  20        336.73        398.38        47.00 o                         
   1  -1 -19        743.15        956.34        17.59 o                         
   1  -1 -18         12.03         14.90         6.39 o                         
   1  -1 -17        475.96        614.09        13.27 o                         
   1  -1 -16         15.45         17.93         5.86 o                         
   1  -1 -15          6.91          5.93         5.30 o                         
   1  -1 -14        156.57        171.09         7.59 o                         
   1  -1 -13        245.58        276.37         8.41 o                         
   1  -1 -12          5.81          7.62         4.87 o                         
   1  -1 -11        582.72        562.29         9.38 o                         
   1  -1 -10         47.42         41.80         4.20 o                         
   1  -1  -9       1065.06        972.19        10.10 o                         
   1  -1  -8        210.92        175.18         4.80 o                         
   1  -1  -7         23.31         24.68         3.31 o                         
   1  -1  -6       5326.09       4680.40        16.74 o                         
   1  -1  -5       1326.46       1106.55         7.88 o                         
   1  -1  -4       1505.60       1212.50         7.59 o                         
   1  -1  -3       6728.81       5900.40        14.92 o                         
   1  -1  -2       3908.71       3497.94        10.87 o                         
   1  -1  -1          3.17         13.26         2.81 o                         
   1  -1  -1        215.14        178.93         3.15 o                         
   1  -1   0         14.89         24.37         3.50 o                         
  -1   1  -1        314.61        314.08         6.15 o                         
  -1   1  -2       2075.46       2083.41        28.64 o                         
  -1   1  -3       4376.10       4363.23        27.08 o                         
   1  -1   4       1753.26       1524.52        23.06 o                         
  -1   1  -5        634.13        646.68         5.65 o                         
   1  -1   5       1239.97       1127.87         9.06 o                         
   1  -1   6       5252.52       5240.35        19.53 o                         
   1  -1   7         29.92         34.21         4.36 o                         
   1  -1   8        243.84        214.36         6.18 o                         
   1  -1   9       1148.84       1187.96        11.86 o                         
   1  -1  10         40.46         38.16         5.22 o                         
   1  -1  11        569.57        571.45         9.81 o                         
   1  -1  12          5.08          9.10         5.58 o                         
   1  -1  13        253.04        297.22         8.71 o                         
   1  -1  14        169.77        186.88         7.93 o                         
   1  -1  15          6.66          3.11         6.16 o                         
   1  -1  16         12.86          9.14         6.00 o                         
   1  -1  17        461.50        530.41        12.49 o                         
   1  -1  18         15.54         16.40         6.58 o                         
   1  -1  19        746.88        889.90        16.54 o                         
  -1   1 -20        313.25        351.86        15.70 o                         
  -1   1 -21         23.20         24.59         4.35 o                         
  -1   1 -22          6.92          8.03         3.60 o                         
  -1   1 -23         61.11         65.80         7.00 o                         
  -1   1 -24        114.35        111.91         7.86 o                         
  -1   1 -25          9.03         10.65         3.89 o                         
  -1   1 -26        106.36        112.55        11.61 o                         
  -1   1 -27         21.80         19.11         4.14 o                         
  -1   1 -28         18.52         12.53         4.48 o                         
  -1   1 -29          6.28          2.24         4.15 o                         
  -1   1 -30         19.27         15.42         6.78 o                         
  -1   1 -31          2.68          3.51         3.71 o                         
  -1   1 -32          6.05          1.40         3.58 o                         
  -1   1 -33          0.69          2.33         3.21 o                         
  -1   1 -34          0.46          1.50         4.17 o                         
  -1   1 -35          1.02          4.42         3.60 o                         
   1   0 -36         20.90         23.34         2.92 o                         
   1   0 -35          2.00         -2.57         3.39 o                         
   1   0 -34         22.83         26.10         4.00 o                         
   1   0 -33         53.59         71.06         4.94 o                         
   1   0 -32         12.52         14.72         4.68 o                         
  -1   0  31          3.49         -3.91         4.98 o                         
  -1   0  30         56.34         68.82         6.16 o                         
  -1   0  29          6.16         12.92         5.77 o                         
  -1   0  28         50.69         58.33         6.85 o                         
  -1   0  27         15.54         26.99         6.56 o                         
  -1   0  26        130.19        132.94         7.85 o                         
  -1   0  25        100.53        116.32         7.74 o                         
  -1   0  24         37.39         40.59        16.12 o                         
   1   0 -23        112.19        111.21        15.79 o                         
  -1   0  22         49.81         53.95         8.82 o                         
   1   0 -21         38.75         34.99         8.52 o                         
   1   0 -20         42.82         36.76         9.19 o                         
   1   0 -18        218.05        260.78        10.37 o                         
   1   0 -17         12.35          1.70         5.32 o                         
   1   0 -16        572.71        679.30        13.87 o                         
   1   0 -15        209.20        178.68        26.20 o                         
  -1   0  14         17.35         14.90         4.77 o                         
   1   0 -13        405.24        421.79        10.25 o                         
   1   0 -12        190.51        218.91         7.95 o                         
   1   0 -11       4574.07       5354.58        29.61 o                         
   1   0 -10         13.29         16.58         4.62 o                         
   1   0  -9        715.32        784.16        10.57 o                         
   1   0  -8        729.44        776.59        10.29 o                         
  -1   0   7       1590.07       1162.51       218.79 o                         
  -1   0   6       3565.99       2489.32       631.80 o                         
  -1   0   5       5062.33       4175.76       714.95 o                         
  -1   0   4       1203.32       1073.70       133.38 o                         
  -1   0   3       1683.22       1445.81       106.51 o                         
  -1   0   2       5114.64       4135.77        10.78 o                         
  -1   0   1         70.06         63.57         3.74 o                         
  -1   0   0        135.22        101.10        10.41 o                         
  -1   0  -1         45.20         41.20         2.60 o                         
  -1   0  -1         71.88         62.87         2.45 o                         
   1   0   2       2331.87       2142.60         5.68 o                         
  -1   0  -2       4719.32       4140.18        13.55 o                         
  -1   0  -3       1892.03       1773.03        23.04 o                         
  -1   0  -4       1150.78       1138.81        17.59 o                         
  -1   0  -5       4721.10       4376.19        14.22 o                         
  -1   0  -6       3833.09       3689.77        14.47 o                         
  -1   0  -7       1663.74       1732.59        10.98 o                         
  -1   0  -8        589.41        449.01       105.26 o                         
  -1   0  -9        884.61        943.76        12.29 o                         
  -1   0 -10          9.03         10.74         3.48 o                         
  -1   0 -11       4489.22       4828.81       371.43 o                         
  -1   0 -12        173.43        188.85        15.31 o                         
  -1   0 -13        386.30        372.51        45.34 o                         
  -1   0 -14         17.90         15.83         3.77 o                         
  -1   0 -15        195.31        169.50        11.83 o                         
  -1   0 -16        599.40        712.56        13.31 o                         
  -1   0 -17         16.91          7.30         5.07 o                         
  -1   0 -18        205.68        241.30         9.59 o                         
  -1   0 -19         86.20         81.27         7.71 o                         
  -1   0 -20         45.10         49.49         5.13 o                         
  -1   0 -21         40.37         40.93         3.87 o                         
  -1   0 -22         46.10         54.81         4.87 o                         
  -1   0 -23        110.83        128.03         9.82 o                         
   1   0  24         33.93         44.31        13.23 o                         
  -1   0 -25         86.36         99.15        12.41 o                         
  -1   0 -26        126.93        133.32        29.14 o                         
  -1   0 -27         12.60         10.77         4.15 o                         
  -1   0 -28         52.90         48.82        15.34 o                         
  -1   0 -29          9.12          4.61         4.06 o                         
  -1   0 -30         56.43         52.68        29.58 o                         
  -1   0 -31          3.36         -0.34         3.81 o                         
  -1   0 -32         18.42          4.89         3.65 o                         
  -1   0 -33         63.55         79.93         5.67 o                         
  -1   0 -34         22.69         32.24         4.76 o                         
  -1   0 -35          1.81          2.49         3.88 o                         
  -1   0 -36         24.92         22.73         3.43 o                         
   1   1 -36          2.83          0.21         3.11 o                         
   1   1 -35         11.95          4.77         3.28 o                         
   1   1 -34          0.35          1.22         3.85 o                         
   1   1 -33         20.90         24.92         4.35 o                         
  -1  -1  32         47.82         56.04         5.44 o                         
  -1  -1  31         17.68         24.95         5.65 o                         
  -1  -1  30         11.62          5.44         5.73 o                         
  -1  -1  29         29.46         21.94         6.36 o                         
  -1  -1  28         17.17          9.21         6.57 o                         
   1   1 -27          4.21          2.58         4.61 o                         
  -1  -1  26         22.96         25.23         5.02 o                         
   1   1 -25         41.04         43.45        14.19 o                         
  -1  -1  24        103.59         96.44        16.60 o                         
   1   1 -23        177.81        164.63        33.81 o                         
   1   1 -22         76.86         69.79         5.26 o                         
  -1  -1  21          7.17          6.74         3.84 o                         
   1   1 -20         50.97         46.56         4.43 o                         
  -1  -1  19         45.39         39.41         6.96 o                         
  -1  -1  18         16.43         12.72         5.83 o                         
  -1  -1  17        124.04        118.50         7.72 o                         
  -1  -1  16         79.55         96.17         7.26 o                         
  -1  -1  15         11.76          4.61         5.27 o                         
  -1  -1  14        312.27        311.45         9.25 o                         
  -1  -1  13        926.98       1001.53        13.68 o                         
  -1  -1  12        537.25        526.61        10.47 o                         
  -1  -1  11        271.07        262.33         7.63 o                         
  -1  -1  10        456.31        490.67         8.88 o                         
  -1  -1   9        719.71        664.94         9.33 o                         
  -1  -1   8        330.88        307.39         6.74 o                         
  -1  -1   7        229.48        219.63         5.60 o                         
  -1  -1   6        507.35        476.09         6.62 o                         
  -1  -1   5        684.98        633.89         7.39 o                         
  -1  -1   4        866.10        804.50        21.05 o                         
  -1  -1   3        319.44        266.68        15.34 o                         
  -1  -1   2        479.83        389.47         7.67 o                         
  -1  -1   1        686.37        664.18         6.30 o                         
  -1  -1   0        469.51        399.83         5.21 o                         
  -1  -1  -1        566.40        514.69        15.94 o                         
  -1  -1  -2        461.26        427.82        11.50 o                         
  -1  -1  -3        599.00        528.22        22.46 o                         
  -1  -1  -4        915.39        783.99        83.53 o                         
  -1  -1  -5        387.34        332.92        19.73 o                         
  -1  -1  -6        203.69        177.78         4.54 o                         
  -1  -1  -7        439.34        405.39         5.93 o                         
  -1  -1  -8        592.04        488.61        38.32 o                         
  -1  -1  -9        459.01        429.52        42.02 o                         
  -1  -1 -10        269.89        246.19        30.30 o                         
  -1  -1 -11        765.89        816.51         9.01 o                         
  -1  -1 -11        780.20        872.21        11.46 o                         
  -1  -1 -12        716.96        736.60        46.16 o                         
  -1  -1 -13        370.58        412.77        25.73 o                         
  -1  -1 -14         15.54          6.61         8.07 o                         
  -1  -1 -15         54.03         68.72         5.22 o                         
  -1  -1 -16        183.78        213.25         6.73 o                         
  -1  -1 -17         12.58          9.16         3.86 o                         
  -1  -1 -18         35.81         52.99         6.84 o                         
  -1  -1 -19         63.00         68.17        12.64 o                         
  -1  -1 -20          6.32          9.05         3.47 o                         
  -1  -1 -21        113.78         99.16        17.78 o                         
  -1  -1 -22        120.53        138.94        14.37 o                         
  -1  -1 -23        132.24        126.05        25.24 o                         
  -1  -1 -24         46.42         41.82         4.76 o                         
  -1  -1 -25         18.11         11.05         4.74 o                         
  -1  -1 -26          6.00          4.51         3.91 o                         
  -1  -1 -27         21.59         19.36         4.08 o                         
  -1  -1 -28         26.65         18.43         5.76 o                         
  -1  -1 -29         12.85          6.66         8.88 o                         
  -1  -1 -30         12.02         22.49         5.57 o                         
  -1  -1 -31         64.08         74.36         6.18 o                         
  -1  -1 -32         23.96         24.72         5.39 o                         
  -1  -1 -33          0.49          1.17         4.64 o                         
  -1  -1 -34          9.73          8.41         4.26 o                         
  -1  -1 -35          2.04         -1.59         3.45 o                         
   1   2 -35          3.21          1.27         2.17 o                         
   1   2 -34          0.62          0.19         3.51 o                         
  -1  -2  33          1.08         -0.32         4.95 o                         
  -1  -2  32          0.71         -3.96         4.63 o                         
  -1  -2  31         25.77         14.46         5.39 o                         
  -1  -2  30         67.13         67.95         6.37 o                         
  -1  -2  29         76.62         66.93        21.61 o                         
  -1  -2  28         27.92         30.93         4.78 o                         
   1   2 -27          7.93          6.12         4.68 o                         
   1   2 -26          3.90          2.02         4.61 o                         
   1   2 -25          0.44         -0.14         3.81 o                         
   1   2 -24         12.09         12.02         7.33 o                         
   1   2 -23         55.20         45.49         8.16 o                         
   1   2 -22        141.62        143.86        16.74 o                         
  -1  -2  21        102.93         90.86        10.03 o                         
   1   2 -20         29.63         31.69         4.07 o                         
   1   2 -19        297.61        290.85        31.57 o                         
  -1  -2  18        230.53        218.84         9.93 o                         
  -1  -2  17          6.26          6.36         6.30 o                         
  -1  -2  16         78.69         79.14         7.44 o                         
  -1  -2  15        343.61        377.87        10.65 o                         
  -1  -2  14        216.69        208.32         8.54 o                         
  -1  -2  13         86.81         81.07         6.66 o                         
  -1  -2  12        125.94        143.04         7.67 o                         
  -1  -2  11         88.88         76.47         6.50 o                         
  -1  -2  10         44.77         52.25         6.90 o                         
  -1  -2   9        239.17        223.72         5.69 o                         
  -1  -2   8        297.11        232.49        16.48 o                         
  -1  -2   7        240.06        248.52        10.44 o                         
  -1  -2   6         16.50         15.95         2.82 o                         
  -1  -2   5        326.77        372.51        13.70 o                         
  -1  -2   4        526.45        458.93        22.59 o                         
  -1  -2   3        704.32        782.75         8.08 o                         
  -1  -2   2        337.71        324.16         6.60 o                         
  -1  -2   1         44.62         53.39         4.38 o                         
  -1  -2   0         47.44         56.85         4.56 o                         
  -1  -2  -2        513.31        483.27         8.03 o                         
  -1  -2  -3        743.72        793.13         8.31 o                         
  -1  -2  -3        760.82        846.60        10.78 o                         
  -1  -2  -4          0.81          0.46         2.57 o                         
  -1  -2  -4        220.61        193.60         5.83 o                         
  -1  -2  -5         21.57         11.58         2.56 o                         
  -1  -2  -5         22.89         24.85         4.31 o                         
  -1  -2  -6          1.44          2.15         2.33 o                         
  -1  -2  -6        162.52        144.99         5.59 o                         
  -1  -2  -7        436.69        446.27        25.36 o                         
  -1  -2  -8        168.99         87.91        41.54 o                         
  -1  -2  -9         37.38         32.07         4.50 o                         
  -1  -2 -10        131.54        130.04         5.96 o                         
  -1  -2 -11         86.24         71.78        12.89 o                         
  -1  -2 -12        118.64        124.63        12.34 o                         
  -1  -2 -13        249.47        230.11        32.58 o                         
  -1  -2 -14        274.43        284.67        47.02 o                         
  -1  -2 -15         97.78        108.31        12.34 o                         
  -1  -2 -16          5.80          6.79         4.55 o                         
  -1  -2 -17        332.50        370.53        37.87 o                         
  -1  -2 -18        200.89        281.58        23.08 o                         
  -1  -2 -19         25.78         28.05        12.55 o                         
  -1  -2 -20        137.41        149.09        14.85 o                         
  -1  -2 -21        140.03        201.63        22.40 o                         
  -1  -2 -22         62.02         74.43        11.60 o                         
  -1  -2 -23          8.94          9.65         5.03 o                         
  -1  -2 -24          0.62          8.50         5.01 o                         
  -1  -2 -25          3.46          0.38         5.22 o                         
  -1  -2 -26         11.75          7.83         5.00 o                         
  -1  -2 -27         39.70         37.13         9.70 o                         
  -1  -2 -28         52.32         68.18         5.41 o                         
  -1  -2 -29         71.49         71.93         3.83 o                         
  -1  -2 -29         84.26        104.26         6.56 o                         
  -1  -2 -30          2.67          2.23         2.79 o                         
  -1  -2 -30         18.82         33.61         5.51 o                         
  -1  -2 -31          1.03          0.03         2.53 o                         
  -1  -2 -31          1.04          0.02         5.01 o                         
  -1  -2 -32          1.16         -2.26         2.26 o                         
  -1  -2 -32          1.37          1.01         4.48 o                         
  -1  -2 -33          0.74         -0.04         3.13 o                         
  -1  -2 -34          7.57          4.77         2.82 o                         
  -1  -3  33          0.57          0.34         3.12 o                         
   1   3 -32          6.98          8.45         6.60 o                         
  -1  -3  31          3.43          1.31         4.87 o                         
   1   3 -30          2.75          3.33         3.59 o                         
   1   3 -29         21.49         26.96         4.30 o                         
  -1  -3  28          2.56          3.04         4.07 o                         
   1   3 -27          1.32         -1.48         3.56 o                         
   1   3 -26          4.41          9.13         3.64 o                         
   1   3 -25         18.17         16.31         3.91 o                         
   1   3 -24         60.53         61.78         4.66 o                         
   1   3 -23         30.96         29.02         4.20 o                         
   1   3 -22          3.30          2.37         3.52 o                         
  -1  -3  21         54.85         51.13         9.25 o                         
  -1  -3  20          0.54          0.86         3.57 o                         
  -1  -3  19        110.17        112.04         5.03 o                         
  -1  -3  18          1.71          3.04         4.07 o                         
  -1  -3  17        192.01        179.19         6.08 o                         
  -1  -3  16        180.52        177.50         5.93 o                         
   1   3 -15        109.53        115.79         9.48 o                         
  -1  -3  14         11.59         11.15         6.04 o                         
  -1  -3  13        245.01        262.47        10.99 o                         
  -1  -3  12         47.51         36.14         6.50 o                         
  -1  -3  11         44.57         58.62         6.72 o                         
  -1  -3  10         33.42         40.86         6.14 o                         
  -1  -3   9        280.33        304.84        10.54 o                         
  -1  -3   8         68.30         78.76         7.04 o                         
  -1  -3   7        100.04        106.56         7.49 o                         
  -1  -3   6        172.45        183.24         8.46 o                         
  -1  -3   5         15.67          8.38         5.45 o                         
  -1  -3   4         62.98         70.49         6.51 o                         
  -1  -3   3         76.15         85.22         6.86 o                         
  -1  -3   2       1538.20       1831.70        20.43 o                         
  -1  -3   1       2044.67       2442.89        23.22 o                         
  -1  -3   0       1368.99       1797.44        20.51 o                         
  -1  -3  -1         83.67        100.11         6.93 o                         
  -1  -3  -2         89.26         91.70         6.71 o                         
  -1  -3  -3         17.87         19.57         5.15 o                         
  -1  -3  -4        191.04        234.36        13.33 o                         
  -1  -3  -5         90.69        101.45         5.62 o                         
  -1  -3  -6         74.70         87.59        11.36 o                         
  -1  -3  -7        294.12        363.77        47.33 o                         
  -1  -3  -8         35.29         46.29         5.27 o                         
  -1  -3  -9         37.78         49.29         8.66 o                         
  -1  -3 -10         41.12         39.42         8.25 o                         
  -1  -3 -11        236.78        259.57        15.74 o                         
  -1  -3 -12         12.10          1.73         4.92 o                         
  -1  -3 -13        125.86        128.44        20.79 o                         
  -1  -3 -14        192.44        202.33        19.35 o                         
  -1  -3 -15        183.77        201.13        13.46 o                         
  -1  -3 -16          2.28          3.83         5.02 o                         
  -1  -3 -17        132.98        146.72         9.82 o                         
  -1  -3 -18          0.55         -0.17         4.10 o                         
  -1  -3 -19         53.86         63.30         9.47 o                         
  -1  -3 -20          2.23          2.48         4.42 o                         
  -1  -3 -21         33.12         34.12         5.90 o                         
  -1  -3 -22         64.16         72.51         5.19 o                         
  -1  -3 -23         19.49         16.70         4.57 o                         
  -1  -3 -24          4.84          1.35         4.19 o                         
  -1  -3 -25          1.18          0.26         4.93 o                         
  -1  -3 -26          2.75          3.34         4.71 o                         
  -1  -3 -27         24.02         29.80         4.94 o                         
  -1  -3 -28          2.16          2.88         4.58 o                         
  -1  -3 -29          2.98          1.10         3.92 o                         
  -1  -3 -30          6.77          9.88         3.65 o                         
  -1  -3 -31          0.84         -1.51         3.20 o                         
  -1  -4  32          2.37          1.59         2.91 o                         
  -1  -4  31          0.10         -0.84         2.19 o                         
   1   4 -30         22.94         24.28         7.01 o                         
   1   4 -29          8.07         10.54         4.45 o                         
   1   4 -28          6.72         12.05         3.01 o                         
   1   4 -27         18.81         19.49         3.20 o                         
   1   4 -26          4.42          2.36         3.16 o                         
   1   4 -25         13.55         20.32         3.64 o                         
   1   4 -24         40.33         41.66         3.97 o                         
   1   4 -23        125.90        139.40         4.83 o                         
   1   4 -22          0.67          0.54         3.41 o                         
  -1  -4  21          2.58          3.05         3.28 o                         
  -1  -4  20        147.23        146.27         4.55 o                         
  -1  -4  19        209.85        237.83        12.27 o                         
  -1  -4  19        393.06        407.95         6.23 o                         
  -1  -4  18         28.83         18.39         5.05 o                         
  -1  -4  17         27.50         36.28        14.59 o                         
  -1  -4  16        164.62        166.13        34.34 o                         
  -1  -4  15        225.97        223.56        14.07 o                         
  -1  -4  14        229.05        206.45        11.40 o                         
  -1  -4  13          0.57         10.07         4.30 o                         
   1   4 -12          0.48          0.45         3.21 o                         
   1   4 -11          0.04         -2.37         3.80 o                         
   1   4 -10          1.48          6.04         3.68 o                         
  -1  -4   9         57.12         71.27         7.81 o                         
  -1  -4   8         32.95         20.27         6.76 o                         
  -1  -4   7         38.93         55.61         7.12 o                         
  -1  -4   6         11.98         22.76         5.86 o                         
  -1  -4   5         69.26         83.70         7.41 o                         
  -1  -4   4         97.80        101.18         7.87 o                         
  -1  -4   3         37.49         43.53         6.29 o                         
  -1  -4   2          8.47         15.71         5.57 o                         
  -1  -4   0          7.89          8.69         5.73 o                         
  -1  -4  -1         44.25         42.72         6.15 o                         
  -1  -4  -2        102.49         98.08         7.92 o                         
  -1  -4  -3         73.58         73.16         7.53 o                         
  -1  -4  -4         12.94         22.30         5.63 o                         
  -1  -4  -5         45.30         67.62         7.22 o                         
  -1  -4  -6         40.28         40.05         6.78 o                         
  -1  -4  -7         58.60         68.65         4.82 o                         
  -1  -4  -8          1.92          1.07         3.78 o                         
  -1  -4  -9          0.05         -0.42         3.75 o                         
  -1  -4 -10          0.71          3.67         3.87 o                         
  -1  -4 -11          0.66         -0.25         4.10 o                         
  -1  -4 -12        223.87        233.56        24.30 o                         
  -1  -4 -13        237.83        267.58        47.74 o                         
  -1  -4 -14        197.89        197.99        48.96 o                         
  -1  -4 -15         23.37         35.30         4.95 o                         
  -1  -4 -16         23.17         30.15         5.84 o                         
  -1  -4 -17        413.32        522.58         7.33 o                         
  -1  -4 -18        160.12        196.61         6.54 o                         
  -1  -4 -19          1.74          4.05         4.69 o                         
  -1  -4 -20          0.98          0.39         4.51 o                         
  -1  -4 -21        132.37        146.23         8.66 o                         
  -1  -4 -22         40.11         44.47         6.08 o                         
  -1  -4 -23         14.11         13.94         5.37 o                         
  -1  -4 -24          3.95          5.68         3.88 o                         
  -1  -4 -25         19.78         20.37         6.90 o                         
  -1  -4 -26          7.08          5.72         3.15 o                         
  -1  -4 -27          5.48          6.11         3.03 o                         
  -1  -4 -28         23.27         19.10         2.93 o                         
  -1  -4 -29          0.01          2.20         2.29 o                         
  -1  -4 -30          6.41          3.30         2.05 o                         
  -1  -5  30          1.63          9.71         3.76 o                         
  -1  -5  29          1.23          0.54         2.70 o                         
   1   5 -28          1.22          0.63         2.30 o                         
   1   5 -27          0.66         -0.16         2.53 o                         
   1   5 -26          2.01          3.78         2.72 o                         
   1   5 -25          3.44          1.01         2.79 o                         
   1   5 -24          0.36          2.04         2.73 o                         
  -1  -5  23          3.71          3.40         3.01 o                         
  -1  -5  22         42.52         36.82         3.58 o                         
  -1  -5  21         53.92         43.73         3.94 o                         
  -1  -5  20          2.47          4.07         3.48 o                         
  -1  -5  19          0.78          1.16         3.51 o                         
  -1  -5  18         46.11         35.98         4.36 o                         
  -1  -5  17        146.00        143.07         5.58 o                         
  -1  -5  16        128.21        129.90         5.54 o                         
   1   5 -15         29.08         22.13         4.22 o                         
  -1  -5  14        301.41        321.81        15.62 o                         
   1   5 -13        415.59        422.76        20.18 o                         
   1   5 -12         72.80         58.92         4.67 o                         
   1   5 -11         74.77         77.31        12.09 o                         
   1   5 -10        194.20        179.44        25.75 o                         
   1   5  -9         66.24         52.26         7.47 o                         
   1   5  -8         23.45         22.96         4.48 o                         
   1   5  -7         46.49         43.88        10.13 o                         
   1   5  -6         30.62         37.76        11.74 o                         
   1   5  -5         27.38         33.25         5.32 o                         
   1   5  -4         45.34         53.57         4.30 o                         
  -1  -5   3         80.92         96.16        12.62 o                         
   1   5  -2         35.26         54.42        14.56 o                         
  -1  -5   1         24.11         58.89        10.22 o                         
  -1  -5   0        117.58        130.66         9.55 o                         
  -1  -5  -1         33.67         33.95        10.29 o                         
  -1  -5  -2         23.68         26.09         7.41 o                         
  -1  -5  -3         45.44         55.97         5.25 o                         
  -1  -5  -4         46.06         46.80         5.30 o                         
  -1  -5  -5         33.87         37.96         5.61 o                         
  -1  -5  -6         47.72         55.26         7.11 o                         
  -1  -5  -7        153.23        186.20         7.80 o                         
  -1  -5  -8        108.15        108.42         6.25 o                         
  -1  -5  -9         85.34         83.18         6.14 o                         
  -1  -5 -10        345.84        426.66        26.13 o                         
  -1  -5 -11        282.25        335.91        34.08 o                         
  -1  -5 -12         38.38         33.00         4.56 o                         
  -1  -5 -13        155.29        169.93        10.94 o                         
  -1  -5 -14        120.05        143.16        10.10 o                         
  -1  -5 -15         42.00         39.28         5.55 o                         
  -1  -5 -16          1.16          1.98         4.15 o                         
  -1  -5 -17          3.03          6.27         4.23 o                         
  -1  -5 -18         38.39         43.02         4.66 o                         
  -1  -5 -19         62.18         57.46         5.08 o                         
  -1  -5 -20          4.19          4.95         4.13 o                         
  -1  -5 -21          0.54          2.31         4.06 o                         
  -1  -5 -22          3.33          4.54         3.91 o                         
  -1  -5 -23          1.98          2.86         3.78 o                         
  -1  -5 -24          0.80          1.68         3.40 o                         
  -1  -5 -25          1.34          0.95         3.29 o                         
  -1  -5 -26          1.52          2.41         2.98 o                         
  -1  -5 -27          2.22          1.47         2.63 o                         
  -1  -6  27          0.05         -0.56         2.79 o                         
   1   6 -26          8.53          9.25         1.69 o                         
   1   6 -25          1.66          1.17         1.66 o                         
  -1  -6  24         10.19          7.93         1.77 o                         
   1   6 -24         10.76         14.36         2.38 o                         
  -1  -6  23          9.78          6.88         1.94 o                         
   1   6 -23         16.73         15.02         2.65 o                         
  -1  -6  22         23.28         19.05         2.78 o                         
  -1  -6  21         39.98         30.01         3.25 o                         
  -1  -6  20         45.21         37.95         3.34 o                         
  -1  -6  19         25.86         21.39         3.58 o                         
  -1  -6  18          8.78         12.90         3.42 o                         
  -1  -6  17          1.12          5.24         3.48 o                         
  -1  -6  16         15.33         12.76         3.92 o                         
  -1  -6  15         40.03         47.12         4.39 o                         
  -1  -6  14         19.25         19.63         4.13 o                         
  -1  -6  13          9.21          9.70         4.22 o                         
  -1  -6  12         42.01         32.20         4.37 o                         
  -1  -6  11         11.47          7.20         3.85 o                         
   1   6 -10         19.69         17.18         5.41 o                         
   1   6  -9        146.50        174.70        20.90 o                         
   1   6  -8        145.66        198.55         7.75 o                         
   1   6  -7         67.79         85.51         5.52 o                         
   1   6  -6         52.63         58.04         4.93 o                         
   1   6  -5         18.69         44.28         4.62 o                         
   1   6  -4         26.84         47.55         4.70 o                         
   1   6  -3         37.91         39.21         4.54 o                         
   1   6  -2          7.57         21.79         4.26 o                         
   1   6  -1          6.41         27.97         4.34 o                         
   1   6   0         55.59         51.83         4.62 o                         
   1   6   1         31.67         52.69         4.57 o                         
   1   6   2         14.24         39.78         4.47 o                         
   1   6   3         36.22         50.11         4.58 o                         
  -1  -6  -5        153.75        210.12         5.91 o                         
  -1  -6  -6        101.11        141.48         5.39 o                         
  -1  -6  -7         17.04         22.12         4.30 o                         
  -1  -6  -8          7.78         11.23         4.15 o                         
  -1  -6  -9         51.31         46.42         4.40 o                         
  -1  -6 -10          6.80         13.14         4.06 o                         
  -1  -6 -11         19.13         25.18         4.19 o                         
  -1  -6 -12         35.52         37.13         4.47 o                         
  -1  -6 -13         10.56          6.51         4.08 o                         
  -1  -6 -14          1.66         -3.13         3.96 o                         
  -1  -6 -15         11.47         13.85         3.85 o                         
  -1  -6 -16         17.87         21.64         3.86 o                         
  -1  -6 -17         56.51         51.50         4.15 o                         
  -1  -6 -18         31.82         31.10         4.08 o                         
  -1  -6 -19         21.12         19.76         3.68 o                         
  -1  -6 -20         16.91         11.89         3.46 o                         
  -1  -6 -21          7.71          2.20         3.64 o                         
  -1  -6 -22         11.99          5.42         3.05 o                         
  -1  -6 -23          0.80          1.65         1.96 o                         
   1   7 -21          1.37          0.51         1.91 o                         
   1   7 -20          2.09          2.43         2.13 o                         
  -1  -7  19          0.62          0.31         2.44 o                         
  -1  -7  18          0.89          0.11         2.60 o                         
  -1  -7  17          0.16         -0.30         2.80 o                         
  -1  -7  16          8.52          5.09         3.14 o                         
  -1  -7  15         24.93         20.94         3.51 o                         
  -1  -7  14         22.46         25.13         3.83 o                         
  -1  -7  13          4.32          1.30         2.90 o                         
  -1  -7  12          0.00         -0.21         3.41 o                         
  -1  -7  11          2.89          0.55         2.97 o                         
  -1  -7  10         44.19         50.03         4.27 o                         
  -1  -7   9          4.83         -1.36         3.64 o                         
   1   7  -8         38.66         30.23         4.64 o                         
   1   7  -7         17.32         18.70         4.44 o                         
   1   7  -6          7.50          5.97         5.57 o                         
   1   7  -5          6.20          3.01         4.82 o                         
   1   7  -4         16.47         22.75        11.45 o                         
   1   7  -3         64.96         58.38         6.55 o                         
   1   7  -2          9.96         19.41        37.67 o                         
   1   7  -1         63.06         61.25         6.72 o                         
   1   7   0         13.57         30.62        16.55 o                         
   1   7   1          7.78         12.75         3.70 o                         
   1   7   2         10.93          9.34         3.73 o                         
   1   7   3         15.78         18.42         3.78 o                         
   1   7   4         33.61         25.81         3.82 o                         
   1   7   5          5.03         10.23         3.52 o                         
   1   7   6         45.03         36.34         3.75 o                         
   1   7   7          1.97         -0.59         3.18 o                         
   1   7   8          0.00          0.31         2.64 o                         
   1   7   9          3.18          4.50         3.06 o                         
   1   7  10         18.81         21.94         3.25 o                         
   1   7  11         21.49         15.28         3.08 o                         
   1   7  12          6.90          7.78         2.86 o                         
   1   7  13          0.12          0.88         2.68 o                         
   1   7  14          1.27          1.77         2.57 o                         
   1   7  15          0.60          2.07         3.26 o                         
  -1  -7 -16          2.18         -0.27         2.25 o                         
   1   7  17          2.01          3.15         1.99 o                         
   1   7  18          4.34          3.06         1.88 o                         
  -1  -8  15          3.25          0.48         1.47 o                         
  -1  -8  14          2.31         -0.55         1.97 o                         
  -1  -8  13          9.76          3.88         2.16 o                         
  -1  -8  12          5.14         -0.17         2.26 o                         
  -1  -8  11         33.63         35.19         2.70 o                         
  -1  -8  10          1.09          2.60         2.42 o                         
  -1  -8   9          2.55          0.21         2.43 o                         
  -1  -8   8          4.45          3.86         2.45 o                         
  -1  -8   7          4.35          0.86         2.46 o                         
  -1  -8   6          4.75         -2.70         2.70 o                         
  -1  -8   5         62.91         60.22         3.02 o                         
  -1  -8   4         32.06         20.92         2.81 o                         
   1   8  -3         68.72         62.54         3.30 o                         
   1   8  -2         12.87         71.76         3.32 o                         
   1   8  -1         63.01         62.33         3.36 o                         
   1   8   0         21.60         73.60         3.31 o                         
   1   8   1         53.05         52.84         3.20 o                         
   1   8   2          3.33         30.35         2.86 o                         
   1   8   3          4.71          3.78         2.54 o                         
   1   8   4          3.29          4.15         2.48 o                         
   1   8   5          1.72          1.66         2.36 o                         
   1   8   6          1.46          3.04         2.33 o                         
   1   8   7         35.05         26.32         2.40 o                         
   1   8   8          3.68          9.54         2.14 o                         
   1   8   9          9.06          6.04         1.98 o                         
   1   8  10          2.85          2.05         1.83 o                         
  -2   8  13         11.81          4.71         1.90 o                         
  -2   8  12         32.27         37.17         2.27 o                         
  -2   8  11          4.78          3.57         2.19 o                         
  -2   8  10          0.08          2.76         2.26 o                         
  -2   8   9          3.20          2.22         2.43 o                         
  -2   8   8          6.13          4.60         2.57 o                         
  -2   8   7          4.78          8.55         2.72 o                         
  -2   8   6          0.02          3.27         2.89 o                         
  -2   8   5         10.91          7.24         3.00 o                         
  -2   8   4          4.05          6.76         2.94 o                         
  -2   8   3          4.23          3.09         2.17 o                         
  -2   8   2          0.82          0.91         1.82 o                         
  -2   8   1          7.69          9.17         1.95 o                         
  -2   8   0          8.51          9.03         2.08 o                         
  -2   8  -1          7.81         22.55         2.29 o                         
  -2   8  -2         82.38         64.61         2.71 o                         
  -2   8  -3          7.97         24.12         2.33 o                         
  -2   8  -4          6.51          9.72         2.27 o                         
  -2   8  -5          9.49          9.17         2.35 o                         
  -2   8  -6          0.57          0.80         2.29 o                         
  -2   8  -7          5.47          5.83         2.35 o                         
  -2   8  -8          2.75          4.40         2.31 o                         
  -2   8  -9          8.35          9.19         2.38 o                         
  -2   8 -10          0.01         -0.07         2.26 o                         
  -2   8 -11          4.39         10.50         2.28 o                         
  -2   8 -12          5.87          6.52         2.19 o                         
  -2   8 -13          4.76          3.83         2.13 o                         
  -2   8 -14          0.06          0.01         2.04 o                         
  -2   8 -15          3.22          1.38         1.99 o                         
  -2   8 -16         29.24         25.47         2.08 o                         
  -2   8 -17          8.85          8.80         1.77 o                         
   2  -7 -19          0.05          3.52         1.93 o                         
   2  -7 -18          1.94         -0.13         2.15 o                         
   2  -7 -17          3.99          2.28         3.29 o                         
   2  -7 -16          1.15          0.08         2.45 o                         
   2  -7 -15          6.44          4.58         2.52 o                         
   2  -7 -14          2.57          2.23         2.74 o                         
   2  -7 -13          2.56          4.24         2.74 o                         
   2  -7 -12          7.35          6.22         2.91 o                         
  -2   7  11          1.52          0.12         3.22 o                         
  -2   7  10          3.71          5.21         3.53 o                         
  -2   7   9          0.77         -1.46         3.36 o                         
  -2   7   8          9.02          9.77         3.85 o                         
  -2   7   7          8.91         10.85         2.83 o                         
  -2   7   6         41.88         30.04         6.64 o                         
  -2   7   5         25.89         17.37         3.17 o                         
  -2   7   4         15.67         26.65        11.18 o                         
  -2   7   3        155.56        148.52         4.60 o                         
  -2   7   2        161.94        146.63         7.51 o                         
  -2   7   1         48.11         73.70         4.14 o                         
  -2   7   0         94.01        106.08         4.51 o                         
  -2   7  -1         73.01        101.13         8.22 o                         
  -2   7  -2         67.63         99.51        18.63 o                         
  -2   7  -3        136.02        143.89         4.92 o                         
  -2   7  -4         66.54        100.60         4.05 o                         
  -2   7  -5        123.58        144.54         4.41 o                         
  -2   7  -6        110.67        147.22         4.37 o                         
  -2   7  -7         22.29         39.47         3.50 o                         
  -2   7  -8         30.23         25.41         3.43 o                         
  -2   7  -9         28.98         30.57         3.45 o                         
  -2   7 -10         12.49         18.85         3.20 o                         
  -2   7 -11          8.81          8.11         3.07 o                         
  -2   7 -12          0.70          3.09         2.98 o                         
  -2   7 -13          5.49          4.42         3.04 o                         
  -2   7 -14          1.95          2.86         2.90 o                         
  -2   7 -15          5.10         11.14         2.85 o                         
  -2   7 -16          3.65          5.59         2.91 o                         
  -2   7 -17          3.80          0.52         2.58 o                         
  -2   7 -18          4.52          5.87         2.45 o                         
  -2   7 -19          0.94         -0.29         2.30 o                         
  -2   7 -20          2.70          4.20         2.17 o                         
  -2   7 -21          2.02         -0.04         1.96 o                         
   2  -6 -25          1.34          2.69         1.40 o                         
   2  -6 -24          4.08          1.23         1.99 o                         
   2  -6 -23          0.73          0.04         2.10 o                         
   2  -6 -22          0.15          0.06         2.36 o                         
   2  -6 -21          0.34         -0.08         2.56 o                         
   2  -6 -20         13.84          6.85         2.80 o                         
   2  -6 -19          9.97          7.42         3.10 o                         
   2  -6 -18         10.26         10.39         3.16 o                         
   2  -6 -17         16.15         12.43         3.34 o                         
   2  -6 -16         22.28         22.85         3.36 o                         
   2  -6 -15         21.61         20.96         3.46 o                         
   2  -6 -14         64.62         57.02         3.95 o                         
   2  -6 -13         33.06         29.64         3.59 o                         
   2  -6 -12         16.05         19.80         3.47 o                         
   2  -6 -11         38.17         21.43         3.43 o                         
  -2   6  10         22.94         14.09         3.30 o                         
  -2   6   9         19.82         25.08         2.99 o                         
  -2   6   8         47.92         41.85         5.47 o                         
  -2   6   7         24.18         29.05         2.84 o                         
  -2   6   6         42.94         34.80         3.09 o                         
  -2   6   5         67.54         65.05         3.40 o                         
  -2   6   4        176.37        182.78         4.24 o                         
  -2   6   3         82.71        131.26        27.18 o                         
  -2   6   2         10.82         17.66         8.20 o                         
  -2   6   1        124.07        152.22         9.73 o                         
  -2   6   0        168.47        266.06        23.48 o                         
  -2   6  -1        175.61        209.05        18.57 o                         
  -2   6  -2        258.49        241.96        12.39 o                         
  -2   6  -3        212.99        312.60        15.06 o                         
  -2   6  -4         84.42        148.50         5.52 o                         
  -2   6  -5          7.70          7.29         3.81 o                         
  -2   6  -6        107.67        128.78         9.78 o                         
  -2   6  -7        118.83        174.58         6.38 o                         
  -2   6  -8         85.90         86.25         4.04 o                         
  -2   6  -9         32.83         35.35         3.68 o                         
  -2   6 -10         34.65         30.42         3.76 o                         
  -2   6 -11         37.25         38.06         3.78 o                         
  -2   6 -12         27.75         33.41         3.77 o                         
  -2   6 -13         25.02         21.27         3.54 o                         
  -2   6 -14         34.87         16.69         3.53 o                         
  -2   6 -15         23.30         22.30         3.53 o                         
  -2   6 -16         35.62         23.67         3.62 o                         
  -2   6 -17         47.31         39.03         3.58 o                         
  -2   6 -18         31.00         28.65         3.56 o                         
  -2   6 -19         19.96         19.29         3.33 o                         
  -2   6 -20         12.07         12.39         3.10 o                         
  -2   6 -21          7.43          4.91         2.98 o                         
  -2   6 -22         13.95         11.90         4.15 o                         
  -2   6 -23         10.33          7.62         5.55 o                         
  -2   6 -24          0.51         -0.57         2.56 o                         
  -2   6 -25          0.13         -1.26         2.40 o                         
  -2   6 -26          0.57         -2.10         2.10 o                         
   2  -5 -28          1.15          0.41         1.99 o                         
   2  -5 -27          2.26          1.52         2.20 o                         
   2  -5 -26          3.89          2.06         2.48 o                         
   2  -5 -25          7.91          6.29         4.09 o                         
   2  -5 -24          1.93          0.76         2.79 o                         
   2  -5 -23          0.12         -0.26         3.00 o                         
   2  -5 -22          0.78         -0.56         3.25 o                         
   2  -5 -21          0.82          0.53         3.17 o                         
   2  -5 -20          0.33          0.29         3.30 o                         
   2  -5 -19          5.13          7.06         3.77 o                         
   2  -5 -18         52.32         73.80         4.60 o                         
   2  -5 -17          2.91          2.73         3.78 o                         
   2  -5 -16        176.77        206.27         5.73 o                         
   2  -5 -15          0.95         -1.61         3.63 o                         
   2  -5 -14         67.30         86.93         4.70 o                         
   2  -5 -13          6.79          5.22         3.47 o                         
   2  -5 -12         20.29         30.16         3.72 o                         
   2  -5 -11         12.46         15.42         3.63 o                         
   2  -5 -10         34.43         40.18         4.83 o                         
   2  -5  -9         27.07         30.50         9.63 o                         
   2  -5  -8          1.51         -0.02         3.84 o                         
   2  -5  -7          4.12         -0.63         5.07 o                         
   2  -5  -6          6.61          9.29         6.21 o                         
   2  -5  -5          1.65         -0.58         5.88 o                         
   2  -5  -4          7.64          0.22         5.18 o                         
   2  -5  -3          6.60         15.60         5.67 o                         
   2  -5  -2         10.57         10.07         5.90 o                         
   2  -5  -1          1.12          6.80         5.59 o                         
   2  -5   0         96.80         96.91         8.41 o                         
  -2   5  -1          2.62          7.11         6.80 o                         
  -2   5  -2        105.74         98.04        10.17 o                         
  -2   5  -3          1.26          4.11         4.94 o                         
  -2   5  -4         12.02          9.64         4.62 o                         
  -2   5  -5          7.68          5.15         5.33 o                         
  -2   5  -6          8.28          5.45         4.82 o                         
  -2   5  -7          1.14          0.65         3.77 o                         
  -2   5  -8          6.29          5.61         7.06 o                         
  -2   5  -9          2.88          6.18         4.07 o                         
  -2   5 -10          1.65          2.88         4.15 o                         
  -2   5 -11         26.59         26.82         4.46 o                         
  -2   5 -12         38.42         33.91         3.41 o                         
   2  -5  13         12.84         17.17         3.13 o                         
  -2   5 -14         22.29         22.93         2.63 o                         
  -2   5 -15          8.24          5.09         2.51 o                         
  -2   5 -16         67.74         67.35         3.04 o                         
  -2   5 -17          0.75          1.32         2.41 o                         
  -2   5 -18        177.26        150.73         4.03 o                         
  -2   5 -19          3.86          0.26         2.67 o                         
  -2   5 -20         51.61         52.14         6.15 o                         
  -2   5 -21          6.34          5.68         2.73 o                         
  -2   5 -22          0.22          3.20         2.53 o                         
  -2   5 -23          1.05          1.96         2.45 o                         
  -2   5 -24          0.83         -1.61         2.38 o                         
  -2   5 -25          0.13         -1.02         2.33 o                         
  -2   5 -26          1.85          0.03         2.62 o                         
  -2   5 -27          7.38          4.84         5.18 o                         
  -2   5 -28          3.30          3.14         1.75 o                         
  -2   5 -29          1.93          0.04         1.63 o                         
   2  -4 -30          0.05          0.08         1.55 o                         
   2  -4 -29          0.17         -0.55         1.75 o                         
   2  -4 -28         22.91         31.01         2.77 o                         
   2  -4 -27         10.40         13.53         2.95 o                         
   2  -4 -26          5.49         13.49         3.03 o                         
   2  -4 -25         10.12          9.65         3.35 o                         
   2  -4 -24         16.22         17.40         4.07 o                         
  -2   4  23         17.13         18.39         6.89 o                         
   2  -4 -22         27.10         34.30        10.76 o                         
  -2   4  21         16.58         20.25         5.60 o                         
  -2   4  20          3.35          6.26         5.79 o                         
  -2   4  19          5.02         -0.41         5.96 o                         
  -2   4  18         27.37         19.65         6.23 o                         
  -2   4  17          1.85          2.74         6.13 o                         
   2  -4 -16          2.79          2.06         5.69 o                         
   2  -4 -15         80.79         75.61         7.39 o                         
   2  -4 -14         58.84         70.78         4.97 o                         
  -2   4  13         31.90         27.19         7.29 o                         
  -2   4  12        547.28        581.20        18.15 o                         
  -2   4  11         25.24         25.85         8.29 o                         
   2  -4 -10        287.78        289.93        17.13 o                         
   2  -4  -9         38.45         42.01         4.34 o                         
   2  -4  -8        143.73        138.24         5.24 o                         
   2  -4  -7         11.08         12.57         5.60 o                         
   2  -4  -6        300.16        275.84         9.41 o                         
   2  -4  -5        243.09        246.15         9.13 o                         
   2  -4  -4        588.63        639.17        12.87 o                         
   2  -4  -3         59.90         37.74         5.85 o                         
  -2   4   2        251.42        218.81         7.38 o                         
  -2   4   1        363.51        351.61         9.76 o                         
   2  -4   0        289.19        295.51         9.29 o                         
   2  -4   1          7.32         30.42         4.94 o                         
   2  -4   2        264.85        270.41        10.27 o                         
   2  -4   3        315.14        375.74        11.26 o                         
   2  -4   4        261.30        279.40        11.68 o                         
   2  -4   5         88.64        111.87         8.69 o                         
   2  -4   6        630.36        674.34        16.98 o                         
   2  -4   7        250.48        290.28        12.01 o                         
   2  -4   8        296.98        310.19        12.34 o                         
  -2   4  -9         16.12         19.58         8.52 o                         
  -2   4 -10        146.12        143.04         6.98 o                         
  -2   4 -11         44.40         42.77         6.34 o                         
  -2   4 -12        315.08        311.03        15.34 o                         
   2  -4  13         24.64         35.86         3.40 o                         
   2  -4  14        521.44        609.13        31.60 o                         
   2  -4  15         21.68         21.00         3.20 o                         
  -2   4 -16         46.08         63.59         3.70 o                         
   2  -4  17         78.67         76.73         7.72 o                         
   2  -4  18          1.94          0.89         5.48 o                         
  -2   4 -19          1.25          2.89         4.67 o                         
  -2   4 -20         27.44         26.05         3.04 o                         
  -2   4 -21          3.44          3.66         4.08 o                         
  -2   4 -22          3.11          4.88         2.77 o                         
  -2   4 -23         16.74         13.17         4.69 o                         
  -2   4 -24         29.06         25.69         4.54 o                         
  -2   4 -25         16.36         14.67         2.96 o                         
  -2   4 -26         14.93         12.72         4.45 o                         
  -2   4 -27         10.34          7.55         2.73 o                         
  -2   4 -28          5.49          5.91         2.66 o                         
  -2   4 -29         10.25          7.33         2.32 o                         
  -2   4 -30         22.77         18.21         2.41 o                         
  -2   4 -31          1.92          0.41         2.01 o                         
  -2   4 -32          0.04          0.74         1.83 o                         
   2  -3 -31          1.49          0.49         2.14 o                         
   2  -3 -30          3.08          3.83         2.41 o                         
   2  -3 -29          8.99         13.38         4.39 o                         
  -2   3  28         14.19         22.69        12.31 o                         
   2  -3 -27          6.43          6.78         3.85 o                         
  -2   3  26          5.87          3.70         5.03 o                         
  -2   3  25         21.20         12.51         5.66 o                         
  -2   3  24          7.54         10.37         5.93 o                         
  -2   3  23         14.67         12.91         6.02 o                         
  -2   3  22        114.89        103.53         7.46 o                         
  -2   3  21        166.11        173.96         8.15 o                         
  -2   3  20         51.38         26.38         6.71 o                         
   2  -3 -19         20.49         16.82         7.75 o                         
   2  -3 -18         84.05         97.55        14.00 o                         
   2  -3 -17         13.91         19.58         6.87 o                         
  -2   3  16         38.24         40.63         8.09 o                         
  -2   3  15         83.84         87.02         7.45 o                         
  -2   3  14         29.95         24.86         5.95 o                         
  -2   3  13          8.17         13.04         5.20 o                         
  -2   3  12         31.42         26.82         6.69 o                         
   2  -3 -11         32.08         31.63         5.15 o                         
   2  -3 -10         58.63         53.21         5.60 o                         
   2  -3  -9         44.21         50.29         5.47 o                         
   2  -3  -8          3.88          0.97         4.16 o                         
   2  -3  -7        210.11        228.56         8.38 o                         
   2  -3  -6        377.76        353.44         9.65 o                         
   2  -3  -5        208.83        194.85         7.48 o                         
   2  -3  -4         33.34         21.34         4.12 o                         
   2  -3  -3         83.10         66.35         5.24 o                         
   2  -3  -2         36.43         29.09         4.34 o                         
   2  -3  -1        398.04        386.21         9.72 o                         
  -2   3   0        539.77        560.11        11.04 o                         
   2  -3   1        414.54        399.22        20.62 o                         
   2  -3   2        344.12        314.16        13.18 o                         
   2  -3   3         47.07         37.58         4.75 o                         
  -2   3  -4         94.18         96.67         6.26 o                         
  -2   3  -5         29.25         18.29         3.79 o                         
  -2   3  -6        153.11        130.76         5.91 o                         
   2  -3   7        534.51        554.66        14.07 o                         
   2  -3   8        160.03        162.46         9.05 o                         
   2  -3   9          3.29          5.71         5.53 o                         
   2  -3  10         31.00         33.70         6.73 o                         
   2  -3  11         50.57         52.49         7.28 o                         
   2  -3  12         45.37         46.17         7.47 o                         
   2  -3  13         23.17         24.02         6.92 o                         
   2  -3  14         12.12         17.56         3.13 o                         
   2  -3  15         23.43         26.60         5.20 o                         
   2  -3  16         88.83         93.60        10.78 o                         
   2  -3  17         40.61         39.02         4.71 o                         
   2  -3  18         10.86         14.81         5.21 o                         
   2  -3  19        102.16         95.63         7.36 o                         
   2  -3  20         17.35         19.93         3.81 o                         
  -2   3 -21         37.83         36.27         3.33 o                         
  -2   3 -22        195.62        213.10        11.37 o                         
  -2   3 -23        106.16        112.89         9.53 o                         
  -2   3 -24         11.82         12.02         3.21 o                         
  -2   3 -25          9.16         10.09         3.53 o                         
  -2   3 -26         18.66         16.80         3.25 o                         
  -2   3 -27          8.49          4.88         3.04 o                         
  -2   3 -28          9.53          6.30         2.59 o                         
  -2   3 -29         16.56         11.91         2.77 o                         
  -2   3 -30          8.03          5.76         2.62 o                         
  -2   3 -31          2.50          6.44         2.37 o                         
  -2   3 -32          1.23         -0.34         2.13 o                         
  -2   3 -33          0.35         -0.08         1.94 o                         
  -2   2  32          0.11          3.05         2.44 o                         
   2  -2 -31          9.41          7.76         2.38 o                         
  -2   2  30         36.99         38.85         4.91 o                         
   2  -2 -30         46.08         37.22         3.65 o                         
  -2   2  29          2.04          1.45         3.62 o                         
   2  -2 -29         21.10         19.52         3.83 o                         
  -2   2  28          5.99          6.03         3.97 o                         
  -2   2  27         36.71         28.66         5.57 o                         
  -2   2  26         59.53         63.74         6.38 o                         
  -2   2  25         32.08         26.45         6.37 o                         
  -2   2  24          0.80         -1.65         6.25 o                         
  -2   2  23         73.09         54.51         6.94 o                         
  -2   2  22         25.99         33.55         6.78 o                         
  -2   2  21        177.68        186.53        27.43 o                         
  -2   2  20        403.56        495.32        11.31 o                         
  -2   2  19        252.29        303.89        47.06 o                         
  -2   2  18         46.43         47.07        10.13 o                         
   2  -2 -17        102.67        107.54         7.92 o                         
  -2   2  16         15.76         21.84        11.56 o                         
   2  -2 -15         43.72         50.96         3.94 o                         
   2  -2 -14        285.18        297.95         9.70 o                         
   2  -2 -13        387.64        473.84        10.91 o                         
   2  -2 -12        269.92        277.88         8.52 o                         
   2  -2 -11        447.35        532.15         9.82 o                         
   2  -2 -10        529.68        578.77         9.63 o                         
   2  -2  -9        365.66        331.77         7.58 o                         
   2  -2  -8        510.22        544.02         8.14 o                         
   2  -2  -7        265.36        243.36         5.90 o                         
   2  -2  -6         31.84         41.67         3.59 o                         
   2  -2  -5         87.23         95.73         4.08 o                         
   2  -2  -4        203.16        191.25         4.80 o                         
   2  -2  -3         90.26         76.91         3.63 o                         
   2  -2  -2          6.50          7.21         2.71 o                         
  -2   2   1          5.62          3.85         3.18 o                         
  -2   2   0         53.88         45.96         3.53 o                         
  -2   2  -1         39.83         33.46         3.45 o                         
   2  -2   2          4.52          2.10         3.18 o                         
  -2   2  -3          6.46          5.27         3.90 o                         
  -2   2  -4        116.24        102.09         4.93 o                         
   2  -2   5        209.63        204.32         5.70 o                         
  -2   2  -6         78.02         73.08         4.46 o                         
   2  -2   7         21.65         20.12         3.86 o                         
   2  -2   8        373.43        380.92         8.47 o                         
   2  -2   9        377.13        379.02         8.72 o                         
   2  -2  10        538.44        573.12        10.47 o                         
   2  -2  11        583.16        650.56        11.22 o                         
   2  -2  12        317.24        321.25         9.17 o                         
   2  -2  13        383.34        399.91         9.94 o                         
   2  -2  14        367.88        412.26        10.68 o                         
  -2   2 -15         69.16         55.96         1.99 o                         
   2  -2  15        229.90        232.08         9.30 o                         
   2  -2  16         48.41         54.07         3.21 o                         
  -2   2 -17         22.85         18.69         4.89 o                         
   2  -2  18        123.39        110.70         6.08 o                         
   2  -2  19         51.31         50.15         3.74 o                         
   2  -2  20        221.39        256.61        26.78 o                         
  -2   2 -21        493.11        541.59        60.37 o                         
  -2   2 -22        121.64        148.26        13.42 o                         
  -2   2 -23         34.97         30.00         5.38 o                         
  -2   2 -24         51.35         57.27         3.88 o                         
  -2   2 -25          0.54          1.55         3.29 o                         
  -2   2 -26         28.15         26.20         3.63 o                         
  -2   2 -27         76.12         67.11        17.81 o                         
  -2   2 -28         25.85         23.89         7.89 o                         
  -2   2 -29          4.04          2.17         3.35 o                         
  -2   2 -30         29.66         23.40         3.46 o                         
  -2   2 -31         13.49         10.31         3.28 o                         
  -2   2 -31         38.41         34.56         2.99 o                         
  -2   2 -32          7.11          7.62         2.49 o                         
  -2   2 -33          0.68          0.28         1.66 o                         
  -2   2 -34          0.04         -1.54         1.54 o                         
   2  -1 -34          0.29         -0.20         2.56 o                         
   2  -1 -33          2.55          1.75         2.96 o                         
   2  -1 -32          2.03          1.89         3.33 o                         
  -2   1  31          9.76         16.58         4.52 o                         
  -2   1  30          3.23          0.30         4.30 o                         
  -2   1  29          5.19          1.85         5.31 o                         
  -2   1  28         44.83         37.16         6.28 o                         
  -2   1  27          8.22          4.25         6.20 o                         
  -2   1  26          3.60         15.91         6.50 o                         
  -2   1  25          1.42         -0.72         6.51 o                         
  -2   1  24          5.41          7.94         6.55 o                         
  -2   1  23         11.45          2.50         6.67 o                         
  -2   1  22         71.08         84.40         7.68 o                         
  -2   1  21         77.98         78.44         7.49 o                         
  -2   1  20         50.60         51.91         4.02 o                         
   2  -1 -19          3.05          2.97         7.51 o                         
   2  -1 -18          0.98          2.90         3.39 o                         
   2  -1 -17          6.46          8.60         3.37 o                         
  -2   1  16          0.10          0.15         3.11 o                         
   2  -1 -15         11.55          3.63         4.90 o                         
   2  -1 -14        289.59        414.27        12.50 o                         
   2  -1 -13        527.48        678.18        14.97 o                         
   2  -1 -12        132.13        171.31         8.18 o                         
   2  -1 -11        184.74        207.86         8.30 o                         
   2  -1 -10       1660.46       1967.96        20.90 o                         
   2  -1  -9        535.06        598.72        11.41 o                         
   2  -1  -8       1009.90       1207.80        14.64 o                         
   2  -1  -7        796.13        926.89        12.08 o                         
   2  -1  -6        929.15       1106.25        12.15 o                         
   2  -1  -5        127.06        146.91         4.79 o                         
   2  -1  -4        160.47        172.05         4.54 o                         
   2  -1  -3        735.31        810.20        17.32 o                         
  -2   1   2         10.89          9.14         3.26 o                         
  -2   1   1          0.86         -0.07         3.00 o                         
  -2   1   0       1776.13       1722.13        41.78 o                         
  -2   1  -1          1.19          1.47         3.18 o                         
  -2   1  -2         11.64         12.40         3.50 o                         
   2  -1   3        703.29        716.29         9.59 o                         
   2  -1   4        157.13        149.06         6.78 o                         
  -2   1  -5        128.94        129.25         9.29 o                         
   2  -1   6        923.22       1004.29        37.54 o                         
   2  -1   7        781.56        834.69        17.16 o                         
   2  -1   8       1011.51       1104.37        56.61 o                         
   2  -1   9        562.13        572.33        28.30 o                         
   2  -1  10       1667.28       1761.13       104.99 o                         
   2  -1  11        164.96        161.31         7.23 o                         
   2  -1  12        141.32        142.39         7.31 o                         
   2  -1  13        535.64        611.80        13.40 o                         
   2  -1  14        279.49        346.70        11.04 o                         
   2  -1  15         11.08         14.44         5.81 o                         
  -2   1 -16          0.07         -0.60         2.47 o                         
  -2   1 -17          5.79          6.48         2.91 o                         
  -2   1 -18          1.39          2.77         2.74 o                         
  -2   1 -19          2.14          3.25         2.84 o                         
  -2   1 -20         53.91         54.75         3.68 o                         
  -2   1 -21         72.83         76.33         3.79 o                         
  -2   1 -22         67.83         79.70         4.32 o                         
  -2   1 -23         11.05         10.44         5.09 o                         
  -2   1 -24          6.00          4.52         3.28 o                         
  -2   1 -25          1.20          1.87         3.53 o                         
  -2   1 -26          3.61          4.74         3.71 o                         
  -2   1 -27          6.31          3.80         3.69 o                         
  -2   1 -28         42.37         41.89         7.55 o                         
  -2   1 -29          4.83          3.18         3.45 o                         
  -2   1 -30          2.86          1.24         3.07 o                         
  -2   1 -31          9.34         12.92         3.27 o                         
  -2   1 -32          1.94          3.04         2.91 o                         
  -2   1 -33          2.74          0.27         2.61 o                         
  -2   0  34          0.15          1.64         2.27 o                         
  -2   0  33          3.90          4.14         2.79 o                         
  -2   0  32          2.78          1.05         3.22 o                         
  -2   0  31          1.27         -1.96         3.73 o                         
  -2   0  30          1.82          2.08         4.06 o                         
  -2   0  29          1.68         -2.17         4.42 o                         
  -2   0  28          9.30          6.42         4.76 o                         
  -2   0  27          0.47         -0.19         4.92 o                         
  -2   0  26         14.33         10.53         5.38 o                         
  -2   0  25          2.92          2.16         5.30 o                         
  -2   0  24          8.69          5.85         5.48 o                         
  -2   0  23          2.60          2.15         5.23 o                         
  -2   0  22          0.37         -0.64         2.75 o                         
  -2   0  22          4.97          5.30         6.55 o                         
  -2   0  21          1.02          0.17         3.59 o                         
  -2   0  21          5.61         -0.96         6.69 o                         
  -2   0  20         14.40         10.19         2.62 o                         
  -2   0  20         24.73         21.81         6.40 o                         
  -2   0  19          2.09          1.61         2.47 o                         
  -2   0  19          3.87          1.25         6.06 o                         
  -2   0  18          3.78          2.02         2.36 o                         
  -2   0  18          4.64         -0.46         5.63 o                         
  -2   0  17        194.56        223.21         4.25 o                         
  -2   0  16          1.46         13.33         5.47 o                         
  -2   0  15         11.36          5.81         2.68 o                         
  -2   0  14          6.68          2.93         2.69 o                         
  -2   0  13        190.38        200.62         5.44 o                         
  -2   0  12         19.35         22.59         3.50 o                         
  -2   0  11        272.66        237.60         5.63 o                         
  -2   0  10        207.82        220.24         5.56 o                         
  -2   0   9        507.40        460.58         7.43 o                         
  -2   0   8        153.88        160.51         5.29 o                         
  -2   0   7        281.88        357.06         4.15 o                         
  -2   0   7        337.50        384.63         6.96 o                         
  -2   0   6         46.77         44.62         2.23 o                         
  -2   0   6         54.32         51.61         4.48 o                         
  -2   0   5          1.13          1.73         1.85 o                         
  -2   0   5         91.11         85.57         5.30 o                         
  -2   0   4        514.96        670.31         6.33 o                         
  -2   0   4        915.43       1044.16        23.69 o                         
  -2   0   3        380.91        450.34         5.55 o                         
  -2   0   3        739.37        803.02        10.04 o                         
  -2   0   2        152.39        130.74         4.35 o                         
  -2   0   1         13.65         10.98         3.19 o                         
  -2   0   0         21.46         20.21         3.39 o                         
  -2   0  -1         11.18         10.14         3.49 o                         
  -2   0  -2        173.35        172.82         5.05 o                         
  -2   0  -3        532.04        552.66         8.28 o                         
  -2   0  -3        788.67        810.04         8.59 o                         
  -2   0  -4        941.35       1026.90        18.01 o                         
  -2   0  -5        133.56        143.99         4.82 o                         
  -2   0  -5        134.32        145.92         5.17 o                         
  -2   0  -6         11.21         12.52         3.25 o                         
  -2   0  -7         82.56        113.37         4.82 o                         
  -2   0  -8         28.54         39.14         3.79 o                         
  -2   0  -9        229.07        252.63         6.47 o                         
  -2   0 -10        176.73        238.11         6.48 o                         
  -2   0 -11        232.66        274.42         7.01 o                         
  -2   0 -12          0.12          1.99         3.26 o                         
  -2   0 -13         83.29        100.67         5.14 o                         
  -2   0 -14          2.21         -0.45         2.91 o                         
  -2   0 -15         53.60         49.48         4.35 o                         
  -2   0 -16          1.40          5.34         3.15 o                         
  -2   0 -17        191.49        241.10         3.79 o                         
  -2   0 -18          3.82          0.88         2.29 o                         
  -2   0 -19          2.65          1.92         1.64 o                         
  -2   0 -19          4.06          3.13         2.62 o                         
  -2   0 -20         25.03         20.25         2.97 o                         
  -2   0 -21          7.50          9.03         3.63 o                         
  -2   0 -22          7.08          5.27         3.08 o                         
  -2   0 -23          1.93          1.23         3.77 o                         
  -2   0 -24         11.17          8.27         3.68 o                         
  -2   0 -25         14.54         11.62         3.75 o                         
  -2   0 -26         18.42         21.19         5.27 o                         
  -2   0 -26         28.08         23.71         6.28 o                         
  -2   0 -27          2.47          1.69         3.99 o                         
  -2   0 -27          2.78         -2.15         2.71 o                         
  -2   0 -28          8.76          4.94         3.46 o                         
  -2   0 -29          1.13          0.27         2.97 o                         
  -2   0 -30          2.44          1.15         3.18 o                         
  -2   0 -31          0.23          1.11         2.32 o                         
  -2   0 -32          1.17         -0.25         3.71 o                         
  -2   0 -33          7.54          3.50         3.23 o                         
  -2   0 -34          1.26          0.83         2.74 o                         
  -2  -1  34          2.06          4.42         4.12 o                         
  -2  -1  33          6.89          1.80         3.80 o                         
  -2  -1  32          4.52          2.33         4.41 o                         
  -2  -1  31          0.47          3.20         4.71 o                         
  -2  -1  30          2.37          0.69         5.31 o                         
  -2  -1  29          0.69         -0.08         5.67 o                         
  -2  -1  28         33.56         30.00         6.53 o                         
  -2  -1  27         57.34         55.29         7.54 o                         
  -2  -1  26         11.23          5.28         6.75 o                         
  -2  -1  25         22.43         27.73         7.20 o                         
  -2  -1  24         84.69         89.99        18.49 o                         
  -2  -1  23         26.36         23.88         3.56 o                         
  -2  -1  22         16.87         19.37         4.14 o                         
  -2  -1  21         43.69         48.34         3.93 o                         
  -2  -1  20          1.01          4.11         3.22 o                         
  -2  -1  19         37.07         33.20         5.50 o                         
  -2  -1  18         63.74         67.14         3.34 o                         
  -2  -1  17         26.40         25.07         3.57 o                         
  -2  -1  16          6.88          7.75         3.83 o                         
  -2  -1  15          7.60          5.59         6.54 o                         
  -2  -1  14         54.22         42.66         8.21 o                         
  -2  -1  13         55.19         42.69         6.66 o                         
  -2  -1  12         56.16         34.75         5.04 o                         
  -2  -1  11        193.44        176.18         7.45 o                         
  -2  -1  10        394.80        424.69        36.61 o                         
  -2  -1   9        199.13        207.86         7.45 o                         
  -2  -1   8         24.54         22.40         3.43 o                         
  -2  -1   7        161.66        138.11        14.54 o                         
  -2  -1   6        493.39        518.99        26.73 o                         
  -2  -1   5        373.62        357.32        27.84 o                         
  -2  -1   4        255.02        258.44        15.92 o                         
  -2  -1   3         75.97         67.95         4.74 o                         
  -2  -1   2          8.69          8.74         3.63 o                         
  -2  -1   1         11.08          8.89         3.75 o                         
  -2  -1   0         15.95         11.33         3.95 o                         
  -2  -1  -1         11.62         13.75         3.96 o                         
  -2  -1  -2         75.96         64.30         5.17 o                         
  -2  -1  -3        220.78        202.34        34.98 o                         
  -2  -1  -4        519.88        484.00         9.19 o                         
  -2  -1  -5        339.91        303.44         7.99 o                         
  -2  -1  -6        231.00        230.03         7.36 o                         
  -2  -1  -7         36.22         41.58         4.62 o                         
  -2  -1  -8        282.62        341.92         9.17 o                         
  -2  -1  -9        268.32        272.99         8.79 o                         
  -2  -1 -10        245.43        261.35         8.95 o                         
  -2  -1 -11         75.41         65.57         5.99 o                         
  -2  -1 -12         61.73         54.63         5.67 o                         
  -2  -1 -13         38.53         33.31         5.29 o                         
  -2  -1 -14         10.91         14.01         4.73 o                         
  -2  -1 -15          4.66          7.42         4.00 o                         
  -2  -1 -16         32.98         42.35         9.42 o                         
  -2  -1 -17         56.26         64.44         7.40 o                         
  -2  -1 -18         40.56         38.05         4.90 o                         
  -2  -1 -19          1.22          1.87         2.91 o                         
  -2  -1 -20         56.38         47.15         6.55 o                         
  -2  -1 -21         18.06         18.24         4.48 o                         
  -2  -1 -22         35.79         27.91         6.65 o                         
  -2  -1 -23         57.70         55.07         5.44 o                         
  -2  -1 -24         32.49         28.08         5.05 o                         
  -2  -1 -25          8.02         11.45         6.34 o                         
  -2  -1 -26         82.26         79.56         9.03 o                         
  -2  -1 -27         22.80         40.06         5.30 o                         
  -2  -1 -28          1.00          3.45         4.90 o                         
  -2  -1 -29          2.18         -2.15         5.45 o                         
  -2  -1 -30          0.38         -3.05         5.25 o                         
  -2  -1 -31          4.43          3.12         3.97 o                         
  -2  -1 -32          4.82         10.51         3.75 o                         
  -2  -1 -33          2.81          9.56         3.71 o                         
  -2  -2  33          2.14          1.35         2.75 o                         
  -2  -2  32          4.99          4.52         3.17 o                         
  -2  -2  31          0.70          1.01         3.58 o                         
  -2  -2  30          1.93          1.50         3.97 o                         
  -2  -2  29         17.79          7.22         4.52 o                         
  -2  -2  28          2.60          4.43         4.45 o                         
  -2  -2  27          3.42          1.56         4.73 o                         
  -2  -2  26          1.36          0.51         5.12 o                         
  -2  -2  25          0.12          0.25         5.32 o                         
  -2  -2  24         23.80         22.75         5.68 o                         
   2   2 -22         31.62         40.58        15.05 o                         
  -2  -2  21         14.08         12.26         2.83 o                         
   2   2 -20          9.13          9.88         1.86 o                         
  -2  -2  20         17.58         12.58         3.02 o                         
  -2  -2  19          5.22         -4.06         4.06 o                         
  -2  -2  19          7.30          4.43         2.96 o                         
  -2  -2  18          3.62          0.21         3.62 o                         
  -2  -2  18          7.68          7.87         2.97 o                         
  -2  -2  17         11.92          3.96         3.46 o                         
  -2  -2  17         22.22         23.08         3.04 o                         
  -2  -2  16          4.00          1.50         3.29 o                         
  -2  -2  16          4.39          5.45         2.95 o                         
  -2  -2  15         16.43          3.18         3.67 o                         
  -2  -2  15         29.73         25.75         3.11 o                         
  -2  -2  14          0.05          1.00         3.26 o                         
  -2  -2  14          1.58         -0.46         2.80 o                         
  -2  -2  13          2.67          0.95         3.00 o                         
  -2  -2  12          2.48          0.98         3.38 o                         
  -2  -2  10         10.51          7.01         3.91 o                         
  -2  -2  10         25.30         37.70         3.58 o                         
  -2  -2   9          0.36          1.05         2.34 o                         
  -2  -2   9          3.43         11.56         3.32 o                         
  -2  -2   8         83.50         82.74        17.31 o                         
  -2  -2   8        138.28        155.27         5.05 o                         
  -2  -2   7          0.08         -0.45         2.73 o                         
  -2  -2   7          8.86          5.94         3.17 o                         
  -2  -2   6         14.36         11.16         2.83 o                         
  -2  -2   6         58.32         79.26         5.17 o                         
  -2  -2   5        583.52        660.85        26.41 o                         
  -2  -2   4        208.30        200.65        12.43 o                         
  -2  -2   3         12.89         18.30         3.82 o                         
  -2  -2   2        323.33        355.86         8.17 o                         
  -2  -2   1         15.93         31.20         4.46 o                         
  -2  -2   0        389.16        436.66         8.22 o                         
  -2  -2  -1         11.26         14.67         3.38 o                         
  -2  -2  -1         14.83         21.57         4.63 o                         
  -2  -2  -2        171.99        186.70        20.33 o                         
  -2  -2  -3        564.27        660.36        20.47 o                         
  -2  -2  -4         65.25         65.70         4.51 o                         
  -2  -2  -5         13.03         21.42         3.64 o                         
  -2  -2  -6         81.31        104.72         5.04 o                         
  -2  -2  -7          4.55          7.20         3.11 o                         
  -2  -2  -8         21.96         21.25         3.41 o                         
  -2  -2  -9         23.16         20.32         3.63 o                         
  -2  -2 -10          3.85          1.17         3.06 o                         
  -2  -2 -11          1.03          1.82         3.29 o                         
  -2  -2 -12          2.27          0.92         3.50 o                         
  -2  -2 -12          2.31          0.20         3.75 o                         
  -2  -2 -13         19.73         20.49         3.88 o                         
  -2  -2 -13         30.80         33.42         6.97 o                         
  -2  -2 -14          0.57          1.55         3.76 o                         
  -2  -2 -14          3.27          5.41         4.13 o                         
  -2  -2 -15         15.30         19.92         4.41 o                         
  -2  -2 -15         23.33         28.57         4.47 o                         
  -2  -2 -16          6.03          4.46         4.18 o                         
  -2  -2 -16          8.47         10.93         8.60 o                         
  -2  -2 -17          3.10         -0.89         4.83 o                         
  -2  -2 -17          6.61          6.65         4.58 o                         
  -2  -2 -18         12.55         18.67         5.56 o                         
  -2  -2 -18         18.70         18.57         5.32 o                         
  -2  -2 -19         11.38         13.46         5.19 o                         
  -2  -2 -20         59.97         68.05        12.25 o                         
  -2  -2 -21        182.02        180.79        21.01 o                         
  -2  -2 -22         50.20         43.35         9.48 o                         
  -2  -2 -23         19.26         13.51         4.98 o                         
  -2  -2 -24         10.75         12.41         4.74 o                         
  -2  -2 -25          3.34          6.34         4.54 o                         
  -2  -2 -26          1.76          1.27         4.38 o                         
  -2  -2 -27         23.82         18.44         6.35 o                         
  -2  -2 -28          1.03          1.44         3.05 o                         
  -2  -2 -29          0.11          0.08         4.00 o                         
  -2  -2 -30          9.93         15.57         3.68 o                         
  -2  -2 -31          1.71          3.52         3.26 o                         
  -2  -2 -32          4.28          7.90         2.82 o                         
  -2  -3  32          1.46         -2.40         3.39 o                         
  -2  -3  31          3.69          3.65         3.99 o                         
  -2  -3  30          0.45          5.58         4.46 o                         
  -2  -3  29          0.47          2.15         4.90 o                         
  -2  -3  28          7.81          4.35         5.60 o                         
  -2  -3  27          8.29          5.41         5.77 o                         
  -2  -3  26          3.02          3.36         6.07 o                         
  -2  -3  24          3.51          5.52         2.61 o                         
  -2  -3  23          3.46          2.72         2.80 o                         
  -2  -3  22         16.21         17.72         3.21 o                         
  -2  -3  21          1.76          3.52         3.06 o                         
  -2  -3  20          0.67          0.56         3.31 o                         
  -2  -3  19          2.00          0.24         3.29 o                         
  -2  -3  18         26.92         17.75         7.78 o                         
  -2  -3  17         88.69         68.25        29.21 o                         
  -2  -3  16         93.56         83.79        19.21 o                         
  -2  -3  15         32.86         37.00         3.69 o                         
  -2  -3  14        151.48        161.28         5.27 o                         
  -2  -3  13        195.90        206.70         5.45 o                         
  -2  -3  12         81.83         79.27         4.04 o                         
  -2  -3  11        176.91        170.18         7.42 o                         
  -2  -3  10        118.36        129.14        17.27 o                         
  -2  -3   9        164.38        161.25        17.68 o                         
  -2  -3   8         99.87         96.88        17.08 o                         
  -2  -3   7         11.43         10.87         3.79 o                         
  -2  -3   6         27.06         29.25         7.13 o                         
  -2  -3   5         24.72         21.76         4.96 o                         
  -2  -3   4        125.59        107.27         7.16 o                         
  -2  -3   3         59.12         70.67         6.46 o                         
  -2  -3   2        256.35        260.42         9.72 o                         
  -2  -3   1          2.85          0.54         4.28 o                         
  -2  -3   0        266.12        269.66        16.16 o                         
  -2  -3  -1         58.89         71.75         6.49 o                         
  -2  -3  -2        119.61        122.14         7.41 o                         
  -2  -3  -3         25.68         20.74         5.10 o                         
  -2  -3  -4         27.24         32.38         5.44 o                         
  -2  -3  -5         12.57         16.13         4.83 o                         
  -2  -3  -6         99.84         92.77         5.22 o                         
  -2  -3  -7        163.85        184.71         8.54 o                         
  -2  -3  -8        128.77        142.12        12.98 o                         
  -2  -3  -9        196.97        165.24        14.23 o                         
  -2  -3 -10         85.03         83.63        12.57 o                         
  -2  -3 -11        207.69        230.91        14.36 o                         
  -2  -3 -12        166.47        174.04         9.29 o                         
  -2  -3 -13         34.92         40.80         7.50 o                         
  -2  -3 -14         95.48        102.79         7.36 o                         
  -2  -3 -15        101.96        108.60        15.04 o                         
  -2  -3 -16         29.98         23.99         6.64 o                         
  -2  -3 -17          2.49          4.48         4.68 o                         
  -2  -3 -18          0.90         -1.26         4.94 o                         
  -2  -3 -19          1.23          0.67         4.62 o                         
  -2  -3 -20         16.78         20.53         5.50 o                         
  -2  -3 -21          4.01          6.76         5.09 o                         
  -2  -3 -22          4.29          7.30         4.86 o                         
  -2  -3 -23          1.07          1.10         4.60 o                         
  -2  -3 -24          3.47          5.10         5.17 o                         
  -2  -3 -25          9.05          8.12         4.53 o                         
  -2  -3 -26          8.39          6.85         4.33 o                         
  -2  -3 -27          0.32          1.05         3.79 o                         
  -2  -3 -28          0.37         -0.99         3.46 o                         
  -2  -3 -29          3.55          6.76         3.14 o                         
  -2  -3 -30          1.37          2.07         3.09 o                         
  -2  -4  30          1.13         -0.33         2.76 o                         
  -2  -4  29          0.53         -1.03         3.24 o                         
  -2  -4  28          8.78          3.83         3.73 o                         
  -2  -4  27          8.38          4.40         5.21 o                         
  -2  -4  26         30.62         24.59         5.83 o                         
  -2  -4  24          7.73          5.49         2.06 o                         
  -2  -4  23          1.13          0.14         2.09 o                         
  -2  -4  22          0.12          1.30         2.93 o                         
  -2  -4  21         28.08         25.32         3.34 o                         
  -2  -4  20        133.10        128.37         4.61 o                         
  -2  -4  19        270.11        256.50         5.46 o                         
  -2  -4  18        173.56        147.78         4.90 o                         
  -2  -4  17         20.15         14.50         3.82 o                         
  -2  -4  16         72.00         68.98         4.30 o                         
  -2  -4  15         30.72         37.43         4.21 o                         
  -2  -4  14         19.01         22.05         3.92 o                         
  -2  -4  13        215.50        214.51         5.58 o                         
  -2  -4  12        216.74        214.56         5.61 o                         
  -2  -4  11         10.13         14.17         4.77 o                         
  -2  -4  10         84.59        103.60         8.36 o                         
  -2  -4   9        123.52         90.29         6.26 o                         
  -2  -4   9        126.33        147.79        27.10 o                         
  -2  -4   8          2.34         -2.35         3.75 o                         
  -2  -4   8         13.92         13.47         3.50 o                         
  -2  -4   7          2.35          0.29         3.65 o                         
  -2  -4   7         16.89         18.64         3.90 o                         
  -2  -4   6         25.99         20.59         5.08 o                         
  -2  -4   5         34.13         42.23         8.62 o                         
  -2  -4   4         63.66         70.97        12.94 o                         
   2   4  -3        130.49        214.94        36.46 o                         
   2   4  -2        213.39        235.62        23.26 o                         
   2   4  -1        148.50        220.40        41.67 o                         
  -2  -4   0        193.65        225.50        41.69 o                         
  -2  -4  -1         49.96         68.10         5.34 o                         
  -2  -4  -2         47.40         65.07         7.30 o                         
  -2  -4  -3         24.02         27.28         4.69 o                         
  -2  -4  -4         21.58         20.38         4.43 o                         
  -2  -4  -4         23.17         30.25         4.38 o                         
  -2  -4  -5         18.77         19.31         4.84 o                         
  -2  -4  -6         87.40        143.13        28.05 o                         
  -2  -4  -7        124.77        183.44        33.51 o                         
  -2  -4  -8          8.31          9.41         4.93 o                         
  -2  -4  -9          4.66          3.85         5.38 o                         
  -2  -4  -9        148.57        240.21        22.37 o                         
  -2  -4 -10        319.73        294.16         9.56 o                         
  -2  -4 -10        319.78        349.22        32.24 o                         
  -2  -4 -11         12.86         20.04         7.87 o                         
  -2  -4 -12         23.30         44.23         5.29 o                         
  -2  -4 -13         66.07         85.57        18.58 o                         
  -2  -4 -14         26.62         27.26         6.63 o                         
  -2  -4 -15        126.22        159.28         8.56 o                         
  -2  -4 -16        334.66        379.77        24.58 o                         
  -2  -4 -17        125.46        180.54        11.51 o                         
  -2  -4 -18         34.01         32.92         5.31 o                         
  -2  -4 -19          0.13          1.48         4.66 o                         
  -2  -4 -20          1.44          2.08         4.47 o                         
  -2  -4 -21          7.63         11.39         4.44 o                         
  -2  -4 -22         36.10         45.51         5.83 o                         
  -2  -4 -23         39.98         42.67         4.36 o                         
  -2  -4 -24         10.95         10.92         3.86 o                         
  -2  -4 -25          6.02          6.63         3.47 o                         
  -2  -4 -26          8.70          7.20         2.48 o                         
  -2  -4 -26          9.06          4.27         3.23 o                         
  -2  -4 -27          1.74          2.59         2.21 o                         
  -2  -5  27          2.13         -1.75         3.72 o                         
  -2  -5  26          3.85          7.80         4.21 o                         
  -2  -5  25         14.63          3.63         4.71 o                         
  -2  -5  24         25.09         20.10         2.36 o                         
  -2  -5  23         19.76         17.29         2.51 o                         
  -2  -5  22          1.07         -0.48         2.60 o                         
  -2  -5  21         45.52         38.05         3.31 o                         
  -2  -5  20         38.64         39.53         3.63 o                         
  -2  -5  19          1.10         -0.58         3.21 o                         
  -2  -5  18         52.84         42.42         4.13 o                         
  -2  -5  17         61.24         57.44         4.36 o                         
  -2  -5  16          3.59          5.23         3.60 o                         
  -2  -5  15         49.48         51.18         4.66 o                         
  -2  -5  14         51.22         46.54         4.60 o                         
  -2  -5  13          7.70          6.08         3.81 o                         
  -2  -5  12          4.13          0.08         3.45 o                         
  -2  -5  11          4.14          3.78         3.83 o                         
  -2  -5  10          2.56          0.15         4.13 o                         
   2   5  -9         11.63          6.84         3.84 o                         
   2   5  -8         11.03         12.62         5.25 o                         
   2   5  -7          5.51          9.11         4.14 o                         
   2   5  -6          3.98          6.88         3.88 o                         
   2   5  -5          4.09          6.45         3.80 o                         
   2   5  -4          3.45          5.31         3.87 o                         
   2   5  -3         40.33         30.35         4.62 o                         
   2   5  -2         48.54         40.30         6.87 o                         
   2   5  -1         34.06         35.38         9.83 o                         
   2   5   0         29.07         25.38         4.17 o                         
   2   5   1          4.97          9.81         3.94 o                         
   2   5   2          3.29          4.42         3.95 o                         
  -2  -5  -3          5.90          1.05         3.62 o                         
  -2  -5  -4          4.88          3.67         3.77 o                         
  -2  -5  -5         14.68         15.68         3.77 o                         
  -2  -5  -6         10.08          8.05         4.59 o                         
  -2  -5  -7          3.51          4.99         4.25 o                         
  -2  -5  -8          3.01          5.77         4.58 o                         
  -2  -5  -9          6.08          8.22         4.72 o                         
  -2  -5 -10         10.57         12.38         4.76 o                         
  -2  -5 -11         48.60         54.19         5.13 o                         
  -2  -5 -12         37.89         50.79         5.38 o                         
  -2  -5 -13          4.02          0.88         4.12 o                         
  -2  -5 -14         58.19         66.98         5.53 o                         
  -2  -5 -15         50.34         64.97         5.32 o                         
  -2  -5 -16          0.92          3.42         4.38 o                         
  -2  -5 -17         40.25         54.90         5.12 o                         
  -2  -5 -18         40.72         53.47         4.81 o                         
  -2  -5 -19          0.80         -1.53         3.96 o                         
  -2  -5 -20         14.97         19.47         3.99 o                         
  -2  -5 -21         31.95         29.33         4.02 o                         
  -2  -5 -22         10.02         13.74         3.40 o                         
  -2  -5 -23          5.02          3.62         3.09 o                         
  -2  -5 -24          2.11         -0.25         2.71 o                         
  -2  -6  22          0.89         -0.20         1.97 o                         
  -2  -6  21          3.72          1.46         2.19 o                         
  -2  -6  20         20.50         18.58         2.56 o                         
  -2  -6  19         12.14          9.59         2.81 o                         
  -2  -6  18         57.08         62.15         3.46 o                         
  -2  -6  17          3.39          0.77         2.99 o                         
  -2  -6  16         16.43         12.40         3.21 o                         
  -2  -6  15          5.26          7.93         3.32 o                         
  -2  -6  14         11.60          8.57         3.42 o                         
  -2  -6  13         22.66         18.44         3.75 o                         
  -2  -6  12         14.41         13.24         3.69 o                         
  -2  -6  11          4.21         -0.01         3.49 o                         
  -2  -6  10         33.03         42.52         4.21 o                         
  -2  -6   9         20.13         26.09         3.89 o                         
  -2  -6   8         30.65         46.01         4.46 o                         
   2   6  -7         21.67         58.18        32.43 o                         
   2   6  -6        150.72        176.37        33.09 o                         
   2   6  -5         21.02         79.99        71.34 o                         
   2   6  -4        106.80        107.58        13.03 o                         
   2   6  -3         23.26         33.42        21.02 o                         
   2   6  -2          2.33          6.51         4.50 o                         
   2   6  -1         19.48         37.62         8.59 o                         
   2   6   0         85.75         94.62        18.95 o                         
   2   6   1         14.17        106.54        16.96 o                         
   2   6   2        164.42        175.92        39.12 o                         
   2   6   3         28.89         50.47         7.33 o                         
   2   6   4         38.42         45.62         7.95 o                         
   2   6   5         26.75         29.87         6.49 o                         
   2   6   6         36.88         37.60         3.90 o                         
   2   6   7          3.96          1.02         3.44 o                         
   2   6   8         14.47         14.69         4.61 o                         
   2   6   9         20.30         22.53         5.02 o                         
   2   6  10          9.48         11.51         3.40 o                         
  -2  -6 -11          5.14         11.55         3.68 o                         
  -2  -6 -12         15.82         22.34         3.84 o                         
  -2  -6 -13          2.52          2.56         3.44 o                         
  -2  -6 -14         55.81         74.22         4.02 o                         
  -2  -6 -15          8.44          9.99         3.29 o                         
  -2  -6 -16         21.55         28.31         3.37 o                         
  -2  -6 -17          4.06          8.56         2.96 o                         
  -2  -6 -18          1.02         -0.13         2.77 o                         
   2   6  19          0.40          1.00         4.35 o                         
  -2  -6 -20          7.56          2.45         1.82 o                         
  -2  -7  17          0.17         -1.12         1.80 o                         
  -2  -7  16         10.46         11.84         2.19 o                         
  -2  -7  15          4.30          4.25         2.20 o                         
  -2  -7  14          3.00          3.39         2.29 o                         
  -2  -7  13          0.23          0.86         2.43 o                         
  -2  -7  12          0.06         -0.66         2.54 o                         
  -2  -7  11          2.38          1.78         2.63 o                         
  -2  -7  10          2.78          0.39         2.44 o                         
  -2  -7   9         10.86         11.97         2.88 o                         
  -2  -7   8          5.80          4.40         2.76 o                         
  -2  -7   7          0.46         -0.83         2.66 o                         
  -2  -7   6          0.81         -2.80         2.80 o                         
  -2  -7   5         10.78          7.48         2.83 o                         
  -2  -7   4          5.01          1.09         2.30 o                         
   2   7  -3          7.44         15.57         2.94 o                         
   2   7  -2         49.07         36.23         3.17 o                         
   2   7  -1          5.01         22.68         3.03 o                         
   2   7   0          3.37          5.20         2.81 o                         
   2   7   1         10.04          9.33         2.78 o                         
   2   7   2          1.20          8.57         2.73 o                         
   2   7   3          0.67         -0.75         2.62 o                         
   2   7   4          7.81          5.53         2.64 o                         
   2   7   5         12.29         10.22         2.65 o                         
   2   7   6          1.87          2.82         2.46 o                         
   2   7   7          2.26          3.04         2.38 o                         
   2   7   8          0.05          2.49         2.09 o                         
   2   7   9          0.21         -0.83         2.21 o                         
   2   7  10          2.63          3.17         2.03 o                         
   2   7  11          4.48          1.52         2.07 o                         
   2   7  12         13.15         14.93         1.97 o                         
  -3   8   9         99.02         81.15         2.32 o                         
  -3   8   8         41.60         62.10         2.32 o                         
  -3   8   7         52.41         59.67         2.48 o                         
  -3   8   6          9.32         18.29         2.28 o                         
  -3   8   5         18.36         17.78         1.53 o                         
  -3   8   4         15.99         17.57         1.73 o                         
  -3   8   3          7.66          8.58         1.70 o                         
  -3   8   2          8.37         14.38         1.76 o                         
  -3   8   1         28.40         20.31         1.99 o                         
  -3   8   0          1.56          7.81         1.87 o                         
  -3   8  -1          9.07          8.68         1.89 o                         
  -3   8  -2          5.50          7.72         1.88 o                         
  -3   8  -3         10.26         11.09         1.93 o                         
  -3   8  -4          2.31         16.46         1.96 o                         
  -3   8  -5         33.40         27.41         2.13 o                         
  -3   8  -6          6.18         12.55         2.05 o                         
  -3   8  -7          5.89          6.28         1.99 o                         
  -3   8  -8         17.61         24.00         2.07 o                         
  -3   8  -9         14.01         18.20         1.98 o                         
  -3   8 -10          7.03         11.36         1.90 o                         
  -3   8 -11         63.26         71.21         2.19 o                         
  -3   8 -12         28.10         37.16         1.97 o                         
  -3   8 -13         78.32         59.47         1.98 o                         
  -3   7  17          2.29          2.73         1.77 o                         
  -3   7  16          0.73          3.48         1.98 o                         
  -3   7  15          0.86          3.94         2.10 o                         
  -3   7  14          1.62         -0.47         2.39 o                         
  -3   7  13          5.25          5.04         2.43 o                         
  -3   7  12         10.79          7.79         2.63 o                         
  -3   7  11         12.88         13.25         2.18 o                         
  -3   7  10         11.62         12.25         2.33 o                         
  -3   7   9          0.30          0.43         1.94 o                         
  -3   7   8         34.94         23.64         3.26 o                         
  -3   7   7         95.39         77.85         3.35 o                         
  -3   7   6         33.46         28.41         2.96 o                         
  -3   7   5         22.85         19.26         2.88 o                         
  -3   7   4        145.25        116.18         4.00 o                         
  -3   7   3        113.36         98.17         6.95 o                         
  -3   7   2          5.05         16.56         3.10 o                         
  -3   7   1         55.62         54.05         3.60 o                         
  -3   7   0         59.34         55.78         3.65 o                         
  -3   7  -1         26.12         24.09         5.14 o                         
  -3   7  -2         17.61         20.91         4.29 o                         
  -3   7  -3         71.52         66.07         3.46 o                         
  -3   7  -4         37.86         46.06         3.27 o                         
  -3   7  -5          3.40         12.66         3.07 o                         
  -3   7  -6         96.08        100.14         3.90 o                         
  -3   7  -7        113.43        119.42         4.02 o                         
  -3   7  -8         19.92         16.76         3.07 o                         
  -3   7  -9         41.87         38.19         3.18 o                         
  -3   7 -10         78.45         72.68         3.44 o                         
  -3   7 -11         23.63         18.25         2.90 o                         
  -3   7 -12          0.43          0.07         2.09 o                         
  -3   7 -13          9.78          9.79         2.64 o                         
  -3   7 -14         13.16         10.49         2.47 o                         
  -3   7 -15         15.45         12.39         2.35 o                         
  -3   7 -16          3.97          5.49         2.18 o                         
  -3   7 -17          2.03          3.60         1.95 o                         
  -3   7 -18          0.92          1.40         1.75 o                         
  -3   6  22          0.57          0.75         1.27 o                         
   3  -6 -21          1.26         -0.24         1.44 o                         
   3  -6 -20          6.56          5.26         1.65 o                         
   3  -6 -19          0.02          0.90         1.70 o                         
   3  -6 -18          1.16          1.36         2.31 o                         
   3  -6 -17         29.43         27.16         2.66 o                         
   3  -6 -16          2.55          2.67         2.46 o                         
  -3   6  15         18.83         21.83         2.27 o                         
  -3   6  14          1.06         -0.55         2.26 o                         
  -3   6  13          0.19          0.56         2.34 o                         
  -3   6  12         14.18          5.36         2.32 o                         
  -3   6  11         38.15         34.89         2.61 o                         
  -3   6  10         49.30         55.41         2.88 o                         
  -3   6   9         50.14         43.81         3.02 o                         
  -3   6   8         23.22         20.88         2.88 o                         
  -3   6   7         22.38         25.78         2.94 o                         
  -3   6   6         11.53         33.92         3.10 o                         
  -3   6   5        178.39        168.82        15.03 o                         
  -3   6   4         16.51         93.90        39.29 o                         
  -3   6   3        209.74        194.85        13.63 o                         
  -3   6   2         29.32         44.25         3.84 o                         
  -3   6   1          2.67          5.53         3.51 o                         
  -3   6   0          1.56          7.33         7.73 o                         
  -3   6  -1         33.60         27.60         3.71 o                         
  -3   6  -2          1.23          5.02         3.56 o                         
  -3   6  -3          1.94          0.95         3.34 o                         
  -3   6  -4         21.46         39.68        30.42 o                         
  -3   6  -5        188.18        203.61        10.97 o                         
  -3   6  -6         23.40        123.41         3.94 o                         
  -3   6  -7        204.93        201.62         4.57 o                         
  -3   6  -8         17.08         28.45         3.42 o                         
  -3   6  -9         21.85         27.38         3.43 o                         
  -3   6 -10         18.24         29.93         3.38 o                         
  -3   6 -11         48.39         60.22         3.56 o                         
  -3   6 -12         57.69         53.97         3.43 o                         
  -3   6 -13         49.33         45.60         2.40 o                         
  -3   6 -14         17.89         15.24         2.05 o                         
  -3   6 -15          0.20          0.51         1.87 o                         
  -3   6 -16          0.71          6.23         2.10 o                         
  -3   6 -17         11.24          7.94         2.15 o                         
  -3   6 -17         18.82         21.77         1.58 o                         
  -3   6 -18          3.44         -0.90         1.89 o                         
  -3   6 -18          3.59          4.72         1.51 o                         
  -3   6 -19         31.99         21.68         1.58 o                         
  -3   6 -20          1.66         -0.83         1.38 o                         
  -3   6 -21          0.03          0.81         1.07 o                         
  -3   6 -22          6.50          3.27         1.07 o                         
   3  -5 -25          4.94          5.61         1.97 o                         
   3  -5 -24         35.76         39.10         2.22 o                         
   3  -5 -23          0.32          1.09         2.25 o                         
   3  -5 -22          1.17          0.87         2.03 o                         
   3  -5 -21          4.40          2.67         2.59 o                         
   3  -5 -20          0.63          0.35         2.75 o                         
   3  -5 -19          1.16         -0.61         2.76 o                         
   3  -5 -18         41.71         44.19         3.57 o                         
   3  -5 -17          0.17          1.24         2.15 o                         
   3  -5 -16          4.85          2.85         2.63 o                         
   3  -5 -15         67.38         72.12        13.27 o                         
  -3   5  14          2.25          1.21         2.80 o                         
  -3   5  13         15.70         14.55         3.10 o                         
  -3   5  12          6.55          5.30         2.87 o                         
  -3   5  11          3.37          2.90         2.86 o                         
  -3   5  10          6.89          4.50         3.09 o                         
  -3   5   9          6.36          5.27         3.27 o                         
  -3   5   8         10.46          8.18         3.21 o                         
  -3   5   7         20.07         18.63         3.57 o                         
  -3   5   6         71.55         59.35         4.20 o                         
  -3   5   5        275.55        205.27         4.54 o                         
  -3   5   4          8.05          0.23         2.85 o                         
  -3   5   3        195.30        157.84         4.19 o                         
  -3   5   2          0.54          6.92         2.85 o                         
  -3   5   1         36.37         24.93         3.02 o                         
  -3   5   0         23.59         26.04         2.93 o                         
  -3   5  -1        331.41        312.08        56.94 o                         
  -3   5  -2         17.07         17.09         3.49 o                         
  -3   5  -3         29.72         24.84         3.24 o                         
  -3   5  -4          0.54          0.28         2.70 o                         
  -3   5  -5        200.12        190.68         4.68 o                         
  -3   5  -6          7.34          4.03         3.07 o                         
  -3   5  -7        286.67        266.50         9.31 o                         
  -3   5  -8         85.79         55.62         3.57 o                         
  -3   5  -9         22.35         20.38         3.05 o                         
  -3   5 -10          9.20          7.62         2.88 o                         
  -3   5 -11          6.42          5.68         2.78 o                         
  -3   5 -12          7.36          4.40         2.53 o                         
  -3   5 -13          3.67          2.81         2.76 o                         
  -3   5 -14          6.12          5.15         2.61 o                         
  -3   5 -15         16.57         19.12         2.62 o                         
  -3   5 -16          2.24          2.40         2.17 o                         
  -3   5 -17         63.68         76.12         2.82 o                         
  -3   5 -18          3.33          2.10         1.67 o                         
  -3   5 -19          0.20         -0.42         1.89 o                         
  -3   5 -20         39.77         36.12         2.22 o                         
  -3   5 -21          1.72         -0.26         1.78 o                         
  -3   5 -22          0.91         -0.32         1.77 o                         
  -3   5 -23          3.89          0.28         1.41 o                         
  -3   5 -24          0.92         -0.61         1.65 o                         
  -3   5 -25          0.34         -0.26         1.68 o                         
  -3   5 -26         35.64         32.77         1.94 o                         
  -3   5 -27          5.85          1.65         1.32 o                         
   3  -4 -28          0.46          0.92         1.36 o                         
   3  -4 -27          0.23          0.49         1.56 o                         
   3  -4 -26          0.38          0.04         1.81 o                         
   3  -4 -25          7.58          8.10         2.13 o                         
   3  -4 -24          0.83          0.74         2.15 o                         
  -3   4  23         30.55         23.24         4.75 o                         
  -3   4  22          0.05          0.14         1.54 o                         
  -3   4  22          3.81          2.61         4.87 o                         
  -3   4  21          0.64          0.06         1.68 o                         
  -3   4  21          8.17          8.56         5.08 o                         
  -3   4  20         16.22         17.71         1.99 o                         
  -3   4  20         19.20         14.55         5.52 o                         
  -3   4  19         12.17          5.32         2.05 o                         
  -3   4  19         16.44         15.63         5.72 o                         
  -3   4  18          2.50          1.58         2.10 o                         
  -3   4  18          7.45          2.99         5.71 o                         
  -3   4  17          3.52          4.11         3.71 o                         
  -3   4  16         20.34         15.81         3.93 o                         
  -3   4  15         54.74         57.23         4.39 o                         
  -3   4  14         61.21         56.64         7.95 o                         
  -3   4  13         21.49         19.42         4.27 o                         
  -3   4  12         27.08         31.67         4.40 o                         
  -3   4  11         69.59         57.58        11.24 o                         
  -3   4  10         98.32         96.66        26.56 o                         
  -3   4   9         76.68         79.37         7.59 o                         
  -3   4   8         13.17         14.81         5.49 o                         
  -3   4   7          2.84          4.48         4.05 o                         
  -3   4   6         13.63         13.34         4.17 o                         
  -3   4   5         51.57         49.84        20.43 o                         
  -3   4   4         86.15         84.88         8.50 o                         
  -3   4   3         34.89         46.43         4.22 o                         
  -3   4   2         40.21         38.08         4.16 o                         
  -3   4   1        179.74        193.56         4.55 o                         
  -3   4   0        289.10        521.28        51.44 o                         
  -3   4  -1        403.89        414.10        95.44 o                         
  -3   4  -2        229.22        173.05         4.39 o                         
  -3   4  -3         27.11         28.89         3.21 o                         
  -3   4  -4         25.24         41.20         3.41 o                         
  -3   4  -5         70.42        101.81         3.62 o                         
  -3   4  -6         76.14         61.82         3.57 o                         
  -3   4  -7         14.35         14.38         5.29 o                         
  -3   4  -8          3.00          4.46         2.98 o                         
  -3   4  -9         10.92         15.32         3.45 o                         
  -3   4 -10         72.43         73.62         3.49 o                         
  -3   4 -11        126.97        121.94         3.68 o                         
  -3   4 -12         72.84         62.76         3.34 o                         
  -3   4 -13         27.45         32.09         2.98 o                         
  -3   4 -14         30.75         25.57         2.93 o                         
  -3   4 -15         52.25         71.39         3.24 o                         
  -3   4 -16         69.49         66.81         3.15 o                         
  -3   4 -17         23.72         19.50         2.74 o                         
  -3   4 -18          5.11          6.71         2.44 o                         
  -3   4 -19          9.04         10.84         2.48 o                         
  -3   4 -20         14.54         16.35         2.39 o                         
  -3   4 -21         15.35         16.29         2.33 o                         
  -3   4 -22         11.61         10.33         2.21 o                         
  -3   4 -23          5.62          2.53         2.15 o                         
  -3   4 -24          1.12          1.85         1.68 o                         
  -3   4 -25         27.98         25.44         1.94 o                         
  -3   4 -26          0.94          1.25         1.61 o                         
  -3   4 -27          3.20          4.06         1.45 o                         
  -3   4 -28          1.69          0.52         1.46 o                         
  -3   4 -29          0.48          0.73         1.35 o                         
   3  -3 -29          5.84          7.08         2.00 o                         
  -3   3  28          5.11          4.03         3.36 o                         
  -3   3  27         13.80         11.63         3.91 o                         
  -3   3  26         16.77         13.69         4.38 o                         
  -3   3  25         18.28         12.22         3.91 o                         
  -3   3  24         10.40          7.80         4.15 o                         
  -3   3  23         19.50         16.24         3.33 o                         
  -3   3  22         21.74         17.19         3.50 o                         
  -3   3  21          5.31          4.31         5.19 o                         
  -3   3  20         34.05         33.98         6.53 o                         
  -3   3  19         11.47          8.02         6.19 o                         
  -3   3  18         20.58         16.77         6.59 o                         
  -3   3  17         68.16         56.82         7.23 o                         
  -3   3  16         22.44         19.53         6.58 o                         
  -3   3  15        134.31        120.55         8.05 o                         
  -3   3  14        239.93        247.24         9.24 o                         
  -3   3  13         19.36         19.03         5.43 o                         
  -3   3  12        142.27        170.36         8.31 o                         
  -3   3  11        537.48        520.32        10.90 o                         
  -3   3  10        312.57        375.86         7.75 o                         
  -3   3   9         54.29         49.75         6.10 o                         
  -3   3   8          6.32          3.08         5.13 o                         
  -3   3   7         23.93         17.60        10.95 o                         
  -3   3   6         91.13         92.00        26.07 o                         
  -3   3   5        260.49        247.60        14.10 o                         
  -3   3   4        193.57        201.29        15.04 o                         
  -3   3   3         46.60         47.20         8.50 o                         
  -3   3   2         21.99         25.71        10.26 o                         
  -3   3   1         40.70         49.23         5.77 o                         
  -3   3   0         19.05         15.88         3.63 o                         
  -3   3  -1         15.94         15.03         9.42 o                         
  -3   3  -2         44.75         45.42         4.11 o                         
  -3   3  -3         32.61         37.37         5.93 o                         
  -3   3  -4         68.43         64.01         4.98 o                         
  -3   3  -5        246.02        238.45         6.02 o                         
  -3   3  -6        179.22        189.56         9.42 o                         
  -3   3  -7        130.36        112.91         7.56 o                         
  -3   3  -8         16.37         17.95         2.39 o                         
  -3   3  -9          4.50          4.76         2.26 o                         
  -3   3 -10         39.53         40.92         2.75 o                         
  -3   3 -11        422.75        421.53        10.53 o                         
  -3   3 -12        447.88        456.35         5.34 o                         
  -3   3 -13        192.70        196.70         4.76 o                         
  -3   3 -14         28.64         24.78         3.18 o                         
  -3   3 -15        297.64        315.22         5.23 o                         
  -3   3 -16         99.02        114.95         3.86 o                         
  -3   3 -17         18.31         25.82         3.08 o                         
  -3   3 -18         76.60         91.43         3.59 o                         
  -3   3 -19         15.89         16.93         2.83 o                         
  -3   3 -20          7.89         10.02         2.70 o                         
  -3   3 -21         49.87         45.74         2.88 o                         
  -3   3 -22          5.77          9.04         2.39 o                         
  -3   3 -23         23.16         23.30         2.57 o                         
  -3   3 -24         13.85         14.88         2.15 o                         
  -3   3 -25         14.13         13.14         2.40 o                         
  -3   3 -26         16.58         15.54         2.47 o                         
  -3   3 -27         24.62         21.89         2.46 o                         
  -3   3 -28         10.92         11.24         2.53 o                         
  -3   3 -29          3.49          2.44         2.06 o                         
  -3   3 -30          6.85          4.63         1.98 o                         
  -3   3 -31          3.87          3.45         1.43 o                         
  -3   2  31          6.19          5.20         2.13 o                         
  -3   2  30          2.92          2.95         1.84 o                         
  -3   2  29          3.55          1.87         2.81 o                         
  -3   2  28          4.89          5.10         3.20 o                         
  -3   2  27          1.93          0.43         1.53 o                         
  -3   2  27          2.36          2.39         4.59 o                         
  -3   2  26         16.08         20.03         5.10 o                         
  -3   2  25          6.88          4.30         5.37 o                         
  -3   2  24          1.20          4.76         5.61 o                         
  -3   2  23          1.89          4.23         5.84 o                         
  -3   2  22          1.39          0.25         6.05 o                         
  -3   2  21         15.51         23.12         6.55 o                         
  -3   2  20        106.40        115.24         7.38 o                         
  -3   2  19         75.93         83.38         7.32 o                         
  -3   2  18         20.26         10.05         6.77 o                         
  -3   2  17         91.43        102.11         4.34 o                         
  -3   2  16       1121.02       1302.17         9.13 o                         
  -3   2  15          9.58         11.09         8.52 o                         
  -3   2  14         23.86         28.28         4.81 o                         
  -3   2  13         21.32         22.00         3.29 o                         
  -3   2  12        232.54        242.09        11.44 o                         
  -3   2  11        178.89        184.01        12.47 o                         
  -3   2  10        198.00        224.61        28.49 o                         
  -3   2   9        160.83        177.97        12.12 o                         
  -3   2   8          4.43          5.06         4.99 o                         
  -3   2   7         27.66         23.14         5.80 o                         
  -3   2   6          2.80          7.57         5.02 o                         
  -3   2   5         62.40         65.16         6.83 o                         
  -3   2   4         29.86         22.35         5.49 o                         
  -3   2   3          3.62          7.13         4.61 o                         
  -3   2   2         30.59         19.70         5.58 o                         
  -3   2   1        196.76        192.72         8.78 o                         
  -3   2   0          2.09          6.40         4.61 o                         
  -3   2  -1        206.45        194.67         8.35 o                         
  -3   2  -2         34.01         30.24         4.85 o                         
  -3   2  -3          5.26          1.69         4.24 o                         
  -3   2  -4         29.35         28.26         4.51 o                         
  -3   2  -5         54.33         58.82         5.15 o                         
  -3   2  -6          4.09          1.00         3.82 o                         
  -3   2  -7         31.91         38.58         3.13 o                         
  -3   2  -8          3.00          1.65         2.25 o                         
  -3   2  -9        148.34        170.18        10.83 o                         
  -3   2 -10        208.11        239.06        19.23 o                         
  -3   2 -11        178.45        189.55         6.97 o                         
  -3   2 -12        221.61        248.21        27.05 o                         
  -3   2 -13         24.68         23.34         2.61 o                         
  -3   2 -14         33.21         33.96         5.61 o                         
  -3   2 -15         14.06         26.03         5.48 o                         
  -3   2 -16       1178.15       1412.86        14.05 o                         
  -3   2 -17         98.22        114.05         3.50 o                         
  -3   2 -18         13.97         16.78         2.88 o                         
  -3   2 -19         81.06        102.57         3.25 o                         
  -3   2 -20        114.69        142.05         3.36 o                         
  -3   2 -21         15.58         20.59         2.56 o                         
  -3   2 -22          1.63          0.93         2.29 o                         
  -3   2 -23          1.27          2.82         2.34 o                         
  -3   2 -24          1.43         -0.17         2.31 o                         
  -3   2 -25          8.35          5.34         2.34 o                         
  -3   2 -26         18.49         20.64         2.89 o                         
  -3   2 -27          0.64          1.03         1.72 o                         
  -3   2 -27          1.94         -1.27         3.60 o                         
  -3   2 -28          3.99          2.51         1.72 o                         
  -3   2 -28          7.29          8.75         3.40 o                         
  -3   2 -29          1.81          1.42         1.69 o                         
  -3   2 -29          4.20          1.78         2.93 o                         
  -3   2 -30          0.75          2.22         1.58 o                         
  -3   2 -31          8.93          8.06         1.53 o                         
  -3   1  31          4.11          0.95         3.05 o                         
  -3   1  30          2.16          3.33         3.61 o                         
  -3   1  29          0.16         -0.66         4.06 o                         
  -3   1  28          0.07         -3.54         4.50 o                         
  -3   1  27          5.77          5.72         4.98 o                         
  -3   1  26          2.94          5.47         5.38 o                         
  -3   1  25          3.60         -1.12         5.64 o                         
  -3   1  24          0.36         -3.58         6.03 o                         
  -3   1  23          3.36          0.91         5.98 o                         
  -3   1  22         29.83         27.40         6.89 o                         
  -3   1  21         28.68         31.40         3.86 o                         
  -3   1  20         15.05         19.72         3.69 o                         
  -3   1  19          4.58          4.51         3.44 o                         
  -3   1  18         60.04         65.69         4.26 o                         
  -3   1  17        204.84        223.67         5.76 o                         
  -3   1  16         13.30         18.35         4.67 o                         
  -3   1  15        103.84        104.11         4.64 o                         
  -3   1  14        624.64        723.52        56.14 o                         
  -3   1  13        145.69        154.54        12.36 o                         
  -3   1  12         92.40         83.18         6.17 o                         
  -3   1  11          2.28          3.48         3.19 o                         
  -3   1  10        169.08        150.94         9.29 o                         
  -3   1   9         28.81         28.83         6.36 o                         
  -3   1   8         19.10         16.57         5.70 o                         
  -3   1   7          2.00         -2.17         5.10 o                         
  -3   1   6        163.91        144.17         8.77 o                         
  -3   1   5         64.66         63.83         6.69 o                         
  -3   1   4         87.30        107.36         7.85 o                         
  -3   1   3         44.15         40.13         6.04 o                         
  -3   1   2        127.49        135.14         8.30 o                         
  -3   1   1        674.56        719.80        15.73 o                         
  -3   1   0          7.13          2.27         4.58 o                         
  -3   1  -1        662.44        684.71        12.02 o                         
  -3   1  -2        120.26        123.15         6.24 o                         
  -3   1  -3         47.67         50.19         4.82 o                         
  -3   1  -4         93.52         99.16        11.69 o                         
  -3   1  -5         61.51         68.59         5.33 o                         
  -3   1  -6        170.25        175.44         7.31 o                         
  -3   1  -7          1.43         -1.20         3.70 o                         
  -3   1  -9         27.00         31.39         2.49 o                         
  -3   1 -10        179.42        179.53         6.61 o                         
  -3   1 -11          1.60          1.78         2.71 o                         
  -3   1 -12         73.49         68.13         5.21 o                         
  -3   1 -13        159.84        166.93        14.85 o                         
  -3   1 -14        627.78        733.50        67.24 o                         
  -3   1 -15         87.88         93.93         4.62 o                         
  -3   1 -16          9.53         13.49         3.03 o                         
  -3   1 -17        203.84        235.29        31.61 o                         
  -3   1 -18         56.39         58.50         7.95 o                         
  -3   1 -19          3.14          5.38         2.88 o                         
  -3   1 -20         16.82         18.57         3.26 o                         
  -3   1 -21         25.68         25.11         3.64 o                         
  -3   1 -22         29.37         34.62         3.30 o                         
  -3   1 -23          3.23          5.55         3.00 o                         
  -3   1 -24          0.31          1.90         3.26 o                         
  -3   1 -25          3.09          3.14         3.12 o                         
  -3   1 -26          3.17          4.30         3.18 o                         
  -3   1 -27          5.06          6.60         3.82 o                         
  -3   1 -28          0.07          0.51         2.82 o                         
  -3   1 -29          0.13          0.32         2.76 o                         
  -3   1 -30          2.84          1.72         3.37 o                         
  -3   0  32          0.04          1.15         2.09 o                         
  -3   0  31          0.20         -3.36         3.36 o                         
  -3   0  30          5.26          0.21         3.88 o                         
  -3   0  29          6.57          8.26         4.39 o                         
  -3   0  28         18.77         13.19         5.00 o                         
  -3   0  27         39.82         40.72         5.68 o                         
  -3   0  26         36.86         32.68         6.09 o                         
  -3   0  25         17.37          9.29         6.09 o                         
  -3   0  24          7.80         13.27         6.17 o                         
  -3   0  23         24.19         31.42         5.51 o                         
  -3   0  22         71.31         68.56         4.02 o                         
  -3   0  21         81.62         80.24         8.00 o                         
  -3   0  20         13.29         10.39         3.40 o                         
  -3   0  19         23.07         19.52         3.62 o                         
  -3   0  18         77.40         80.19        16.31 o                         
  -3   0  17        105.65         88.67        15.25 o                         
  -3   0  16        103.79        104.64         7.92 o                         
  -3   0  15         59.01         57.26         4.26 o                         
  -3   0  14         82.51         80.64        10.46 o                         
  -3   0  13         79.76         83.08         7.14 o                         
  -3   0  12         14.75          8.64         5.43 o                         
  -3   0  11         14.96          9.25         5.39 o                         
  -3   0  10         11.73         12.80         5.29 o                         
  -3   0   9          6.67         10.56         5.16 o                         
  -3   0   8         71.66         43.77         6.11 o                         
  -3   0   7        249.31        265.02        10.33 o                         
  -3   0   6        270.77        294.94        10.62 o                         
  -3   0   5        123.90        134.81         7.92 o                         
  -3   0   4         71.26         57.33         4.32 o                         
  -3   0   3        240.52        266.12        13.07 o                         
  -3   0   2        197.88        202.09         9.84 o                         
  -3   0   1         24.58         33.80         4.29 o                         
  -3   0   0         23.31         30.47         4.35 o                         
  -3   0  -1        215.02        203.05         7.27 o                         
  -3   0  -2        219.45        217.89        15.70 o                         
  -3   0  -3         90.43         88.20         6.73 o                         
  -3   0  -4        140.09        153.30        19.48 o                         
  -3   0  -5        322.31        375.48         9.22 o                         
  -3   0  -6        223.17        202.99         7.34 o                         
  -3   0  -7        102.37         90.01         5.90 o                         
  -3   0  -8          5.30          8.68         2.96 o                         
  -3   0  -9          8.82          9.31         3.33 o                         
  -3   0 -10         17.70         12.77         3.34 o                         
  -3   0 -11         21.38         21.83         3.07 o                         
  -3   0 -12         53.81         73.18         8.99 o                         
  -3   0 -13         91.19         87.19         6.06 o                         
  -3   0 -14         82.27         89.87        12.40 o                         
  -3   0 -15         72.45         90.32         4.46 o                         
  -3   0 -16        155.26        158.42        19.97 o                         
  -3   0 -17         54.40         68.02         3.32 o                         
  -3   0 -18         33.11         29.01         3.14 o                         
  -3   0 -19         19.12         12.81         3.45 o                         
  -3   0 -20         61.11         62.64         5.44 o                         
  -3   0 -21         97.58         88.89         5.26 o                         
  -3   0 -22         17.76         22.06         3.35 o                         
  -3   0 -23          6.71          2.14         5.43 o                         
  -3   0 -24         25.46         23.20         5.22 o                         
  -3   0 -25         35.21         39.37         6.16 o                         
  -3   0 -26         52.45         52.99         5.04 o                         
  -3   0 -27         16.51         22.59         5.36 o                         
  -3   0 -28          6.59          5.18         6.01 o                         
  -3   0 -29          7.80         13.53         3.97 o                         
  -3   0 -30          0.29          1.14         3.60 o                         
  -3  -1  31          0.92          4.47         3.05 o                         
  -3  -1  30          6.10          4.09         3.74 o                         
  -3  -1  29         20.43          5.90         4.40 o                         
  -3  -1  28         10.28         15.96         4.74 o                         
  -3  -1  27          5.05          2.01         5.04 o                         
  -3  -1  26         79.09         48.48         6.09 o                         
  -3  -1  25         68.43         65.90         6.78 o                         
  -3  -1  24         16.15         17.61         3.00 o                         
  -3  -1  23         16.83         17.31         3.18 o                         
  -3  -1  22         24.77         26.38         3.35 o                         
  -3  -1  21          5.33          3.38         3.24 o                         
  -3  -1  20         23.61         20.17         3.53 o                         
  -3  -1  19         36.92         28.89         3.63 o                         
  -3  -1  18         11.15          5.10         3.37 o                         
  -3  -1  17          1.38          0.18         6.67 o                         
  -3  -1  16         17.04         17.33         6.72 o                         
  -3  -1  15         52.57         76.85         7.35 o                         
  -3  -1  14        111.36        102.99         8.09 o                         
  -3  -1  13         40.36         38.16         6.59 o                         
  -3  -1  12         14.43         13.97         5.13 o                         
  -3  -1  11         75.66         74.65         7.73 o                         
  -3  -1  10        111.12        119.44         7.74 o                         
  -3  -1   9         67.92         74.41         6.10 o                         
  -3  -1   8         42.24         42.34         4.07 o                         
  -3  -1   7         35.42         38.94         7.04 o                         
  -3  -1   6         60.94         46.12         5.07 o                         
  -3  -1   5         39.99         35.21         8.53 o                         
  -3  -1   4         96.27         87.69         5.59 o                         
  -3  -1   3         54.09         48.48         4.91 o                         
  -3  -1   2         59.37         58.01         5.34 o                         
  -3  -1   1         43.45         42.06         4.95 o                         
  -3  -1   0         35.02         28.34         4.87 o                         
  -3  -1  -1         48.54         39.28         8.14 o                         
  -3  -1  -2         77.03         85.34         5.90 o                         
  -3  -1  -3         64.93         58.00        10.04 o                         
  -3  -1  -4         57.30         49.44         4.79 o                         
  -3  -1  -5         41.89         44.30         5.40 o                         
  -3  -1  -6         52.46         46.45         6.37 o                         
  -3  -1  -7         48.18         47.37         5.41 o                         
  -3  -1  -8         52.95         61.99         4.28 o                         
  -3  -1  -9        115.90        126.41        11.25 o                         
  -3  -1 -10         87.40         88.98         8.61 o                         
  -3  -1 -11         10.80         16.48         6.42 o                         
  -3  -1 -12         51.03         48.93         4.35 o                         
  -3  -1 -13         84.45         92.66         6.18 o                         
  -3  -1 -14         69.81         70.55        11.37 o                         
  -3  -1 -15         12.31         12.61         3.93 o                         
  -3  -1 -16          1.69          0.03         3.53 o                         
  -3  -1 -17         15.58         10.40         3.75 o                         
  -3  -1 -18         27.65         23.73         3.67 o                         
  -3  -1 -19         30.90         28.09         3.83 o                         
  -3  -1 -20          5.81          9.38         3.33 o                         
  -3  -1 -21         20.60         26.53        10.67 o                         
  -3  -1 -22         13.64          6.64         5.57 o                         
  -3  -1 -23         16.49         16.33         5.65 o                         
  -3  -1 -24        100.71         99.45         7.53 o                         
  -3  -1 -25         53.38         71.40         8.27 o                         
  -3  -1 -26          5.60          2.06         5.24 o                         
  -3  -1 -27         13.87          4.10         4.96 o                         
  -3  -1 -28         16.65         25.27         4.60 o                         
  -3  -1 -29          8.92         12.87         4.04 o                         
  -3  -1 -30          0.63          1.19         3.43 o                         
  -3  -2  30          1.34         -1.48         3.34 o                         
  -3  -2  29          8.84          2.75         3.91 o                         
  -3  -2  28          1.47          2.92         4.25 o                         
  -3  -2  27         27.41         25.32         5.12 o                         
  -3  -2  26          2.86          0.64         5.02 o                         
  -3  -2  25          2.96          7.91         2.69 o                         
  -3  -2  24          6.47         12.00         2.58 o                         
  -3  -2  23          2.45          1.19         2.81 o                         
  -3  -2  22         38.62         41.94         3.38 o                         
   3   2 -21         49.78         48.81         4.46 o                         
  -3  -2  20         74.54         76.02         4.83 o                         
  -3  -2  19        107.74        110.43         9.79 o                         
  -3  -2  18         17.80         19.18         6.90 o                         
  -3  -2  17         83.37         71.81         5.31 o                         
  -3  -2  16         11.99         13.75         5.81 o                         
  -3  -2  15        159.98        157.93         5.04 o                         
  -3  -2  14         11.65         21.38         5.67 o                         
  -3  -2  13          2.93          4.79         8.84 o                         
  -3  -2  12         73.70         73.15         6.55 o                         
  -3  -2  11          9.78         19.23        18.61 o                         
  -3  -2  10        363.16        387.78        13.52 o                         
  -3  -2   9        616.36        584.42        30.08 o                         
  -3  -2   8         17.32         11.67         5.04 o                         
  -3  -2   7        251.23        261.27        32.79 o                         
  -3  -2   6        113.30        123.39        12.85 o                         
  -3  -2   5         18.30         20.53         4.62 o                         
  -3  -2   4          0.45          2.79         5.64 o                         
  -3  -2   3        205.39        173.06        23.53 o                         
  -3  -2   2          6.59         10.59         8.23 o                         
  -3  -2   1        148.04        141.52        17.44 o                         
  -3  -2   0          8.38          7.61         3.39 o                         
  -3  -2  -1        204.66        173.04        17.05 o                         
  -3  -2  -2          0.52         15.09        12.16 o                         
  -3  -2  -3         21.78         20.35         4.51 o                         
  -3  -2  -4        117.61        123.69        11.75 o                         
  -3  -2  -5        241.06        268.48        27.47 o                         
  -3  -2  -6         24.83         11.21         5.85 o                         
  -3  -2  -7        645.51        636.65        59.44 o                         
  -3  -2  -8        363.32        406.62        45.76 o                         
  -3  -2  -9          9.49         13.60         6.49 o                         
  -3  -2 -10         88.84         76.44        10.66 o                         
  -3  -2 -11          2.01          1.97         3.98 o                         
  -3  -2 -12         12.06         18.87         6.22 o                         
  -3  -2 -13        166.33        172.39        26.78 o                         
  -3  -2 -14         11.58         18.75         3.95 o                         
  -3  -2 -15         85.90         92.66        18.70 o                         
  -3  -2 -16         15.99         20.57         6.62 o                         
  -3  -2 -17        110.30        128.43        23.17 o                         
  -3  -2 -18         78.56         75.52        12.05 o                         
  -3  -2 -19         54.22         46.41        13.91 o                         
  -3  -2 -20         45.83         44.60        11.37 o                         
  -3  -2 -21          3.64          2.35         4.39 o                         
  -3  -2 -22          8.45          8.45         5.45 o                         
  -3  -2 -23          3.12          2.59         4.02 o                         
  -3  -2 -24          2.65          4.16         5.15 o                         
  -3  -2 -25         26.78         27.61         5.20 o                         
  -3  -2 -26          1.56          2.50         4.39 o                         
  -3  -2 -27         10.51         16.36         4.09 o                         
  -3  -2 -28          1.72         -0.62         3.52 o                         
  -3  -3  28          2.41          0.47         3.44 o                         
  -3  -3  27          2.77         -0.66         3.89 o                         
  -3  -3  26          8.80         10.90         4.31 o                         
  -3  -3  25          9.83          4.82         4.80 o                         
  -3  -3  24          8.36         14.35         5.13 o                         
  -3  -3  23          1.99         -0.43         2.23 o                         
  -3  -3  22         80.62         80.19        18.87 o                         
  -3  -3  21         43.96         46.53        12.01 o                         
  -3  -3  20          9.10          6.02         4.20 o                         
  -3  -3  19         22.05          2.86         6.41 o                         
  -3  -3  18          1.31         -0.95         5.82 o                         
  -3  -3  17          4.73          4.03         3.32 o                         
  -3  -3  16         33.42         24.23         3.66 o                         
  -3  -3  15          1.61          1.45         3.59 o                         
  -3  -3  14          0.33          6.99         3.68 o                         
  -3  -3  13         51.47         46.82         4.22 o                         
  -3  -3  12        115.54        112.13         4.73 o                         
  -3  -3  11          1.28          2.25         3.63 o                         
  -3  -3  10         43.32         50.05         4.33 o                         
  -3  -3   9        249.03        242.01        10.73 o                         
  -3  -3   8         20.50         22.87         4.27 o                         
  -3  -3   7         70.35         69.80         5.40 o                         
  -3  -3   6         39.98         41.14         4.56 o                         
  -3  -3   5         15.35         21.09         9.49 o                         
  -3  -3   4        151.01        157.72        28.08 o                         
  -3  -3   3        214.44        232.37        42.04 o                         
  -3  -3   2         35.24         34.32        12.97 o                         
  -3  -3   1         55.42         54.97         9.93 o                         
  -3  -3   0         46.27         50.15         7.22 o                         
  -3  -3  -1        227.53        215.74        10.91 o                         
  -3  -3  -2        162.77        191.85        11.65 o                         
  -3  -3  -3         19.30         36.41        15.10 o                         
  -3  -3  -4         52.99         43.13         4.47 o                         
  -3  -3  -5         70.66         75.92        21.37 o                         
  -3  -3  -6         14.74         27.98        17.49 o                         
  -3  -3  -7        273.80        255.29        18.72 o                         
  -3  -3  -8         50.63         57.28        17.87 o                         
  -3  -3  -9          1.42          2.71         3.84 o                         
  -3  -3 -10        124.87        131.97         5.84 o                         
  -3  -3 -11         58.93         53.43        10.15 o                         
  -3  -3 -12          0.33          1.45         3.54 o                         
  -3  -3 -13          2.16          4.43         5.01 o                         
  -3  -3 -14         34.37         33.46         5.14 o                         
  -3  -3 -15          4.80          7.84         4.87 o                         
  -3  -3 -16          1.92         -2.29         4.91 o                         
  -3  -3 -17         24.56         21.03         4.96 o                         
  -3  -3 -18         10.28          9.43         4.66 o                         
  -3  -3 -19         45.55         50.82         5.05 o                         
  -3  -3 -20         81.29         97.64         5.99 o                         
  -3  -3 -21          2.88         -0.01         4.15 o                         
  -3  -3 -22         11.63          9.41        13.18 o                         
  -3  -3 -23         10.46          7.79         3.79 o                         
  -3  -3 -24          3.80          3.65         2.24 o                         
  -3  -3 -24          8.01         16.32         4.20 o                         
  -3  -3 -25          2.42          3.63         3.75 o                         
  -3  -3 -26          2.62          2.64         3.30 o                         
  -3  -4  26         14.12         11.44         3.37 o                         
  -3  -4  25          1.13         -0.97         3.71 o                         
  -3  -4  24         45.07         19.92         4.60 o                         
  -3  -4  23         61.07         44.66         5.28 o                         
  -3  -4  22          7.10          7.42         4.84 o                         
  -3  -4  21         19.38          8.60         5.21 o                         
  -3  -4  20         32.74         29.36         6.65 o                         
  -3  -4  19          1.27          0.61         2.38 o                         
  -3  -4  18         22.61         19.07         3.16 o                         
  -3  -4  17         58.18         48.98         3.94 o                         
  -3  -4  16         60.55         48.23         3.90 o                         
  -3  -4  15         56.99         45.91         4.02 o                         
  -3  -4  14         55.10         48.18         4.11 o                         
  -3  -4  13         58.52         49.38         4.10 o                         
  -3  -4  12         17.88         13.89         3.65 o                         
  -3  -4  11         13.57         11.00         4.01 o                         
  -3  -4  10         63.22         55.14         4.40 o                         
  -3  -4   9        129.86        137.34        29.47 o                         
  -3  -4   8        129.29        129.96        23.57 o                         
  -3  -4   7         81.27         78.33        22.12 o                         
  -3  -4   6         24.45         21.34         4.02 o                         
  -3  -4   5         29.32         31.95         4.45 o                         
  -3  -4   4         36.71         44.09        10.51 o                         
  -3  -4   3         54.53         57.06         5.74 o                         
  -3  -4   2         60.43         68.38         4.48 o                         
  -3  -4   1         84.47         78.81        10.96 o                         
  -3  -4   0         37.87         44.00         5.71 o                         
  -3  -4  -1         34.75         48.22         7.37 o                         
  -3  -4  -2         27.71         34.55        10.78 o                         
  -3  -4  -3         26.53         21.98         8.22 o                         
  -3  -4  -4         55.35         60.20        21.16 o                         
  -3  -4  -5        181.40        168.49        30.48 o                         
  -3  -4  -6        132.75        135.71        19.01 o                         
  -3  -4  -7         80.06         84.00         6.07 o                         
  -3  -4  -8         12.96         11.14         4.46 o                         
  -3  -4  -9         19.98         22.06         4.68 o                         
  -3  -4 -10         43.09         52.46         5.09 o                         
  -3  -4 -11         72.32         79.97         7.30 o                         
  -3  -4 -12         40.19         53.58         6.81 o                         
  -3  -4 -13         63.85         69.40         5.46 o                         
  -3  -4 -14         57.60         70.09         8.68 o                         
  -3  -4 -15         26.76         30.75         8.91 o                         
  -3  -4 -16          1.02         -0.06         4.06 o                         
  -3  -4 -17         28.08         30.14         4.62 o                         
  -3  -4 -18         23.60         19.65         5.46 o                         
  -3  -4 -19          9.76         16.03         4.01 o                         
  -3  -4 -20         41.21         65.34         4.29 o                         
  -3  -4 -21         64.73         67.99         3.61 o                         
  -3  -4 -22          1.44          2.43         2.62 o                         
  -3  -5  21          6.00          4.57         2.71 o                         
  -3  -5  20          0.42         -3.29         3.66 o                         
  -3  -5  19          0.95          6.63         3.91 o                         
  -3  -5  18          0.03         -1.36         4.12 o                         
  -3  -5  17          5.50          3.08         6.07 o                         
  -3  -5  16         11.66          5.70         3.36 o                         
  -3  -5  15         10.30          8.00         2.91 o                         
  -3  -5  14         10.33          3.24         2.97 o                         
  -3  -5  13          3.05          0.32         3.05 o                         
  -3  -5  12          1.19          1.81         3.15 o                         
  -3  -5  11         14.72          8.81         3.46 o                         
  -3  -5  10         34.39         25.86         3.67 o                         
  -3  -5   9         14.43          9.06         3.53 o                         
  -3  -5   8          6.39          6.57         3.41 o                         
  -3  -5   7         65.67         60.72         8.53 o                         
  -3  -5   6         42.08         48.18         8.80 o                         
  -3  -5   5          4.58          7.17         4.08 o                         
  -3  -5   4          3.23          3.73         3.26 o                         
  -3  -5   3          2.35          1.06         3.16 o                         
  -3  -5   2          2.09          3.67         3.10 o                         
  -3  -5   1          3.03          3.35         3.05 o                         
  -3  -5   0          3.10          6.87         2.95 o                         
  -3  -5  -1          2.24          3.87         3.05 o                         
  -3  -5  -2          4.20          5.94         5.24 o                         
  -3  -5  -3         60.52         71.97         4.39 o                         
  -3  -5  -4         46.25         75.46         4.49 o                         
  -3  -5  -5          9.49         12.02         3.74 o                         
  -3  -5  -6         18.64         24.38         3.87 o                         
  -3  -5  -7         29.09         42.98         4.06 o                         
  -3  -5  -8         14.13         19.88         3.78 o                         
  -3  -5  -9          0.99          3.18         3.59 o                         
  -3  -5 -10          2.29          0.29         3.75 o                         
  -3  -5 -11          9.77          9.94         3.44 o                         
  -3  -5 -12          8.01          8.07         3.65 o                         
  -3  -5 -13         12.29         14.60         3.58 o                         
  -3  -5 -14          3.89          0.53         3.60 o                         
  -3  -5 -15          0.04         -0.04         3.19 o                         
  -3  -5 -16          0.91          0.07         2.93 o                         
  -3  -5 -17          0.60          0.67         3.13 o                         
  -3  -5 -18          4.91          0.33         2.84 o                         
  -3  -5 -19          5.76          2.31         2.37 o                         
  -3  -6  16          1.85          0.55         1.45 o                         
  -3  -6  15         10.56          2.94         1.61 o                         
  -3  -6  14         27.16          6.69         1.70 o                         
  -3  -6  13         33.94         14.07        19.42 o                         
  -3  -6  12          2.99         -0.29         2.01 o                         
  -3  -6  11          9.22          1.82         2.01 o                         
  -3  -6  10         26.05         14.85        10.49 o                         
  -3  -6   9         24.35         11.20        11.22 o                         
  -3  -6   8         11.82          5.63         2.46 o                         
  -3  -6   7          0.93         -0.20         2.25 o                         
  -3  -6   6         18.60         10.74         9.59 o                         
  -3  -6   5          7.97         -0.80         2.27 o                         
  -3  -6   3         18.78         23.69         2.81 o                         
  -3  -6   2          2.88          8.38         2.64 o                         
  -3  -6   1         22.30         25.79         2.93 o                         
  -3  -6   0         26.52         24.13         3.02 o                         
  -3  -6  -1          5.37         11.45         2.78 o                         
  -3  -6  -2         17.21         21.26         2.81 o                         
  -3  -6  -3          0.99          0.38         2.81 o                         
  -3  -6  -4          9.10          9.58         2.87 o                         
  -3  -6  -5         19.08         26.91         2.97 o                         
  -3  -6  -6         22.34         29.13         2.99 o                         
  -3  -6  -7          7.99          5.94         2.75 o                         
  -3  -6  -8          4.11          1.35         2.64 o                         
  -3  -6  -9         41.06         40.50         3.03 o                         
  -3  -6 -10         35.06         39.65         2.91 o                         
  -3  -6 -11         14.79         15.74         2.51 o                         
  -3  -6 -12          2.23          0.86         2.18 o                         
  -3  -6 -13          4.69          1.43         2.06 o                         
  -4   7   9          4.14          3.63         1.41 o                         
  -4   7   8          2.68          0.66         1.35 o                         
  -4   7   7          0.07         -1.46         1.46 o                         
  -4   7   7          1.11          0.36         1.43 o                         
  -4   7   6         12.90          8.67         1.74 o                         
  -4   7   5         43.12         40.73         2.09 o                         
  -4   7   4         19.23         22.76         2.02 o                         
  -4   7   3          5.52          7.69         1.95 o                         
  -4   7   2         15.87         24.63         2.12 o                         
  -4   7   1         52.43         49.46         2.40 o                         
  -4   7   0         21.40         25.88         2.23 o                         
  -4   7  -1          3.59          1.09         2.01 o                         
  -4   7  -2          2.42          1.40         2.08 o                         
  -4   7  -3         30.83         29.26         2.34 o                         
  -4   7  -4         48.24         44.36         2.43 o                         
  -4   7  -5         23.53         23.43         2.31 o                         
  -4   7  -6          4.57          4.77         2.10 o                         
  -4   7  -7         28.52         31.34         2.22 o                         
  -4   7  -8         29.32         31.94         2.11 o                         
  -4   7  -9          9.39          4.69         1.94 o                         
  -4   7 -10          1.59          1.36         1.75 o                         
  -4   7 -11          3.96          2.27         1.63 o                         
  -4   6  16         20.04         12.85         2.05 o                         
  -4   6  15          0.79         -0.29         1.62 o                         
  -4   6  14          0.19          2.59         1.78 o                         
  -4   6  13          0.91          0.29         1.92 o                         
  -4   6  12          9.20          8.19         2.11 o                         
  -4   6  11          0.28         -0.50         2.21 o                         
  -4   6  10         15.76         12.20         2.82 o                         
  -4   6   9          5.84          5.32         2.40 o                         
  -4   6   8          7.07          3.91         3.84 o                         
  -4   6   7         81.45         72.56         3.28 o                         
  -4   6   6         25.10         21.20        10.13 o                         
  -4   6   5          9.60         11.06         4.78 o                         
  -4   6   4          2.44          9.45         2.58 o                         
  -4   6   3        105.51         88.10         3.43 o                         
  -4   6   2          6.82         14.46         2.72 o                         
  -4   6   1         33.54         33.09         2.98 o                         
  -4   6   0         15.52         15.07         2.35 o                         
  -4   6  -1          4.15          9.61         6.22 o                         
  -4   6  -2         14.87         24.95         9.18 o                         
  -4   6  -3         28.51         32.43         2.49 o                         
  -4   6  -4          6.48         51.68        29.08 o                         
  -4   6  -5        108.48         97.59         8.44 o                         
  -4   6  -6          3.03         10.63        10.63 o                         
  -4   6  -7         11.30         14.93         5.67 o                         
  -4   6  -8         31.78         43.62        12.10 o                         
  -4   6  -9         91.58         86.85         2.67 o                         
  -4   6 -10         10.18          7.88         1.87 o                         
  -4   6 -11          5.17          4.73         1.83 o                         
  -4   6 -12         13.00         13.05         1.78 o                         
  -4   6 -13          0.25         -0.87         1.36 o                         
  -4   6 -14         10.18         12.52         1.31 o                         
  -4   6 -15          0.89          0.61         1.20 o                         
  -4   6 -16          0.15          0.37         1.14 o                         
  -4   6 -17          0.54          3.38         1.11 o                         
   4  -5 -19          5.40          1.13         1.88 o                         
   4  -5 -18         20.65         20.14         2.13 o                         
   4  -5 -17          0.45         -2.06         2.06 o                         
   4  -5 -16         16.98         16.78         1.99 o                         
   4  -5 -15          0.83          2.76         2.70 o                         
  -4   5  14          2.47         -1.92         1.92 o                         
  -4   5  13          1.23          1.53         2.04 o                         
  -4   5  12         29.77         17.66         2.39 o                         
  -4   5  11         23.49         13.36         2.33 o                         
  -4   5  10         31.89         20.81         2.65 o                         
  -4   5   9         12.48         10.28         2.52 o                         
  -4   5   8         25.83         16.55         2.61 o                         
  -4   5   7          2.61          9.33         2.55 o                         
  -4   5   6         55.11         37.90         3.01 o                         
  -4   5   5          0.40          5.39         2.79 o                         
  -4   5   4          2.88          7.38         2.79 o                         
  -4   5   3         28.60         22.60         3.04 o                         
  -4   5   2         10.12         22.18         3.04 o                         
  -4   5   1         98.53         84.21         3.68 o                         
  -4   5   0          8.43         10.27         3.56 o                         
  -4   5  -1          5.52          3.01         2.92 o                         
  -4   5  -2         10.52         13.98         7.10 o                         
  -4   5  -3        104.34         92.37         5.20 o                         
  -4   5  -4         14.15         12.26        10.36 o                         
  -4   5  -5         25.57         22.72         3.06 o                         
  -4   5  -6          3.32          0.97         2.83 o                         
  -4   5  -7          0.55          5.47         6.96 o                         
  -4   5  -8         62.71         59.06         3.22 o                         
  -4   5  -9          1.82         -0.77         2.64 o                         
  -4   5 -10         21.62         17.43         2.67 o                         
  -4   5 -11         15.36         23.79         3.15 o                         
  -4   5 -12         31.27         31.35         2.57 o                         
  -4   5 -13         18.62         12.67         2.28 o                         
  -4   5 -14         26.70         29.52         2.33 o                         
  -4   5 -15          1.68          1.77         1.96 o                         
  -4   5 -16          2.69          2.83         1.84 o                         
  -4   5 -17          1.19          1.50         1.72 o                         
  -4   5 -18         18.16         17.23         1.85 o                         
  -4   5 -19          0.57          1.48         1.53 o                         
  -4   5 -20         22.40         20.95         1.70 o                         
  -4   5 -21          7.71          8.33         1.43 o                         
  -4   5 -22         10.09         10.21         1.45 o                         
   4  -4 -23         16.88         13.72         2.07 o                         
   4  -4 -22         20.47         16.95         8.34 o                         
  -4   4  21         11.00          7.88         1.83 o                         
  -4   4  20          5.76          5.25         1.98 o                         
  -4   4  19          6.35          7.06         2.14 o                         
  -4   4  18          3.55          4.74         2.29 o                         
  -4   4  17          1.75          0.08         2.53 o                         
  -4   4  16          4.19          4.41         2.65 o                         
  -4   4  15          2.65          4.75         2.64 o                         
  -4   4  14          0.86          4.97         2.80 o                         
  -4   4  13         12.77         10.94         3.16 o                         
  -4   4  12         88.63         71.94         3.98 o                         
  -4   4  11         88.75        100.44         4.34 o                         
  -4   4  10         23.13         23.99         3.60 o                         
  -4   4   9        116.87        114.32         4.63 o                         
  -4   4   8        206.12        205.34         5.59 o                         
  -4   4   7        121.52        136.35         4.98 o                         
  -4   4   6        120.84        103.61         4.67 o                         
  -4   4   5         95.11         90.03         4.53 o                         
  -4   4   4         28.98         24.48         3.74 o                         
  -4   4   3         20.05         22.14         7.20 o                         
  -4   4   2         32.68         32.65         9.78 o                         
  -4   4   1         30.97         35.73         3.84 o                         
  -4   4   0          8.34          8.14         3.50 o                         
  -4   4  -1          9.89          9.51         3.56 o                         
  -4   4  -2         30.74         39.33         3.92 o                         
  -4   4  -3         33.30         29.50         3.85 o                         
  -4   4  -4         27.80         18.77         4.37 o                         
  -4   4  -5         42.22         33.27         3.49 o                         
  -4   4  -6         71.77         81.03         3.95 o                         
  -4   4  -7         91.84        101.25         5.61 o                         
  -4   4  -8        172.48        158.85         4.82 o                         
  -4   4  -9        255.04        229.71         5.10 o                         
  -4   4 -10         93.92        103.57         4.24 o                         
  -4   4 -11         15.78         20.06         3.30 o                         
  -4   4 -12        104.95        110.05         3.85 o                         
  -4   4 -13         98.07         83.11         3.47 o                         
  -4   4 -14         16.41         14.20         2.75 o                         
  -4   4 -15          0.86          0.24         2.44 o                         
  -4   4 -16          3.82          7.03         2.35 o                         
  -4   4 -17          3.11          1.31         2.17 o                         
  -4   4 -18          2.57          4.18         2.11 o                         
  -4   4 -19          3.35          3.85         2.05 o                         
  -4   4 -20          4.91          6.33         1.89 o                         
  -4   4 -21          3.92          6.97         1.75 o                         
  -4   4 -22         16.02         16.63         1.81 o                         
  -4   4 -23         13.80         16.38         1.75 o                         
  -4   4 -24         25.01         22.30         1.67 o                         
  -4   4 -25          9.54          7.59         1.44 o                         
  -4   3  24          5.53          4.11         1.58 o                         
  -4   3  23         16.57         10.78         2.87 o                         
  -4   3  22         67.98         51.24         3.00 o                         
  -4   3  21         71.47         55.00         3.32 o                         
  -4   3  20         31.36         30.70         3.32 o                         
  -4   3  19         16.05         17.54         3.38 o                         
  -4   3  18         56.86         46.94         3.82 o                         
  -4   3  17         46.20         45.77         4.07 o                         
  -4   3  16         15.53         13.41         3.94 o                         
  -4   3  15          4.66          4.85         3.74 o                         
  -4   3  14         58.86         57.71         4.57 o                         
  -4   3  13        181.07        188.88         5.89 o                         
  -4   3  12        105.37        104.16         5.22 o                         
  -4   3  11         32.09         31.51         4.52 o                         
  -4   3  10        188.48        219.84        20.98 o                         
  -4   3   9        186.46        195.46         6.26 o                         
  -4   3   8         25.10         25.57         3.78 o                         
  -4   3   7          6.96          9.27         3.53 o                         
  -4   3   6         30.51         27.46         3.81 o                         
  -4   3   5         38.78         39.11         4.07 o                         
  -4   3   4         61.32         57.68         4.27 o                         
  -4   3   3         22.11         16.40         3.67 o                         
  -4   3   2         40.04         31.95         3.88 o                         
  -4   3   1         36.25         35.43         3.95 o                         
  -4   3   0         23.10         16.87         3.76 o                         
  -4   3  -1         15.65         15.07         3.70 o                         
  -4   3  -2         50.60         45.39         3.93 o                         
  -4   3  -3         27.83         31.45         4.02 o                         
  -4   3  -4         23.93         15.09         3.80 o                         
  -4   3  -5         48.61         55.07         5.40 o                         
  -4   3  -6         57.55         50.44         2.88 o                         
  -4   3  -7         28.93         30.79         2.72 o                         
  -4   3  -8          5.24          6.01         2.47 o                         
  -4   3  -9         33.03         32.54         2.81 o                         
  -4   3 -10        226.44        211.35         9.36 o                         
  -4   3 -11        204.86        221.87         4.08 o                         
  -4   3 -12         23.25         23.73         3.43 o                         
  -4   3 -13        116.97        123.38         4.16 o                         
  -4   3 -14        222.23        224.75         4.62 o                         
  -4   3 -15         41.63         48.96         3.14 o                         
  -4   3 -16          4.17          6.16         2.63 o                         
  -4   3 -17         13.08         16.21         2.64 o                         
  -4   3 -18         68.52         85.62         3.07 o                         
  -4   3 -19         48.32         61.92         2.75 o                         
  -4   3 -20         20.61         19.80         2.28 o                         
  -4   3 -21         44.49         55.36         2.41 o                         
  -4   3 -22         76.12         84.27         2.57 o                         
  -4   3 -23         48.94         59.59         2.25 o                         
  -4   3 -24         22.52         19.57         1.98 o                         
  -4   3 -25          4.26          3.01         2.01 o                         
  -4   3 -26          4.35          1.52         2.03 o                         
  -4   3 -26          5.03          3.58         1.56 o                         
  -4   2  26          2.82          4.55         3.72 o                         
  -4   2  25          4.26          3.93         2.27 o                         
  -4   2  24          2.65          4.24         2.71 o                         
  -4   2  23         52.82         46.91         4.24 o                         
  -4   2  22          0.93         -1.55         4.34 o                         
  -4   2  21         40.10         40.09         5.14 o                         
  -4   2  20          8.01          5.90         4.89 o                         
  -4   2  19         13.70          9.96         5.24 o                         
  -4   2  18        299.09        293.92         8.45 o                         
  -4   2  17        187.71        177.33         7.65 o                         
  -4   2  16        173.44        181.26         7.83 o                         
  -4   2  15        105.65        121.28         6.95 o                         
  -4   2  14         92.25         92.91         5.27 o                         
  -4   2  13          4.82          8.43         3.19 o                         
  -4   2  12         19.45         19.97         4.57 o                         
   4  -2 -11          2.98          0.02         2.18 o                         
   4  -2 -10         23.14         23.19         2.66 o                         
   4  -2  -9         13.99         10.79         2.50 o                         
   4  -2  -8         69.22         74.25         3.09 o                         
   4  -2  -7          0.37          0.80         2.27 o                         
   4  -2  -6        233.40        251.75         4.34 o                         
  -4   2   5         36.11         45.78         5.13 o                         
  -4   2   4         54.13         49.97         5.32 o                         
  -4   2   3          0.20          0.04         5.02 o                         
  -4   2   2          6.33          3.94         6.54 o                         
  -4   2   1          7.76         14.47         8.00 o                         
  -4   2   0        188.03        169.72        18.23 o                         
  -4   2  -1          9.24         13.44         3.17 o                         
  -4   2  -2          7.18          4.86         3.01 o                         
  -4   2  -3          0.19          0.17         3.11 o                         
  -4   2  -4         52.32         50.39         7.94 o                         
  -4   2  -5         43.76         41.63         3.22 o                         
  -4   2  -6        248.94        252.81        11.68 o                         
  -4   2  -7          0.44          1.60         2.79 o                         
  -4   2  -8         69.80         79.21         3.60 o                         
  -4   2  -9         14.05         12.64         2.87 o                         
  -4   2 -10         25.21         25.86         3.07 o                         
  -4   2 -11          3.06          4.10         2.81 o                         
  -4   2 -12         19.74         16.44         2.94 o                         
  -4   2 -13          5.85          6.29         2.75 o                         
  -4   2 -14        102.69        107.49         3.67 o                         
  -4   2 -15        111.49        133.85         4.06 o                         
  -4   2 -16        168.47        218.27        10.27 o                         
  -4   2 -17        183.74        235.50         4.25 o                         
  -4   2 -18        302.46        382.93         4.83 o                         
  -4   2 -19         15.16         14.75         2.38 o                         
  -4   2 -20          6.40          8.48         2.15 o                         
  -4   2 -21         39.67         45.94         2.34 o                         
  -4   2 -22          1.39          0.58         1.90 o                         
  -4   2 -23         54.37         66.76         2.88 o                         
  -4   2 -24          3.69          4.19         2.20 o                         
  -4   2 -25          4.43          5.40         2.04 o                         
  -4   2 -26          2.89          1.56         2.71 o                         
  -4   1  27          0.86         -0.12         1.49 o                         
  -4   1  26         16.10         14.25         2.67 o                         
  -4   1  25          1.39         -1.60         3.57 o                         
  -4   1  24         62.91         49.79         4.37 o                         
  -4   1  23          1.66          3.91         4.17 o                         
  -4   1  22          1.60          2.36         4.46 o                         
  -4   1  21          9.07         -2.03         4.74 o                         
  -4   1  20         36.46         28.51         5.29 o                         
  -4   1  19         13.55         13.19         7.23 o                         
  -4   1  18         79.26         80.50         3.79 o                         
  -4   1  17         21.28         22.11         3.27 o                         
  -4   1  16         45.81         43.60         3.60 o                         
  -4   1  15        119.96        126.23         8.91 o                         
  -4   1  14         57.11         53.47         3.77 o                         
  -4   1  13          5.23          4.61         4.66 o                         
   4  -1 -12        148.53        153.94         3.59 o                         
   4  -1 -11          6.11          5.63         2.47 o                         
   4  -1 -10         23.77         20.31         2.64 o                         
   4  -1  -9          1.81          0.23         2.33 o                         
   4  -1  -8         28.08         21.03         2.53 o                         
   4  -1  -7        108.64         87.53         3.00 o                         
  -4   1   6        212.51        176.77         4.61 o                         
  -4   1   5          1.94         15.94         4.34 o                         
  -4   1   4          7.95          6.81         4.11 o                         
  -4   1   3         40.39         33.01         3.64 o                         
  -4   1   2         13.32         15.63         3.84 o                         
  -4   1   1         15.61         18.14         3.41 o                         
  -4   1   0        104.80        116.09        16.65 o                         
  -4   1  -1         11.31         27.90         7.27 o                         
  -4   1  -2         19.67         21.93         3.77 o                         
  -4   1  -3         42.73         34.42         4.07 o                         
  -4   1  -4          8.76          7.38         2.98 o                         
  -4   1  -5          1.44         11.51         3.73 o                         
  -4   1  -6        212.46        199.67         9.14 o                         
  -4   1  -7         97.38        102.67        18.11 o                         
  -4   1  -8         22.88         20.07         3.07 o                         
  -4   1  -9          2.66          5.95         2.87 o                         
  -4   1 -10         24.81         28.53         3.45 o                         
  -4   1 -11          5.38          6.41         3.20 o                         
  -4   1 -12        155.23        177.76        19.51 o                         
  -4   1 -13          7.71          9.65         3.00 o                         
  -4   1 -14         54.82         57.76         6.61 o                         
  -4   1 -15        124.21        134.92        15.81 o                         
  -4   1 -16         49.49         49.84         8.09 o                         
  -4   1 -17         15.57         14.53         3.59 o                         
  -4   1 -18         88.50         90.37        14.21 o                         
  -4   1 -19         11.64          9.50         3.09 o                         
  -4   1 -20         37.49         39.59         4.45 o                         
  -4   1 -21          8.75          3.48         2.71 o                         
  -4   1 -22          1.91          2.48         2.69 o                         
  -4   1 -23          1.23         -2.22         2.22 o                         
  -4   1 -24         67.85         77.87         4.24 o                         
  -4   1 -25          1.60          1.29         3.47 o                         
  -4   1 -26         13.70         16.41         3.07 o                         
  -4   1 -27          0.15         -3.05         7.10 o                         
  -4   0  27          6.10          6.10         2.77 o                         
  -4   0  26         14.08         13.34         3.35 o                         
  -4   0  25         25.21         16.79         3.80 o                         
  -4   0  24         29.83         23.84         4.36 o                         
  -4   0  23         34.14         24.64         4.70 o                         
  -4   0  22         25.29         18.94         4.88 o                         
  -4   0  21         12.60         18.12         5.44 o                         
  -4   0  20         33.99         28.86         9.65 o                         
  -4   0  19         17.51         19.09         3.19 o                         
  -4   0  18          2.48          4.29         3.13 o                         
  -4   0  17         12.49          7.53         3.64 o                         
  -4   0  16          2.66          1.10         3.10 o                         
  -4   0  15         37.77         40.66         4.76 o                         
   4   0 -14        153.64        147.64         4.09 o                         
   4   0 -13        252.58        246.84         4.85 o                         
   4   0 -12        333.01        342.37         5.41 o                         
  -4   0  11        216.59        153.13         4.20 o                         
  -4   0  10        174.50        108.04         3.91 o                         
  -4   0   9         44.04         26.54         2.98 o                         
  -4   0   8         16.42         14.56         2.88 o                         
  -4   0   7         19.61         10.70         2.42 o                         
  -4   0   6         27.43         15.95         3.12 o                         
  -4   0   5          9.20          9.36         3.71 o                         
  -4   0   4         14.30         10.92         4.96 o                         
  -4   0   3        129.64        112.03        11.59 o                         
  -4   0   2        275.87        243.17        33.47 o                         
  -4   0   1        204.85        206.19        17.76 o                         
  -4   0   0        285.79        251.28        31.57 o                         
  -4   0  -1        220.85        217.62        16.35 o                         
  -4   0  -2        122.94        114.96         8.77 o                         
  -4   0  -3         14.89         11.00         3.72 o                         
  -4   0  -4          6.79          6.31         3.60 o                         
  -4   0  -5         27.11         27.24         6.43 o                         
  -4   0  -6         13.52         13.97         5.46 o                         
  -4   0  -7         15.46         12.12         3.28 o                         
  -4   0  -8         65.35         55.86         4.31 o                         
  -4   0  -9        117.75        155.34         4.93 o                         
  -4   0 -10        311.50        304.21        33.14 o                         
  -4   0 -11        249.91        308.17        48.88 o                         
  -4   0 -12        279.49        294.21        62.10 o                         
  -4   0 -13        170.07        166.90        31.59 o                         
  -4   0 -14         34.19         34.16         6.32 o                         
  -4   0 -15          1.89          3.45         3.54 o                         
  -4   0 -16          8.84          7.55         3.69 o                         
  -4   0 -17          1.74          3.18         3.43 o                         
  -4   0 -18         16.80         17.98         3.54 o                         
  -4   0 -19         47.79         42.92        11.56 o                         
  -4   0 -20          9.19         14.16         4.51 o                         
  -4   0 -21         17.16         23.24         4.49 o                         
  -4   0 -22         49.62         43.97        10.88 o                         
  -4   0 -23         20.13         29.96         4.41 o                         
  -4   0 -24         37.09         34.52         5.50 o                         
  -4   0 -25         10.39         16.05         4.74 o                         
  -4  -1  25          2.80          1.68         2.50 o                         
  -4  -1  24         11.82          5.72         2.94 o                         
  -4  -1  23          3.88          4.14         1.84 o                         
   4   1 -22          1.21          1.34         1.39 o                         
  -4  -1  22          2.89          5.30         4.27 o                         
   4   1 -21          0.10         -0.04         1.46 o                         
  -4  -1  21          7.51         10.84         4.50 o                         
   4   1 -20          7.22          9.74         1.67 o                         
  -4  -1  20          7.23          5.45         4.72 o                         
   4   1 -19          0.84          2.54         1.72 o                         
  -4  -1  19          4.36          1.99         4.87 o                         
  -4  -1  18          4.40          5.26         2.74 o                         
  -4  -1  17         11.56         12.67         3.04 o                         
  -4  -1  16         17.14         11.74         2.44 o                         
  -4  -1  15          4.21          3.03         2.29 o                         
  -4  -1  14         10.96          8.20         2.51 o                         
  -4  -1  13         46.64         30.54         2.94 o                         
  -4  -1  12        154.92        113.14         3.46 o                         
  -4  -1  11        113.40        114.98         3.57 o                         
  -4  -1  10         11.05          2.11         2.99 o                         
  -4  -1   9         14.52         12.21         2.96 o                         
  -4  -1   8         59.50         54.44         3.49 o                         
  -4  -1   7         61.99         56.34         3.66 o                         
  -4  -1   6         24.14         28.14         3.45 o                         
  -4  -1   5          4.09         -0.31         3.12 o                         
  -4  -1   4         28.90         32.27         3.48 o                         
  -4  -1   3         59.48         68.13         3.93 o                         
  -4  -1   2        105.83        121.71        17.86 o                         
  -4  -1   1         87.90        138.62         4.47 o                         
  -4  -1   0        127.60        116.41         6.33 o                         
  -4  -1  -1         76.25        149.32         4.90 o                         
  -4  -1  -2         71.00         75.83         3.90 o                         
  -4  -1  -3         19.91         49.96        12.33 o                         
  -4  -1  -4          2.99          6.00         3.28 o                         
  -4  -1  -5         30.05         32.19         8.09 o                         
  -4  -1  -6         59.48         74.40        12.82 o                         
  -4  -1  -7         55.90         72.40         7.81 o                         
  -4  -1  -8         10.31         23.71         5.65 o                         
  -4  -1  -9          8.30         10.37         3.70 o                         
  -4  -1 -10        157.67        161.47         4.72 o                         
  -4  -1 -11        106.85        165.87        16.47 o                         
  -4  -1 -12         64.22         60.18         4.27 o                         
  -4  -1 -13          7.49         17.08         6.35 o                         
  -4  -1 -14          4.82          6.04         4.64 o                         
  -4  -1 -15         21.84         26.18         3.60 o                         
  -4  -1 -16          8.92         11.69         3.40 o                         
  -4  -1 -17          3.58          4.73         3.22 o                         
  -4  -1 -18          5.23          4.23         1.70 o                         
  -4  -1 -18          5.79         11.66         5.34 o                         
  -4  -1 -19          0.00          1.28         1.51 o                         
  -4  -1 -19          4.87          6.11         6.56 o                         
  -4  -1 -20         11.07         11.49         6.15 o                         
  -4  -1 -21          3.31          8.60         6.15 o                         
  -4  -1 -22         17.50         24.09         4.31 o                         
  -4  -1 -23         13.53          9.75         3.98 o                         
  -4  -1 -24          5.64          3.11         2.74 o                         
  -4  -2  23          0.65         -0.25         1.72 o                         
  -4  -2  22          0.01         -0.08         1.62 o                         
  -4  -2  21          1.72          1.34         2.13 o                         
  -4  -2  20         37.72         26.82        15.09 o                         
  -4  -2  19          4.72          4.99         3.73 o                         
  -4  -2  18         38.78         29.79        16.41 o                         
  -4  -2  17          7.75          6.10         5.95 o                         
  -4  -2  16          5.05          6.12         2.15 o                         
  -4  -2  15         29.57         11.54         2.67 o                         
  -4  -2  14         41.73         13.71         2.86 o                         
  -4  -2  13          0.23         -1.24         2.73 o                         
  -4  -2  12          4.40          2.97         2.80 o                         
  -4  -2  11          2.26          1.96         2.79 o                         
  -4  -2  10        104.54         69.18         4.03 o                         
  -4  -2   9         23.78         11.16         3.54 o                         
  -4  -2   8        240.92        172.67         5.07 o                         
  -4  -2   7        180.67        147.08         4.96 o                         
  -4  -2   6        185.01        156.30         5.05 o                         
  -4  -2   5         20.16         19.87         7.30 o                         
  -4  -2   4        429.29        387.85         6.99 o                         
  -4  -2   3        266.68        290.90        36.86 o                         
  -4  -2   2         83.53         77.81        27.43 o                         
  -4  -2   1          4.57          5.73         5.55 o                         
  -4  -2   0         73.44         62.50         3.88 o                         
  -4  -2  -1        278.47        272.85        28.63 o                         
  -4  -2  -2        464.76        402.78        10.35 o                         
  -4  -2  -3         28.47         42.56        20.24 o                         
  -4  -2  -4        175.86        178.26        14.83 o                         
  -4  -2  -5        172.53        164.74        17.35 o                         
  -4  -2  -6        228.71        234.79        34.03 o                         
  -4  -2  -7         20.38         20.81         3.27 o                         
  -4  -2  -8        111.54        122.66        28.48 o                         
  -4  -2  -9          2.95          1.90         3.17 o                         
  -4  -2 -10          5.20          9.85         2.69 o                         
  -4  -2 -11          0.31          3.43         2.86 o                         
  -4  -2 -12         45.20         49.52        15.17 o                         
  -4  -2 -13         31.30         34.37        11.03 o                         
  -4  -2 -14          5.86          6.85         2.87 o                         
  -4  -2 -15          8.34          9.18         2.78 o                         
  -4  -2 -16         39.37         53.09        13.23 o                         
  -4  -2 -17          4.48          7.86         2.34 o                         
  -4  -2 -18         40.69         53.45         2.61 o                         
  -4  -2 -19          2.03          5.57         4.53 o                         
  -4  -2 -20          0.01          1.03         3.35 o                         
  -4  -2 -21          0.61          2.71         3.09 o                         
  -4  -3  21          3.06          2.93         1.46 o                         
   4   3 -20          5.95          7.79         1.19 o                         
  -4  -3  20          7.03          4.17         1.58 o                         
   4   3 -19          0.03          1.34         1.17 o                         
  -4  -3  19          1.50          0.52         1.70 o                         
  -4  -3  18          1.46          0.35         1.72 o                         
  -4  -3  17          2.72          0.66         1.79 o                         
  -4  -3  16         14.01          4.65         2.24 o                         
  -4  -3  15          8.12          7.33         2.45 o                         
  -4  -3  14          1.10          1.45         2.46 o                         
  -4  -3  13          0.09          1.40         2.57 o                         
  -4  -3  12          0.10         -0.38         2.63 o                         
  -4  -3  11          3.91          6.12         2.75 o                         
  -4  -3  10         12.92          6.94         2.94 o                         
  -4  -3   9         18.02         12.44         3.15 o                         
  -4  -3   8         16.65         14.33         3.24 o                         
  -4  -3   7         83.43         83.68         3.90 o                         
  -4  -3   6        201.64        255.23         5.02 o                         
  -4  -3   5        114.70        215.93         4.95 o                         
  -4  -3   4         17.41         60.49         3.84 o                         
  -4  -3   3         55.18         75.58         9.70 o                         
  -4  -3   2         75.64         97.14         8.61 o                         
  -4  -3   1         58.26         78.74         4.15 o                         
  -4  -3   0         73.04        100.62         5.29 o                         
  -4  -3  -1         12.56         39.76         5.06 o                         
  -4  -3  -2        117.50        181.00        18.20 o                         
  -4  -3  -3        234.69        282.58         5.39 o                         
  -4  -3  -4        120.99        142.68         5.66 o                         
  -4  -3  -5         12.13         20.79         3.35 o                         
  -4  -3  -6         14.23         16.31         5.90 o                         
  -4  -3  -7         15.38         11.28         6.33 o                         
  -4  -3  -8          5.80          6.42         2.88 o                         
  -4  -3  -9          0.09          1.25         2.67 o                         
  -4  -3 -10          0.09          0.73         2.52 o                         
  -4  -3 -11          1.58          0.92         3.40 o                         
  -4  -3 -12          6.58         12.44         2.49 o                         
  -4  -3 -13         17.25         14.51         2.16 o                         
  -4  -3 -14          4.04          1.67         2.81 o                         
  -4  -3 -15          1.03         -2.71         2.71 o                         
  -4  -3 -16          2.20         -0.27         2.54 o                         
  -4  -3 -17          5.61          4.72         2.40 o                         
  -4  -3 -18         11.69          6.39         1.75 o                         
  -4  -4  18          5.01          0.64         1.48 o                         
  -4  -4  17          0.84          1.01         1.36 o                         
  -4  -4  16          1.21          0.43         1.45 o                         
  -4  -4  15          0.24          1.10         1.88 o                         
  -4  -4  14          4.14          2.01         2.09 o                         
  -4  -4  13         14.64          8.92         2.33 o                         
  -4  -4  12         23.23         10.25         2.55 o                         
  -4  -4  11         26.75         13.80         2.56 o                         
  -4  -4  10         26.77         18.14         2.85 o                         
  -4  -4   9         20.01         10.60         2.71 o                         
  -4  -4   8          2.79          3.18         2.54 o                         
  -4  -4   7          6.47          3.19         2.60 o                         
  -4  -4   6         16.04          9.71         2.76 o                         
  -4  -4   5         31.86         24.40         3.06 o                         
  -4  -4   4         25.26         29.36         4.47 o                         
  -4  -4   3         27.37         27.62         5.52 o                         
  -4  -4   2         20.26         21.16         3.19 o                         
  -4  -4   1         14.02         21.00         7.00 o                         
  -4  -4   0         22.79         26.57         3.18 o                         
  -4  -4  -1         28.17         30.20        10.10 o                         
  -4  -4  -2         21.72         27.24         4.20 o                         
  -4  -4  -3         21.32         22.19         6.27 o                         
  -4  -4  -4          4.71          5.36         2.80 o                         
  -4  -4  -5          2.57          3.06         2.41 o                         
  -4  -4  -6         13.49         14.12         3.65 o                         
  -4  -4  -7         39.68         44.41         2.71 o                         
  -4  -4  -8         29.03         30.44         2.42 o                         
  -4  -4  -9         19.38         21.82         3.16 o                         
  -4  -4 -10         21.54         23.54         3.09 o                         
  -4  -4 -11          3.23          0.49         2.46 o                         
  -4  -4 -12          0.26         -0.82         2.55 o                         
  -4  -4 -13          0.87          2.11         2.38 o                         
  -4  -4 -14          0.58         -0.17         2.32 o                         
  -4  -4 -15          7.31          7.28         2.22 o                         
  -4  -5  13          6.88          0.48         1.50 o                         
  -4  -5  12         51.04         27.27         1.82 o                         
  -4  -5  11         11.65         16.34         1.72 o                         
  -4  -5  10         12.01         12.38         1.78 o                         
  -4  -5   9          8.57          7.96         1.75 o                         
  -4  -5   8         30.73         22.16         1.95 o                         
  -4  -5   7          9.21         10.40         1.91 o                         
  -4  -5   6         16.69          9.74         1.97 o                         
  -4  -5   5         12.51          9.53         1.95 o                         
  -4  -5   4          0.66          4.38         1.79 o                         
  -4  -5   3          1.95          2.47         1.72 o                         
  -4  -5   2         10.39          9.12         1.73 o                         
  -4  -5   1          1.38          0.28         1.62 o                         
  -4  -5   0          0.62         -0.22         2.40 o                         
  -4  -5  -1         13.09         13.70         3.64 o                         
  -4  -5  -2         19.32         29.11         2.62 o                         
  -4  -5  -3         13.61         22.16         2.57 o                         
  -4  -5  -4         32.21         38.86         2.70 o                         
  -4  -5  -5          6.42         17.66         2.32 o                         
  -4  -5  -6         11.62         15.93         2.30 o                         
  -4  -5  -7         17.22         25.39         2.33 o                         
  -4  -5  -8         58.04         58.70         2.60 o                         
  -4  -5  -9          9.68         13.75         2.07 o                         
  -5   6   4          0.45          0.71         1.39 o                         
  -5   6   3          4.46          2.24         1.43 o                         
  -5   6   2          0.73          0.27         1.42 o                         
  -5   6   1          0.20          0.31         1.42 o                         
  -5   6   0          0.18          0.12         1.48 o                         
  -5   5  12         24.36         25.39         1.52 o                         
  -5   5  11          2.51          1.10         1.60 o                         
  -5   5  10          4.43          6.57         2.93 o                         
  -5   5   9         37.07         36.98         4.43 o                         
  -5   5   8         42.01         36.56         9.10 o                         
  -5   5   7          4.93          8.42         1.77 o                         
  -5   5   6          6.73          5.93         1.88 o                         
  -5   5   5         16.71         17.14         2.40 o                         
  -5   5   4         13.61         15.82         2.02 o                         
  -5   5   3         10.87          7.80         2.00 o                         
  -5   5   2          7.31          6.76         2.01 o                         
  -5   5   1          3.76          4.24         2.00 o                         
  -5   5   0          2.01          2.49         1.98 o                         
  -5   5  -1          2.89          3.23         1.92 o                         
  -5   5  -2          5.39          8.20         1.96 o                         
  -5   5  -3         10.23         11.28         1.94 o                         
  -5   5  -4          8.49         13.11         1.96 o                         
  -5   5  -5          9.53         21.76         2.00 o                         
  -5   5  -6         24.45         18.07         1.90 o                         
  -5   5  -7          5.55          3.14         1.73 o                         
  -5   5  -8          3.48         10.87         1.66 o                         
  -5   5  -9         29.50         52.57         1.90 o                         
  -5   5 -10         41.74         44.23         1.71 o                         
  -5   5 -11          3.75          6.26         1.39 o                         
  -5   5 -12          2.75          2.38         1.25 o                         
  -5   5 -13         16.49         28.03         1.29 o                         
  -5   5 -14         20.72         23.15         1.05 o                         
  -5   4  16          2.13          1.47         1.21 o                         
  -5   4  15          1.55          0.77         1.48 o                         
  -5   4  14          1.27         -1.01         1.70 o                         
  -5   4  13         15.00          9.29         1.93 o                         
  -5   4  12         13.54          8.79         2.02 o                         
  -5   4  11         11.29          6.70         2.14 o                         
  -5   4  10         24.63         17.55         2.31 o                         
  -5   4   9         38.17         30.54         2.56 o                         
  -5   4   8         54.47         46.58         2.95 o                         
  -5   4   7        106.25         83.85         3.34 o                         
  -5   4   6         21.28         21.43         2.80 o                         
  -5   4   5         34.04         33.61         3.01 o                         
  -5   4   4         66.81         61.05         3.26 o                         
  -5   4   3         35.74         24.31         2.93 o                         
  -5   4   2         36.42         48.73         3.23 o                         
  -5   4   1         59.75         60.85         4.94 o                         
  -5   4   0         40.09         32.51         8.36 o                         
  -5   4  -1         56.97         45.62        13.41 o                         
  -5   4  -2         76.77         74.10         3.41 o                         
  -5   4  -3         25.27         25.35         2.86 o                         
  -5   4  -4         26.38         17.81         2.78 o                         
  -5   4  -5         98.15         78.53         3.31 o                         
  -5   4  -6         23.31         21.37         2.73 o                         
  -5   4  -7         30.94         33.77         2.86 o                         
  -5   4  -8         82.38         89.73         3.19 o                         
  -5   4  -9         75.94         80.40         2.96 o                         
  -5   4 -10         35.98         37.67         2.48 o                         
  -5   4 -11         16.98         21.06         2.15 o                         
  -5   4 -12         14.08         13.11         1.99 o                         
  -5   4 -13         17.04         19.33         1.84 o                         
  -5   4 -14         10.11         12.33         1.65 o                         
  -5   4 -15          1.64          1.50         1.38 o                         
  -5   4 -16          2.20          0.66         1.30 o                         
  -5   4 -17          1.45          1.67         1.16 o                         
  -5   3  19          8.69          3.20         1.15 o                         
  -5   3  19         16.25          5.51         1.42 o                         
  -5   3  18          3.54          2.82         1.18 o                         
  -5   3  18          3.79          0.97         1.51 o                         
  -5   3  17          0.25         -1.49         1.71 o                         
  -5   3  16          0.07          0.04         2.08 o                         
  -5   3  15          0.99          2.39         1.99 o                         
  -5   3  14          0.32         -0.50         2.04 o                         
  -5   3  13          0.43          0.91         2.22 o                         
  -5   3  12         31.13         22.07         2.54 o                         
  -5   3  11         15.19         11.40         2.58 o                         
  -5   3  10          7.32         13.20        10.53 o                         
  -5   3   9         66.13         58.09        10.43 o                         
  -5   3   8          2.33          1.76         2.70 o                         
  -5   3   7         15.61         20.97         7.14 o                         
  -5   3   6         32.41         35.51         7.29 o                         
  -5   3   5         21.24         38.19        27.67 o                         
  -5   3   4         88.50         96.07         3.93 o                         
  -5   3   3         53.40        110.13         3.92 o                         
  -5   3   2         95.54        110.52         4.06 o                         
  -5   3   1         14.81         32.01         3.20 o                         
  -5   3   0          0.52          7.62         3.03 o                         
  -5   3  -1         16.60         58.39         3.37 o                         
  -5   3  -2        103.32        129.17         4.12 o                         
  -5   3  -3         72.03        131.20         3.86 o                         
  -5   3  -4        102.25        106.15         3.67 o                         
  -5   3  -5         17.58         28.00         3.05 o                         
  -5   3  -6         34.62         43.81         3.11 o                         
  -5   3  -7         21.91         22.17         2.79 o                         
  -5   3  -8          1.93          5.18         2.53 o                         
  -5   3  -9         69.33         72.58         2.99 o                         
  -5   3 -10          5.07         12.00         2.32 o                         
  -5   3 -11         14.60         21.07         2.27 o                         
  -5   3 -12         32.61         33.04         2.28 o                         
  -5   3 -13          0.31         -0.06         1.89 o                         
  -5   3 -14          0.23          3.06         1.71 o                         
  -5   3 -15          0.69          1.16         1.82 o                         
  -5   3 -16          0.08         -0.66         1.74 o                         
  -5   3 -17          0.36          1.17         1.64 o                         
  -5   3 -18          0.37          1.84         0.97 o                         
  -5   3 -18          2.75          3.30         2.33 o                         
  -5   2  20          7.74          6.45         1.49 o                         
  -5   2  19          0.74         -0.04         1.58 o                         
  -5   2  18          0.55         -0.16         1.75 o                         
  -5   2  17          6.09          3.65         2.02 o                         
  -5   2  16          4.87          3.75         2.11 o                         
  -5   2  15         31.47         31.17         2.69 o                         
  -5   2  14          6.54          1.99         2.29 o                         
  -5   2  13         55.62         59.26         3.16 o                         
  -5   2  12          3.66          1.08         2.52 o                         
  -5   2  11          8.82          8.19         2.73 o                         
  -5   2  10          6.29          7.18         2.65 o                         
  -5   2   9          1.07          2.02         2.66 o                         
  -5   2   8          4.07          1.10         2.49 o                         
  -5   2   7        201.75        174.25        31.09 o                         
  -5   2   6         43.68         50.32        11.92 o                         
  -5   2   5        212.68        195.06        39.39 o                         
  -5   2   4         15.10         12.87         8.60 o                         
  -5   2   3         14.41         17.26         3.26 o                         
  -5   2   2         15.69         12.97         3.17 o                         
  -5   2   1          3.39          3.95         2.96 o                         
  -5   2   0          0.27         -0.61         3.08 o                         
  -5   2  -1          3.67          2.17         2.02 o                         
  -5   2  -2         16.01         11.47         2.17 o                         
  -5   2  -3         13.27         17.48         2.26 o                         
  -5   2  -4         13.94         17.87         6.46 o                         
  -5   2  -5        209.75        211.71         3.93 o                         
  -5   2  -6         34.81         46.04         2.72 o                         
  -5   2  -7        195.87        198.15         4.00 o                         
  -5   2  -8          6.04          3.77         2.09 o                         
  -5   2  -9          1.14          3.00         1.89 o                         
  -5   2 -10          5.76          9.75         2.08 o                         
  -5   2 -11         10.73         12.17         2.01 o                         
  -5   2 -12          2.90          1.83         2.07 o                         
  -5   2 -13         53.55         65.88        11.53 o                         
  -5   2 -14          5.79          6.03         2.19 o                         
  -5   2 -15         30.31         38.39         4.78 o                         
  -5   2 -16          4.92          3.64         1.83 o                         
  -5   2 -17          6.48          8.63         1.70 o                         
  -5   2 -18          0.39         -1.26         2.59 o                         
  -5   2 -19          0.83         -0.31         2.42 o                         
  -5   1  20          1.54          0.58         1.56 o                         
  -5   1  19          1.45          1.16         1.75 o                         
  -5   1  18          0.32          2.63         1.87 o                         
  -5   1  17          1.94          6.11         2.02 o                         
  -5   1  16          7.33          1.71         2.21 o                         
  -5   1  15         10.73          4.66         2.28 o                         
   5  -1 -14          6.49          7.95         1.95 o                         
   5  -1 -13          9.17          9.12         2.12 o                         
  -5   1  12         23.91         22.18         3.46 o                         
  -5   1  11          8.94          6.78         3.28 o                         
  -5   1  10          2.19          2.42         2.14 o                         
  -5   1   9         45.82         52.70        14.95 o                         
  -5   1   8        134.47        126.50        12.57 o                         
  -5   1   7         84.83         97.41         4.34 o                         
  -5   1   6         93.07        146.83         4.09 o                         
  -5   1   5        136.67        159.67         4.11 o                         
  -5   1   4         52.20         49.57         2.60 o                         
  -5   1   3         17.79         21.35         4.96 o                         
  -5   1   2         12.89         23.98         9.87 o                         
  -5   1   1         23.74         25.59         3.63 o                         
  -5   1   0         16.83         22.71         7.54 o                         
  -5   1  -1         16.30         26.11        10.66 o                         
  -5   1  -2         23.29         26.79        10.95 o                         
  -5   1  -3         45.07         55.76        14.64 o                         
  -5   1  -4         97.13        172.15        53.79 o                         
  -5   1  -5        138.00        160.37        17.49 o                         
  -5   1  -6         88.82        119.84        22.49 o                         
  -5   1  -7        126.46        149.22        33.94 o                         
  -5   1  -8         66.89         74.51         2.59 o                         
  -5   1  -9          3.25          6.89         2.81 o                         
  -5   1 -10         12.70         11.22         2.01 o                         
  -5   1 -11         16.24         21.69         2.20 o                         
  -5   1 -12         10.51         10.03         8.04 o                         
  -5   1 -13          9.57          6.61         6.25 o                         
  -5   1 -14          7.24         10.13         2.30 o                         
  -5   1 -15          9.47          1.30         2.92 o                         
  -5   1 -16          2.51         -1.54         2.79 o                         
  -5   1 -17          0.35          2.15         2.75 o                         
  -5   1 -18          1.93         -1.27         3.52 o                         
  -5   0  19          6.67          0.37         1.60 o                         
  -5   0  18          5.40          5.07         1.79 o                         
   5   0 -17          4.15          4.46         3.95 o                         
   5   0 -16          0.63          0.76         1.72 o                         
  -5   0  15          1.23          2.48         1.79 o                         
  -5   0  14         23.95         18.53         5.20 o                         
  -5   0  13         76.70         61.09        18.93 o                         
  -5   0  12         69.09         51.58         9.61 o                         
  -5   0  11         32.56         27.17         7.23 o                         
  -5   0  10         19.62         15.42         3.33 o                         
  -5   0   9         19.54         17.26         2.30 o                         
  -5   0   8         13.88         10.23         2.25 o                         
  -5   0   7         13.64         10.71         2.29 o                         
  -5   0   6          6.03          3.73         1.99 o                         
  -5   0   5          3.86          3.97         2.01 o                         
  -5   0   4          5.21          5.77         2.03 o                         
  -5   0   3         27.37         24.53         2.47 o                         
  -5   0   2         48.83         52.16         2.90 o                         
  -5   0   1        109.55         94.22         3.28 o                         
  -5   0   0         75.14         91.08         3.35 o                         
  -5   0  -1         72.47         66.36         3.11 o                         
  -5   0  -2         19.12         22.83         2.52 o                         
  -5   0  -3          7.60         10.14         2.48 o                         
  -5   0  -4          2.65          6.50         2.28 o                         
  -5   0  -5          6.60         10.93         2.43 o                         
  -5   0  -6         10.66         11.47         2.39 o                         
  -5   0  -7         11.11         11.06         2.33 o                         
  -5   0  -8         24.28         23.13         2.53 o                         
  -5   0  -9         19.87         24.83         2.47 o                         
  -5   0 -10         22.36         26.49         2.44 o                         
  -5   0 -11         96.85         99.84         3.00 o                         
  -5   0 -12         75.61         93.24         2.88 o                         
  -5   0 -13         25.11         27.12         2.23 o                         
  -5   0 -14          1.50          1.68         1.84 o                         
  -5   0 -15          0.90          2.56         1.67 o                         
   5   1 -18          7.97         10.42         1.24 o                         
   5   1 -17          2.60          2.83         1.30 o                         
   5   1 -16          0.15          0.26         1.39 o                         
   5   1 -15         23.64         22.57         1.69 o                         
   5   1 -14         30.47         35.18         1.90 o                         
   5   1 -13         41.02         50.22         2.08 o                         
  -5  -1  12         19.74         14.65         3.47 o                         
  -5  -1  11         35.88         32.36         9.44 o                         
  -5  -1  10          0.24         -0.77         1.75 o                         
  -5  -1   9         18.01         18.07         4.56 o                         
  -5  -1   8         20.94         20.24         2.04 o                         
  -5  -1   7          1.83          3.06         3.47 o                         
  -5  -1   6          1.09          0.10         2.08 o                         
  -5  -1   5         63.95         57.42         2.88 o                         
  -5  -1   4         36.36         39.00         2.66 o                         
  -5  -1   3          5.47         11.61         2.43 o                         
  -5  -1   2          9.08         28.86         2.68 o                         
  -5  -1   1        275.89        285.64         4.68 o                         
  -5  -1   0         11.80         53.80         2.85 o                         
  -5  -1  -1          7.68          6.74         2.51 o                         
  -5  -1  -2         32.35         37.74         2.87 o                         
  -5  -1  -3         62.11         72.93         3.16 o                         
  -5  -1  -4          1.61          9.04         2.43 o                         
  -5  -1  -5          1.32          0.99         2.29 o                         
  -5  -1  -6         20.14         26.84         2.52 o                         
  -5  -1  -7         15.57         25.71         2.43 o                         
  -5  -1  -8          0.19         -0.05         2.09 o                         
  -5  -1  -9         38.81         54.57         2.53 o                         
  -5  -1 -10         21.51         24.39         2.17 o                         
  -5  -1 -11         47.22         65.54         2.39 o                         
  -5  -1 -12         36.13         45.40         2.10 o                         
  -5  -1 -13         27.06         33.50         1.91 o                         
  -5  -1 -14          0.22          1.47         1.50 o                         
   5   2 -16         12.47         13.28         1.19 o                         
   5   2 -15          4.20          5.41         1.20 o                         
   5   2 -14         12.67         16.84         1.42 o                         
  -5  -2  13         25.90         16.32         8.40 o                         
  -5  -2  12          0.22          0.01         1.43 o                         
  -5  -2  11          3.34          2.35         1.45 o                         
  -5  -2  10          1.16          0.76         1.56 o                         
  -5  -2   9         34.96         26.28        10.84 o                         
  -5  -2   8          0.52         -0.11         1.75 o                         
  -5  -2   7          9.52          7.22         2.01 o                         
  -5  -2   6         55.33         41.28         2.41 o                         
  -5  -2   5          2.30          7.85         2.17 o                         
  -5  -2   4         32.27         24.76         2.48 o                         
  -5  -2   3         23.00         31.37         2.55 o                         
  -5  -2   2        149.63        145.31         3.62 o                         
  -5  -2   1          1.19         30.73         2.57 o                         
  -5  -2   0        150.89        152.64         3.64 o                         
  -5  -2  -1         15.49         46.62         2.73 o                         
  -5  -2  -2         25.42         32.01         2.57 o                         
  -5  -2  -3          2.90          1.56         2.20 o                         
  -5  -2  -4         56.20         63.13         2.75 o                         
  -5  -2  -5         13.47         11.86         2.16 o                         
  -5  -2  -6          0.63         -0.83         1.93 o                         
  -5  -2  -7         35.62         46.03         2.33 o                         
  -5  -2  -8          1.70          2.18         1.76 o                         
  -5  -2  -9          4.29          6.56         1.64 o                         
  -5  -2 -10          0.15          0.74         1.50 o                         
  -5  -2 -11         26.99         31.67         1.65 o                         
  -5  -2 -12         12.85         22.84         1.52 o                         
   5   3 -11          5.00          4.29         1.15 o                         
  -5  -3  10          3.52          2.97         2.13 o                         
  -5  -3   9          9.16          6.89         1.35 o                         
  -5  -3   8         18.06         13.50         2.67 o                         
  -5  -3   7         20.21         16.38         1.74 o                         
  -5  -3   6          1.51          1.78         1.61 o                         
  -5  -3   5          7.76          4.42         1.74 o                         
  -5  -3   4         13.49         13.47         1.86 o                         
  -5  -3   3          9.76         12.04         1.88 o                         
  -5  -3   2          0.26          0.23         1.65 o                         
  -5  -3   1          0.23         -0.45         1.68 o                         
  -5  -3   0          7.29          7.61         1.79 o                         
  -5  -3  -1         19.81         19.78         1.91 o                         
  -5  -3  -2          6.88          6.16         1.69 o                         
  -5  -3  -3          1.02          0.77         1.54 o                         
  -5  -3  -4         13.78         16.21         1.63 o                         
  -5  -3  -5         23.06         22.87         1.64 o                         
  -5  -3  -6          6.29          6.09         1.32 o                         
   0   1 -36          5.13          4.26         2.80 o                         
   0   1 -35          0.15          1.48         3.22 o                         
   0   1 -34         14.45         21.15         5.35 o                         
   0   1 -33          3.65          2.77         2.95 o                         
   0   1 -32          8.62         15.55         4.38 o                         
   0   1 -31         23.84         59.62         5.02 o                         
   0   1 -30         73.36        118.76         5.68 o                         
   0   1 -29          6.23          8.15         4.74 o                         
   0   1 -28         19.96         44.21         5.22 o                         
   0   1 -27         33.89         53.10        17.05 o                         
   0   1 -25          0.17          0.86         7.49 o                         
   0   1 -24          8.98          9.43         6.67 o                         
   0   1 -23          0.25          2.98         6.08 o                         
   0   1 -22         63.35         93.99         8.41 o                         
   0   1 -21          0.88         -5.45         5.45 o                         
   0   1 -20         64.07         71.00         7.92 o                         
   0   1 -19         18.99         20.24         5.79 o                         
   0   1 -18          0.57          1.01         5.00 o                         
   0   1 -17         68.90         84.34         7.24 o                         
   0   1 -16         21.80         27.14         5.47 o                         
   0   1 -15         25.11         17.25         5.54 o                         
   0   1 -14         16.98         16.10         2.79 o                         
   0   1 -13          0.00         -0.07         2.58 o                         
   0   1 -12        277.56        175.04        62.53 o                         
   0   1 -11        420.79        247.48       105.83 o                         
   0   1 -10         45.92         28.87        14.69 o                         
   0   1  -9         10.58          3.83         3.62 o                         
   0   1  -8        209.85        199.71         5.26 o                         
   0   1  -7         95.10         79.99         3.80 o                         
   0   1  -6        665.99        544.13         7.07 o                         
   0   1  -5       1227.54       1153.37         8.70 o                         
   0   1  -4         51.97         45.94         3.07 o                         
   0   1  -3         27.45         21.28         2.80 o                         
   0   1  -2        629.81        516.08         5.41 o                         
   0   1  -1        847.49        574.89         5.22 o                         
   0   1   0        727.66        479.77         4.60 o                         
   0   1   1       1531.33        989.84         6.61 o                         
   0   1   2        426.84        326.37         4.34 o                         
   0   1   3        163.50        132.05         3.72 o                         
   0   1   4        253.32        208.22         4.38 o                         
   0   1  12        164.56        133.60         6.28 o                         
   0   1  13          8.92          6.72         4.99 o                         
   0   1  14         51.01         47.48         5.63 o                         
   0   1  15         78.22         60.65         6.41 o                         
   0   1  16         43.76         32.71         5.73 o                         
   0   1  17         28.64         30.19         5.50 o                         
   0   1  18         10.73          8.81         5.20 o                         
   0   1  19          8.20          9.57         5.18 o                         
   0   1  20         31.48         24.28         6.23 o                         
   0  -1 -21          0.17         -0.90         3.63 o                         
   0  -1 -22         79.75         90.16         9.09 o                         
   0  -1 -23          0.01          1.48         3.96 o                         
   0  -1 -24          1.65          0.82         4.16 o                         
   0  -1 -25          7.54          6.16         4.41 o                         
   0  -1 -26         57.85         54.20         5.35 o                         
   0  -1 -27         65.74         64.65        10.68 o                         
   0  -1 -28          2.57          1.16         2.91 o                         
   0  -1 -29          9.87          7.04         4.89 o                         
   0  -1 -30        121.55        123.42        36.09 o                         
   0  -1 -31         17.20         16.11         4.25 o                         
   0  -1 -32          0.44         -1.35         3.67 o                         
   0  -1 -33         11.59         10.47         3.52 o                         
   0  -1 -34         14.87         17.05         3.41 o                         
   0  -1 -35          0.79          2.86         2.85 o                         
   0  -1 -36          2.48          3.96         2.48 o                         
   0   3 -35          1.30          1.63         1.78 o                         
   0   3 -34          0.02          2.73         2.28 o                         
   0   3 -33          4.22          4.99         2.69 o                         
   0   3 -32          0.35          0.57         2.75 o                         
   0   3 -31          0.71         -0.73         3.07 o                         
   0   3 -30          5.70          8.52         2.77 o                         
   0   3 -29          7.68         11.09         2.66 o                         
   0   3 -28          0.11          2.45         2.65 o                         
   0   3 -27         10.76         12.98         3.14 o                         
   0   3 -23          8.78          7.92         7.51 o                         
   0   3 -22         12.50         21.57         6.82 o                         
   0   3 -21         27.36         34.21         6.54 o                         
   0   3 -20         80.53         80.96         7.83 o                         
   0   3 -19          3.87          2.80         5.28 o                         
   0   3 -18        124.78        107.58         7.56 o                         
   0   3 -17         69.28         67.47         6.33 o                         
   0   3 -14          8.26          0.29         2.46 o                         
   0   3 -13         26.30         11.15         2.70 o                         
   0   3 -12         22.13         13.47         3.20 o                         
   0   3  -6        583.49        590.74        11.57 o                         
   0  -3 -28          6.13          5.48         3.12 o                         
   0  -3 -29          1.16          0.22         2.90 o                         
   0  -3 -30          4.32          0.91         2.69 o                         
   0  -3 -31          4.91         -2.59         2.59 o                         
   0   4 -34          0.55          0.08         1.71 o                         
   0   5 -31          0.13          1.06         1.91 o                         
   0   5 -30          0.09         -0.96         2.35 o                         
   0   5 -12         38.56          1.30         4.75 o                         
   0  -5 -27          0.07         -0.63         2.05 o                         
   0  -5 -28          0.75          0.43         1.80 o                         
   0  -5 -29          2.03          2.69         1.58 o                         
   0   7  19          8.18          6.37         1.63 o                         
   1  -7 -21          4.56          4.44         1.56 o                         
   1  -7 -20          0.90          2.80         1.66 o                         
  -1   7  17          0.58          2.72         2.02 o                         
  -1   7  16          2.39          2.00         2.24 o                         
   1  -7  19          1.71          1.18         2.18 o                         
   1  -7  20          0.67          2.77         1.96 o                         
  -1   7 -22          0.27         -1.20         2.08 o                         
  -1   7 -23          3.14          2.26         1.94 o                         
   1  -5 -28         16.72         22.68         2.22 o                         
   1  -5 -27          6.03          3.12         2.21 o                         
   1  -5 -26          2.38          3.49         1.72 o                         
   1  -5 -25         17.16         10.88         6.90 o                         
   1  -5 -21         26.76         10.75         2.66 o                         
   1  -5 -20          4.23          2.99         2.72 o                         
   1  -5 -19          3.70         -0.52         2.78 o                         
  -1   5 -26          0.07          2.37         2.78 o                         
  -1   5 -27         19.81         22.70         3.01 o                         
  -1   5 -28          1.76          3.42         2.46 o                         
  -1   5 -29          4.55          3.11         4.30 o                         
  -1   5 -30         16.53         19.26         6.14 o                         
  -1   5 -31          0.21         -0.03         2.70 o                         
   1  -3 -32          0.62         -1.32         1.80 o                         
   1  -3 -31          0.88         -1.58         1.94 o                         
   1  -3 -30          1.55          0.94         2.03 o                         
   1  -3  -3         31.84         42.89         1.59 o                         
   1  -3  27          0.97         -0.79         4.40 o                         
  -1   3 -28          1.72          0.61         3.33 o                         
  -1   3 -29         12.18         13.35         2.88 o                         
  -1   3 -30          0.13         -0.12         2.52 o                         
  -1   3 -31          0.55          0.62         2.33 o                         
  -1   3 -32          1.69          1.17         1.90 o                         
  -1   3 -33          0.48          1.52         2.39 o                         
  -1   3 -34          0.17         -1.96         1.96 o                         
  -1   3 -35          0.86          2.37         1.60 o                         
   1  -1  -5        605.84        529.04         5.14 o                         
   1  -1  -3       2547.05       2236.42        10.83 o                         
   1  -1  -2       1691.36       1458.78        13.96 o                         
   1  -1  -1          2.14          9.63         2.58 o                         
  -1   1  -1        211.97        172.69         3.83 o                         
  -1   1 -35          0.51         -0.16         2.66 o                         
  -1   1 -36          0.22         -0.86         2.25 o                         
  -1   0   2       2387.45       2005.08         4.89 o                         
   1   0  -1         26.68         25.20         2.38 o                         
   1   1 -12         14.30          3.63         3.00 o                         
   1   2 -35          2.16          3.59         2.63 o                         
   1   2 -34          0.08          0.46         2.35 o                         
   1   2 -33          0.20         -0.83         2.32 o                         
   1   2 -32          0.01          1.48         2.54 o                         
   1   2 -31         16.15         15.93         3.01 o                         
   1   2 -30         12.77         12.36         3.38 o                         
   1   2  -7        161.08        145.07         3.47 o                         
   1   2  -6          1.33          0.70         1.85 o                         
   1   2  -5        219.79        202.72         3.96 o                         
  -1  -2 -34          5.10          3.06         2.04 o                         
   1   4 -32          1.59          2.77         2.04 o                         
   1   4 -31          0.06          0.62         2.36 o                         
   1   4 -30         15.46         17.49         3.06 o                         
   1   4 -29          2.95          5.01         3.00 o                         
   1   4 -28          1.31          3.82         3.06 o                         
   1   4  28         15.68         16.58         2.70 o                         
   1   4  29          0.00         -3.42         3.42 o                         
   1   6 -27          0.03          0.81         1.88 o                         
   1   6 -26          5.75          7.58         2.21 o                         
   1   6  20          6.95          6.90         2.01 o                         
   1   6  21          0.56          0.83         1.66 o                         
  -1  -6 -22          7.33          8.65         1.74 o                         
  -1  -6 -23          0.54          1.36         1.51 o                         
  -1  -8  15          2.19         -0.11         1.37 o                         
  -2   7 -23          0.25          0.18         1.49 o                         
  -2   4 -31          1.22          0.83         1.80 o                         
  -2   4 -32          0.00         -0.35         1.53 o                         
   2  -2 -33          0.15          1.94         1.51 o                         
   2  -2 -32          0.07         -0.81         1.79 o                         
   2  -2 -30         24.92         23.77         3.37 o                         
  -2   2 -15         46.60         50.67         2.70 o                         
   2  -2  29          0.00         -0.26         4.27 o                         
   2  -2  30         19.06         30.07         4.31 o                         
   2  -2  31          9.09         12.43         3.17 o                         
  -2   2 -32          0.52          0.76         2.42 o                         
   2  -2  33          0.46          1.08         2.40 o                         
   2   0 -34          0.10         -0.77         3.00 o                         
   2   0 -33          2.63          1.71         3.41 o                         
   2   0 -32          1.87          2.35         3.57 o                         
   2   0 -31          0.85         -0.16         2.44 o                         
   2   0 -30          1.23          0.18         2.48 o                         
   2   0 -29          1.13          1.68         3.22 o                         
   2   0 -28          6.26          9.11         2.94 o                         
   2   0 -27          0.32         -0.03         3.90 o                         
   2   0 -26          9.66          6.66         4.73 o                         
   2   0 -19          1.41          1.00         1.50 o                         
   2   0 -17         80.87         61.63         4.70 o                         
   2   0 -16          0.35         -0.93         3.03 o                         
   2   0 -15          7.65          6.99         3.17 o                         
   2   0 -14          4.50          3.36         2.98 o                         
   2   0 -13         90.46         60.99         4.47 o                         
   2   0 -12         12.98          7.27         3.16 o                         
   2   0 -11         78.09         31.84         4.09 o                         
   2   0 -10         59.79         43.76         4.30 o                         
   2   0  -9        237.88        170.56         5.92 o                         
   2   0  -8         90.72         71.24         4.46 o                         
   2   0  -7        189.91        183.80         5.42 o                         
   2   0  -6         31.51         13.75         3.35 o                         
   2   0  -5          0.76          2.97         3.07 o                         
   2   0  -3        256.63        261.64         6.08 o                         
   2   0   3        358.46        390.44         5.78 o                         
   2   0   4        400.47        477.07         6.07 o                         
   2   0   5         89.98        101.29         3.44 o                         
   2   0   6          7.55         14.42         2.40 o                         
   2   0   7         55.62         79.05         2.98 o                         
   2   0  14          1.49          0.41         3.05 o                         
   2   0  15         36.11         31.40         3.74 o                         
   2   0  18          0.86          0.86         2.67 o                         
   2   0  19          1.78          1.56         2.90 o                         
   2   0  20         10.33          8.07         3.10 o                         
   2   0  21          4.59          4.23         3.07 o                         
   2   0  22          4.60          5.75         4.93 o                         
   2   0  23          0.12         -2.43         6.64 o                         
   2   0  24          3.58          5.52         6.53 o                         
   2   0  25          8.47          8.44         6.54 o                         
   2   0  26         12.41         23.06         6.35 o                         
   2   0  27          1.66         -1.43         5.65 o                         
   2   0  28          5.90          2.71         5.30 o                         
   2   0  29          0.76         -4.84         4.84 o                         
   2   0  30          1.65          1.43         4.38 o                         
   2   0  31          0.16         -3.84         3.84 o                         
   2   0  32          0.79         -3.40         3.40 o                         
   2   0  33          5.08          5.63         2.70 o                         
  -2   0 -34          0.85         -1.34         1.93 o                         
   2   2 -33          1.44          3.21         2.91 o                         
   2   2 -32          3.36          5.51         3.34 o                         
   2   2 -31          0.47         -3.63         3.77 o                         
   2   2 -30          1.30          4.70         2.99 o                         
   2   2 -29         11.99         10.23         3.98 o                         
   2   2 -20          6.15          3.10         5.67 o                         
   2   2 -19          3.51          9.02         4.75 o                         
   2   2 -18          2.44         -1.41         4.08 o                         
   2   2 -17          8.03          1.90         3.81 o                         
   2   2 -16          2.70          0.38         3.63 o                         
   2   2 -15         11.07          9.25         3.59 o                         
   2   2 -14          0.03         -0.14         3.15 o                         
   2   2 -13          1.80          0.13         3.18 o                         
   2   2 -12          1.67          0.32         3.11 o                         
   2   2 -11         14.97          4.74         2.96 o                         
   2   2 -10          7.08          2.87         2.63 o                         
   2   2  -9          0.24          0.63         2.39 o                         
   2   2  -8         56.26         19.45         3.57 o                         
   2   2  -7          0.06          1.58         3.02 o                         
   2   2  -6          9.68          4.19         3.42 o                         
   2   2  -3          3.58          1.91         3.53 o                         
   2   2   4         43.96         49.77         4.31 o                         
   2   2   5          8.78          7.70         3.34 o                         
   2   2   6         54.78         39.03        21.60 o                         
   2   2   7          3.07          2.26         5.94 o                         
   2   2   8         14.79          6.49         7.31 o                         
   2   2  10          2.60          0.74         3.65 o                         
   2   2  11          0.69         -0.18         3.33 o                         
   2   2  12          1.53         -1.88         3.46 o                         
   2   2  13         13.29          5.51         3.60 o                         
   2   2  14          0.38         -0.56         3.36 o                         
   2   2  15         10.31          7.03         3.78 o                         
   2   2  16          4.06          1.71         3.58 o                         
   2   2  17          2.09         -3.02         4.24 o                         
   2   2  18          8.46          5.53         2.54 o                         
   2   2  19          1.27          1.25         2.18 o                         
   2   2  20         26.05         26.41         2.42 o                         
   2   2  21         75.13         64.49         3.47 o                         
   2   2  22         23.02         12.75         7.05 o                         
   2   2  23         12.92          9.04         6.63 o                         
   2   2  24          6.63          0.55         6.43 o                         
   2   2  25          0.70          0.86         5.85 o                         
   2   2  26          0.00          2.04         5.44 o                         
   2   2  27         16.05         11.92         5.23 o                         
   2   2  28          0.69          2.92         4.69 o                         
   2   2  29          0.08          0.37         4.13 o                         
   2   2  30          6.69          7.41         3.78 o                         
   2   2  31          1.15         -0.86         3.14 o                         
   2   2  32          2.88          2.59         2.31 o                         
   2   4 -30          0.76          2.56         2.00 o                         
   2   4 -29          0.36          0.80         2.33 o                         
   2   4 -13          0.05         -2.41         3.80 o                         
   2   4 -12        143.92         17.63         5.86 o                         
   2   4   4         14.54          1.18         4.18 o                         
   2   4   5         11.58         -0.95         4.37 o                         
   2   4   6          2.81         -1.14         4.36 o                         
   2   4   7         83.63         -3.06         5.95 o                         
   2   4  20          0.46         -1.19         2.40 o                         
   2   4  21          1.63          3.13         2.28 o                         
   2   4  22         10.97          8.30         2.19 o                         
   2   4  25          0.07         -2.11         4.24 o                         
   2   4  26          5.86          2.53         3.76 o                         
   2   4  27          1.17          2.85         3.16 o                         
   2   4  28          2.51         -1.27         2.66 o                         
   2   6  20          5.09          3.78         2.87 o                         
   3  -6 -19          0.01          1.43         1.06 o                         
   3  -6 -16          0.16          2.25         1.79 o                         
   3  -6 -15          7.58          6.70         1.92 o                         
   3  -6  18          2.32         -0.56         1.46 o                         
  -3   6 -21          0.02         -0.69         1.90 o                         
  -3   6 -22          4.38          3.66         1.84 o                         
  -3   6 -23          2.47         -0.15         1.68 o                         
  -3   6 -24          0.45          2.29         1.45 o                         
   3  -4 -28          0.31          0.13         1.28 o                         
   3  -4 -27          0.16          1.67         1.41 o                         
   3  -4 -26          0.26          0.01         1.67 o                         
   3  -4 -25          5.11          4.44         1.63 o                         
   3  -4 -24          0.56          2.87         1.61 o                         
   3  -4 -23         20.07         20.71         1.95 o                         
   3  -4  19          4.95          3.67         2.60 o                         
   3  -4  20          4.27          6.56         2.53 o                         
   3  -4  21          2.98          1.90         2.24 o                         
   3  -4  22          7.53          4.21         2.02 o                         
   3  -4  23          3.77          3.52         1.91 o                         
  -3   4 -25         18.85         22.88         2.65 o                         
  -3   4 -26          0.63          0.43         2.29 o                         
  -3   4 -27          2.16          2.79         2.03 o                         
  -3   4 -28          1.14          1.71         1.83 o                         
  -3   4 -29          0.33         -1.22         1.58 o                         
   3  -2 -30          1.96          1.25         1.56 o                         
   3  -2 -29          2.39          2.73         1.65 o                         
   3  -2 -28          3.29          4.52         1.78 o                         
   3  -2 -27          1.30         -0.58         1.80 o                         
   3  -2  28          2.69          1.38         2.11 o                         
   3  -2  29          1.22         -0.47         3.19 o                         
   3  -2  30          0.50          0.30         1.90 o                         
   3  -2  31          6.02         10.45         1.64 o                         
   3   0  31          3.98          6.33         2.44 o                         
   3   3 -27          1.40         -0.23         1.96 o                         
   3   3 -26          4.20          4.35         2.32 o                         
   4  -6  18         10.85         11.04         1.15 o                         
  -4   4 -25          2.01          5.95         1.44 o                         
   4  -3 -25          0.68          0.38         2.10 o                         
   4  -1 -27          0.58          1.61         5.09 o                         
   4  -1 -26         10.84         20.69         2.77 o                         
   4  -1  26          9.23          5.45         2.59 o                         
   4   1 -26          0.64          2.86         2.54 o                         
   4   1 -25          1.89         -0.81         2.92 o                         
   4   1 -20          4.87          9.90         1.68 o                         
   4   1 -19          0.57          2.68         1.57 o                         
  -4  -1 -18          3.52          4.68         1.80 o                         
  -4  -1 -19          0.00         -0.18         1.65 o                         
  -4  -1 -20          7.41          6.44         1.55 o                         
  -4  -1 -21          1.68          1.03         1.37 o                         
   4   1  22         10.03          3.92         3.33 o                         
   4   1  23          3.75          2.08         2.94 o                         
   4   1  24          3.80          2.98         2.50 o                         
  -4  -3 -16          1.47          0.13         1.22 o                         
  -4  -3 -17          1.08          0.76         1.14 o                         
   4   3  18          7.88          3.66         3.17 o                         
  -4  -3 -19          3.50          1.41         0.89 o                         
   5  -3 -18          2.38          0.90         1.00 o                         
   5  -3  18          0.25          0.59         1.31 o                         
   5  -3  19          7.56          4.03         1.24 o                         
   5   2 -15          2.47          4.13         0.96 o                         
                                                                                
